# Supplementary material for: Changes in the Proteome of Xylem Sap in Brassica oleracea in Response to Fusarium oxysporum Stress
Source: Front Plant Sci. 2016 Feb 1;7:31. doi: 10.3389/fpls.2016.00031 (PMC4734173; doi:10.3389/fpls.2016.00031)
Supplement: Supplementary file 2 [file DataSheet1.XLSX]

## Sheet: Sheet1
Datasheet 1. Plant proteins identified by LC-MS/MS in the xylem sap of non-infected and Foc-infected B.oleracea
2) Plant proteins identified by LC-MS/MS in the xylem sap of non-infected and Foc-infected B. oleracea
Accession Numbera	Gene Name	Homologs in A.thalianab	Protein Descriptionc	Mass (kDa)	Del-Cond	Del-Inf	Ri-Con	Ri-Inf	SPe
Proteins acting on carbohydrates
M4CAZ7	Bra001376	AT3G10740	Alpha-L-arabinofuranosidase	60.3	1225/33.3	634/17.1	1414/27.7	1126/27.3	N/S
M4EZ98	Bra034141	AT3G10740	Alpha-L-arabinofuranosidase	74.4	2097/38.7	1334/33.7	2525/41.8	1638/39.2	N/S
A4USG1		AT3G57260	Beta-1.3 glucanase	38.9	380/14.8	482/24.2	269/16.0	590/31.1	Y
M4C8G5	Bra000493	AT2G28470	Beta-galactosidase	92.1	749/23.0	570/21.7	675/23.2	533/19.8	Y
M4D638	Bra011946	AT2G28470	Beta-galactosidase	91.9	715/26.9	355/21.3	725/29.3	553/21.5	Y
M4DRH7	Bra019120	AT4G26140	Beta-galactosidase	79.8	230/9.1	295/7.3	296/8.3	--	Y
M4E634	Bra024238	AT5G63810	Beta-galactosidase	82.9	276/10.0	--	--	--	Y
M4EK83	Bra029200	AT5G63800	Beta-galactosidase	79.8	--	181/10.0	--	--	Y
Q05K38	CHB4	AT2G43590	Chitinase	28.7	606/36.6	642/32.5	407/26.5	875/29.5	Y
M4CKN6	Bra004771	AT2G43570	Chitinase 1	30.4	--	186/14.2	--	270/14.2	Y
M4C7Y2	Bra000310	AT2G43570	Chitin-binding	30.3	211/29.8	407/37.2	213/25.9	457/37.2	Y
M4C7Y7	Bra000315	AT2G43620	Chitin-binding	30	978/29.1	918/40.6	795/29.1	941/54.3	Y
M4CA94	Bra001123	AT3G04720	Chitin-binding	23.1	--	221/34.6	--	--	Y
M4CB74	Bra001454	AT3G12500	Chitin-binding	52.1	--	320/10.0	--	--	Y
M4CKN7	Bra004772	AT2G43620	Chitin-binding	30.4	387/18.4	493/31.8	--	390/45.2	Y
M4F109	Bra034754	AT3G12500	Chitin-binding	34.9	283/20.7	1183/43.3	333/20.7	284/20.7	Y
M4CS79	Bra007071	AT3G54420	Chitin-binding, type 1	29.6	--	--	--	107/9.5	Y
M4D5Z1	Bra011899	AT4G38400	Expansin 45	29.1	360/33.1	373/41.3	338/33.5	190/20.1	Y
M4D874	Bra012684	AT4G17030	Expansin 45	27.9	271/13.2	259/13.2	241/13.2	179/13.2	Y
M4EH26	Bra028091	AT2G18660	Expansin 45	14	254/43.7	397/61.9	181/34.9	426/61.9	Y
M4FG80	Bra040107	AT4G17030	Expansin 45	27.8	876/27.2	1222/50.0	761/23.6	642/35.6	Y
M4CDJ0	Bra002271	AT3G21160	Glycoside hydrolase	30.1	385/26.1	530/44.6	496/34.6	457/36.1	N/S
M4CDR5	Bra002346	AT5G20950	Glycoside hydrolase	66.4	411/26.4	545/29.5	429/24.9	378/21.5	Y
M4CFE5	Bra002927	AT5G55180	Glycoside hydrolase	49.8	469/42.8	234/33.0	539/43.0	330/41.0	Y
M4CG79	Bra003212	AT3G55430	Glycoside hydrolase	48.5	122/9.4	255/8.2	--	175/15.1	Y
M4CGE0	Bra003273	AT3G57240	Glycoside hydrolase	37.6	1542/78.5	2078/79.4	1712/77.6	3532/83.2	Y
M4EIP6	Bra028661	AT5G08370	Glycoside hydrolase	43.9	255/33.8	244/28.2	157/18.0	275/29.2	Y
M4FCX5	Bra038945	AT5G34940	Glycoside hydrolase family 79	59.8	435/12.3	251/12.1	392/13.4	334/14.0	Y
M4CKU9	Bra004835	AT2G44450	Glycoside hydrolase, family 1	56.5	233/13.6	--	--	--	Y
M4DIE9	Bra016276	AT1G26560	Glycoside hydrolase, family 1	57	--	--	150/13.8	123/16.0	Y
M4DM78	Bra017610	AT4G33810	Glycoside hydrolase, family 10	52.6	145/12.4	--	419/27.1	--	Y
M4FAH4	Bra038088	AT4G15210	Glycoside hydrolase, family 14	56.1	171/10.4	203/8.0	218/10.0	--	N/S
M4CET7	Bra002719	AT5G57560	Glycoside hydrolase, family 16	32	404/50.5	--	280/38.9	--	Y
M4CX59	Bra008806	AT4G25810	Glycoside hydrolase, family 16	32.1	310/38.7	236/20.9	296/30.3	210/28.6	Y
M4D3X5	Bra011179	AT4G30270	Glycoside hydrolase, family 16	31.8	243/38.7	--	151/29.1	--	Y
M4DSC3	Bra019416	AT3G44990	Glycoside hydrolase, family 16	33.1	216/22.6	--	230/19.2	--	Y/M
M4DV89	Bra020433	AT5G57560	Glycoside hydrolase, family 16	29.6	505/47.7	--	357/52.3	--	Y
M4E5N5	Bra024089	AT4G30270	Glycoside hydrolase, family 16	31.6	--	--	337/21.5	--	Y
M4CEP2	Bra002673	AT5G58090	Glycoside hydrolase, family 17	52.5	117/9.8	--	113/10.6	--	Y
M4CSG9	Bra007161	AT3G55430	Glycoside hydrolase, family 17	48.5	442/10.4	--	534/15.5	470/19.6	Y
M4CSH0	Bra007162	AT3G55430	Glycoside hydrolase, family 17	48.6	486/21.6	188/9.8	484/22.7	427/31.3	Y
M4CSX3	Bra007315	AT3G57260	Glycoside hydrolase, family 17	36.2	240/20.7	484/25.2	435/27.1	1016/27.7	Y
M4D3P6	Bra011100	AT4G29360	Glycoside hydrolase, family 17	54	--	--	227/6.6	--	Y
M4D4Y0	Bra011537	AT4G34480	Glycoside hydrolase, family 17	53.2	520/33.8	344/21.5	978/33.8	1295/35.4	Y
M4DMC6	Bra017659	AT4G34480	Glycoside hydrolase, family 17	58.5	469/30.9	398/24.4	703/26.0	751/34.5	Y
M4EJM2	Bra028988	AT5G55180	Glycoside hydrolase, family 17	62	245/20.2	--	272/15.3	215/15.3	Y
M4ELH1	Bra029639	AT3G07320	Glycoside hydrolase, family 17	50.5	--	--	--	152/10.4	Y
M4EXL2	Bra033549	AT4G16260	Glycoside hydrolase, family 17	39.2	124/16.0	169/18.5	236/16.0	129/21.0	Y
M4EXV2	Bra033641	AT5G42720	Glycoside hydrolase, family 17	46.6	302/33.3	--	468/48.4	321/35.2	Y
M4F3B1	Bra035561	AT5G55180	Glycoside hydrolase, family 17	49.2	407/32.6	413/18.0	635/38.9	546/28.9	Y
M4FF85	Bra039757	AT1G66250	Glycoside hydrolase, family 17	54.2	433/11.9	233/6.7	303/11.9	295/11.9	Y
M4ECG0	Bra026469	AT5G24090	Glycoside hydrolase, family 18	32.9	222/5.6	--	402/39.5	395/39.5	Y
M4F5G0	Bra036316	AT4G01700	Glycoside hydrolase, family 19,	31.4	430/25.1	280/31.2	--	166/18.6	Y
M4CH02	Bra003485	AT3G62110	Glycoside hydrolase, family 28	50.8	225/16.8	--	110/16.8	--	N/S
M4CTR5	Bra007609	AT3G61490	Glycoside hydrolase, family 28	51.4	378/29.4	978/30.0	286/19.8	351/18.9	Y
M4DB37	Bra013697	AT4G23500	Glycoside hydrolase, family 28	54.4	325/20.7	347/26.8	370/14.2	244/19.1	Y
M4DIL8	Bra016345	AT1G23460	Glycoside hydrolase, family 28	50.6	138/4.7	--	--	--	N/S
M4DS06	Bra019299	AT4G23500	Glycoside hydrolase, family 28	54.4	583/29.0	576/35.1	769/29.0	550/31.6	Y
M4EI96	Bra028511	AT5G41870	Glycoside hydrolase, family 28	48.1	--	--	153/11.4	--	Y
M4CXS6	Bra009023	AT5G10560	Glycoside hydrolase, family 3	86.3	409/10.5	--	271/16.0	--	Y
M4DUE6	Bra020139	AT5G20950	Glycoside hydrolase, family 3	69.4	--	158/18.5	--	--	Y
M4DVV2	Bra020646	AT5G49360	Glycoside hydrolase, family 3	134.9	--	987/14.9	--	--	Y
M4E6A7	Bra024311	AT5G64570	Glycoside hydrolase, family 3	84.1	563/24.1	673/19.6	875/27.3	505/21.9	Y/M
M4ESY2	Bra031912	AT5G64570	Glycoside hydrolase, family 3	83.6	487/28.0	623/24.6	722/35.2	426/23.9	Y/M
M4F4Y9	Bra036143	AT5G49360	Glycoside hydrolase, family 3	83.5	--	539/16.1	--	--	Y
M4F9L9	Bra037782	AT5G64570	Glycoside hydrolase, family 3	84	378/24.9	--	736/27.6	396/22.9	Y/M
M4CPH3	Bra006111	AT5G11720	Glycoside hydrolase, family 31	99.5	276/14.5	--	295/13.9	110/8.2	Y
M4CPT8	Bra006227	AT5G13980	Glycoside hydrolase, family 38	115.2	755/36.6	230/7.3	914/39.8	194/13.2	Y
M4CJW0	Bra004494	AT2G46930	Pectinacetylesterase	45.5	354/20.3	161/9.7	219/17.7	228/23.0	Y
M4DD44	Bra014412	AT3G62060	Pectinacetylesterase	51.2	380/13.7	--	321/19.3	--	Y
M4DZL4	Bra021961	AT5G45280	Pectinacetylesterase	42.1	566/25.6	193/26.6	384/16.6	251/16.6	Y
M4EEY8	Bra027350	AT3G14310	Pectinesterase	63.7	--	173/17.6	--	--	N/S
M4CP93	Bra006031	AT5G09760	Pectinesterase inhibitor	59.8	390/9.7	--	367/9.7	225/10.8	Y
M4D7A6	Bra012366	AT1G23205	Pectinesterase inhibitor	22.9	251/18.2	241/22.5	202/18.2	284/18.2	Y
M4DQA2	Bra018695	AT1G47960	Pectinesterase inhibitor	17.4	132/33.1	372/60.6	184/30.6	--	Y
M4EIK2	Bra028617	AT5G09760	Pectinesterase inhibitor	60.1	279/18.3	--	339/20.8	189/17.2	Y
Oxido-reductases
M4CMF4	Bra005392	AT2G34790	FAD-binding	59.6	855/24.2	737/19.7	991/25.0	876/25.0	Y
M4DEG4	Bra014885	AT1G30710	FAD-binding	59.5	238/12.6	--	170/12.6	--	Y
M4DWM1	Bra020915	AT4G20830	FAD-binding	59.5	242/15.8	--	292/21.3	181/18.5	Y
M4DZI3	Bra021930	AT2G34790	FAD-binding	56	1898/50.8	1057/30.3	2367/55.4	2098/61.2	Y
M4E2X1	Bra023122	AT1G30700	FAD-binding	59.8	--	537/32.6	--	303/31.3	Y
M4E2X5	Bra023126	AT1G30730	FAD-binding	58.6	327/23.7	232/26.9	391/27.1	384/22.2	Y
M4E2Y0	Bra023131	AT1G30760	FAD-binding	59.9	517/24.7	--	760/32.2	628/33.1	Y
M4EIB5	Bra028530	AT1G01980	FAD-binding	59.8	195/4.3	--	--	--	Y
M4FCH9	Bra038798	AT4G20830	FAD-binding	60	505/22.6	230/12.2	567/30.8	333/25.8	Y
M4FCI0	Bra038799	AT4G20830	FAD-binding	60.1	463/20.2	617/17.8	436/20.2	379/17.8	Y
M4D5L4	Bra011771	AT4G37520	Haem peroxidase	35.7	184/17.5	904/56.7	--	164/22.1	Y
M4DL25	Bra017206	AT2G37130	Haem peroxidase	37	--	690/49.4	--	--	Y
M4E2U8	Bra023099	AT2G37130	Haem peroxidase	37.1	793/46.7	1105/67.6	364/33.0	289/42.1	Y
Q39370		AT5G15350	Lamin	18.8	442/26.1	200/25.5	366/26.1	283/26.1	Y
M4C994	Bra000773	AT4G12420	Multicopper oxidase	65.5	392/25.3	449/16.2	421/23.1	372/15.7	Y
M4CVJ4	Bra008241	AT1G76160	Multicopper oxidase	60.8	556/29.0	423/21.0	597/28.5	337/20.6	Y
M4DH04	Bra015781	AT1G76160	Multicopper oxidase	59.9	632/28.8	385/17.9	767/31.8	412/26.2	Y
M4DPN8	Bra018479	AT4G12420	Multicopper oxidase	65.5	546/30.2	369/16.2	337/19.8	389/15.7	Y
M4F7S6	Bra037137	AT5G66920	Multicopper oxidase	60.5	--	--	126/9.8	--	Y
M4C7Q0	Bra000228	AT2G41480	Peroxidase	35.7	1152/62.7	1400/76.1	854/56.0	163/17.7	Y
M4CJF9	Bra004343	AT1G68850	Peroxidase	37.1	158/4.2	--	--	--	Y
M4CY08	Bra009105	AT5G05340	Peroxidase	29.3	386/32.1	670/50.2	576/37.9	445/30.7	Y
M4CYC3	Bra009220	AT5G06720	Peroxidase	35.2	137/22.8	--	143/14.8	--	N/S
M4CYC4	Bra009221	AT5G06730	Peroxidase	37.5	--	--	109/8.7	--	Y
M4D5C4	Bra011681	AT4G36430	Peroxidase	36.2	1129/48.0	796/46.5	725/45.9	704/36.0	Y
M4DCI6	Bra014200	AT1G49570	Peroxidase	40.1	366/31.2	358/36.9	365/29.0	275/23.6	Y
M4DFY1	Bra015404	AT1G05260	Peroxidase	35	287/29.4	--	263/34.7	--	Y
M4DI00	Bra016127	AT1G71695	Peroxidase	39.7	220/17.4	412/30.9	--	--	Y
M4DKA1	Bra016930	AT2G41480	Peroxidase	35.4	224/30.7	576/43.6	216/27.0	163/14.7	Y
M4DKU0	Bra017121	AT2G38390	Peroxidase	38.9	--	137/10.0	--	--	Y
M4DMM6	Bra017761	AT4G36430	Peroxidase	36.2	1091/34.4	614/34.4	741/34.4	563/28.7	Y
M4DNB9	Bra018006	AT3G49120	Peroxidase	39	164/23.2	204/31.4	--	--	Y
M4DU79	Bra020072	AT5G19890	Peroxidase	34.8	188/35.8	306/42.6	331/42.0	200/35.8	Y
M4E5P8	Bra024102	AT4G30170	Peroxidase	36	--	269/31.7	--	--	Y
M4E663	Bra024267	AT5G64100	Peroxidase	36.2	--	111/27.8	--	--	Y
M4E665	Bra024269	AT5G64120	Peroxidase	34.7	366/29.9	1090/60.1	382/32.9	347/32.0	Y
M4EI21	Bra028436	AT5G39580	Peroxidase	34.2	128/15.4	145/17.0	--	--	Y
M4EIZ6	Bra028761	AT5G05340	Peroxidase	34	794/53.7	1229/59.0	934/55.2	858/48.8	Y
M4EMB3	Bra029933	AT3G49120	Peroxidase	38.5	447/24.6	301/35.5	298/32.7	264/32.7	Y
M4EN71	Bra030241	AT2G22420	Peroxidase	36.7	294/38.9	213/18.8	421/34.3	453/37.1	Y
M4ER86	Bra031309	AT3G21770	Peroxidase	35.5	201/26.7	--	306/23.9	--	Y
M4ET03	Bra031933	AT5G64120	Peroxidase	33.9	--	266/35.4	--	--	Y
M4ET04	Bra031934	AT5G64100	Peroxidase	35.6	275/42.9	474/47.1	239/41.7	228/26.4	Y
M4EUJ2	Bra032474	AT1G05260	Peroxidase	31	292/28.2	--	309/30.7	--	Y
M4F2D7	Bra035235	AT4G11290	Peroxidase	35.3	447/46.9	203/29.8	505/45.7	263/42.6	Y
M4F7E7	Bra037007	AT4G33420	Peroxidase	33.3	1539/38.8	2163/45.4	1482/38.5	1351/38.2	N/S
M4F9W3	Bra037877	AT4G08780	Peroxidase	38.8	--	592/46.0	--	--	Y
M4FFE3	Bra039816	AT3G32980	Peroxidase	39	--	122/18.6	--	--	Y
M4FFP6	Bra039920	AT2G18150	Peroxidase	36.4	465/26.8	--	373/33.3	332/26.8	Y
M4C836	Bra000364	AT2G44790	Plastocyanin-like	19.5	--	146/5.6	--	125/5.6	Y
M4CC64	Bra001794	AT3G20570	Plastocyanin-like	21.7	403/33.8	--	539/33.8	420/33.8	Y
M4CUC7	Bra007821	AT2G25060	Plastocyanin-like	19	662/39.3	467/36.5	745/39.3	558/39.3	Y
M4CUX4	Bra008019	AT1G72230	Plastocyanin-like	17.9	338/11.7	329/11.7	436/11.7	364/11.7	Y
M4D017	Bra009815	AT5G25090	Plastocyanin-like	20.1	231/23.8	133/23.8	260/23.8	181/19.6	Y
M4D168	Bra010217	AT4G31840	Plastocyanin-like	18.7	172/25.7	--	249/25.7	--	Y
M4D499	Bra011303	AT4G31840	Plastocyanin-like	18	139/21.9	--	324/21.9	336/21.9	Y
M4DVJ5	Bra020539	AT5G26330	Plastocyanin-like	19.8	--	220/30.9	186/30.9	135/30.9	Y
M4E588	Bra023942	AT3G20570	Plastocyanin-like	20.7	--	--	413/25.8	285/25.8	Y
M4E5C7	Bra023981	AT4G31840	Plastocyanin-like	18.3	--	--	140/25.1	120/17.0	Y
M4E901	Bra025257	AT3G27200	Plastocyanin-like	19	292/25.1	367/35.3	432/25.1	319/36.9	Y
M4EC32	Bra026341	AT4G27520	Plastocyanin-like	32.9	--	185/4.9	145/20.1	--	Y
M4ECR7	Bra026577	AT2G02850	Plastocyanin-like	13.8	--	203/34.9	--	--	Y
M4EG04	Bra027717	AT1G64640	Plastocyanin-like	19.8	--	--	111/24.9	153/24.9	Y
M4EW04	Bra032987	AT3G27200	Plastocyanin-like	17.6	358/26.2	--	378/26.2	--	Y
M4F623	Bra036532	AT5G25090	Plastocyanin-like	18.8	247/31.6	--	291/19.2	206/19.2	Y
M4C8C6	Bra000454	AT2G47470	Thioredoxin	39.5	168/28.5	222/33.4	135/20.7	121/24.9	Y
M4CJS1	Bra004455	AT2G47470	Thioredoxin	39.4	127/24.4	313/22.4	--	--	Y
M4DGP0	Bra015665	AT1G77510	Thioredoxin	55.8	167/18.5	194/22.6	195/9.0	--	Y
M4DIS8	Bra016405	AT1G21750	Thioredoxin	55.7	--	119/22.0	--	--	Y
M4E9X7	Bra025584	AT5G40370	Thioredoxin	11.8	226/54.1	201/75.7	134/54.1	125/40.5	N/S
Proeases
M4CYL3	Bra009310	AT5G07830	Peptidase	52.7	214/25.5	111/8.3	--	--	Y
M4CNY4	Bra005922	AT5G07030	Peptidase A1	46.8	--	413/22.6	--	--	Y
M4CS78	Bra007070	AT3G54400	Peptidase A1	46.1	502/30.2	510/33.5	321/21.9	524/28.8	Y
M4CXQ9	Bra009006	AT5G10770	Peptidase A1	109.8	1151/14.1	822/17.7	1643/14.9	1736/14.8	Y
M4DE98	Bra014819	AT3G54400	Peptidase A1	45.9	225/18.4	228/20.7	176/14.9	212/19.6	Y
M4E0M8	Bra022325	AT3G18490	Peptidase A1	51.9	203/14.1	173/14.1	226/17.3	179/24.0	Y
M4EIF3	Bra028568	AT5G10770	Peptidase A1	50	233/5.0	177/6.5	225/3.1	275/10.1	Y
M4F781	Bra036941	AT1G44130	Peptidase A1	44.7	--	--	--	145/3.4	Y
M4F917	Bra037580	AT3G18490	Peptidase A1	52.6	220/12.8	208/11.4	335/14.2	332/14.2	Y
M4CU81	Bra007775	AT2G25940	Peptidase C13, legumain	53.3	183/5.7	--	290/7.6	152/5.7	Y
M4D4J4	Bra011398	AT4G32940	Peptidase C13, legumain	53.3	--	--	--	188/11.5	Y
M4D419	Bra011223	AT4G30810	Peptidase S10	53.5	346/27.0	429/24.5	431/27.0	272/24.3	Y
M4DSC2	Bra019415	AT3G45010	Peptidase S10	56.8	1221/51.5	444/27.1	1472/46.8	1212/42.6	Y
M4DXI4	Bra021230	AT3G17180	Peptidase S10	53.9	236/19.0	250/24.7	342/21.3	238/20.9	Y
M4EV48	Bra032681	AT4G12910	Peptidase S10	56.6	209/18.8	160/11.7	318/18.8	275/18.8	Y
M4EZY4	Bra034377	AT2G27920	Peptidase S10	51.5	175/13.1	214/14.2	290/14.0	418/10.7	Y
M4FIZ3	Bra041072	AT1G11080	Peptidase S10	53.9	1069/44.9	1011/51.4	1275/56.6	483/34.4	Y
M4CAY0	Bra001359	AT3G10410	Peptidase S10, serine carboxypeptidase	56.9	197/5.9	--	--	--	Y
M4E6L4	Bra024418	AT5G65760	Peptidase S28	95.3	233/11.9	--	238/13.4	--	Y
Q8W179	CP4	AT4G39090	Senescence-associated cysteine protease	40.2	125/11.7	--	135/9.2	--	Y
Lipid metabolism
M4CFC2	Bra002904	AT5G55480	Glycerophosphoryl diester phosphodiesterase	82.9	202/12.5	244/6.1	377/14.8	178/6.9	Y
M4ECA0	Bra026409	AT4G26690	Glycerophosphoryl diester phosphodiesterase	82.4	145/6.3	--	116/11.0	--	Y/M
M4FD02	Bra038972	AT1G54790	Lipase	41.8	105/12.4	--	--	--	Y
M4D2W7	Bra010820	AT1G29670	Lipase	40.3	--	--	--	114/22.4	Y
M4EN89	Bra030259	AT2G22170	Lipoxygenase	20.2	218/32.4	--	218/32.4	--	Y
M4D2G5	Bra010665	AT4G39730	Lipoxygenase, LH2	19.7	120/15.7	--	338/22.5	--	Y
M4CR80	Bra006721	AT5G59320	Non-specific lipid-transfer protein	11.6	112/27.8	127/40.0	--	--	Y
M4DUX9	Bra020322	AT5G59310	Non-specific lipid-transfer protein	11.4	274/47.3	566/47.3	263/30.4	173/15.2	Y
M4DUY0	Bra020323	AT5G59320	Non-specific lipid-transfer protein	11.3	211/27.0	328/39.6	--	--	Y
O82582	wax9E	AT2G38540	Non-specific lipid-transfer protein	11.8	--	--	--	264/39.8	Y
Q6IWH2	Bra017113	AT2G38530	Non-specific lipid-transfer protein	11.9	207/51.3	488/44.4	159/39.3	235/51.3	Y
Q42641	WAX9A	AT2G38540	Non-specific lipid-transfer protein A	11.9	199/33.9	238/73.7	--	201/33.9	Y
M4D6M6	Bra012135	AT5G67130	Phospholipase	46.7	303/19.3	--	307/21.0	286/10.1	Y
M4DCJ4	Bra014209	AT1G49740	Phospholipase	39.6	113/17.6	374/27.9	--	--	Y
M4DQK5	Bra018798	AT1G49740	Phospholipase	39.8	--	171/26.5	--	--	Y
M4CFD2	Bra002914	AT5G55450	Plant lipid transfer protein	10.7	--	296/42.2	--	127/22.5	Y
M4CKT8	Bra004824	AT2G44300	Plant lipid transfer protein	21.4	251/13.4	237/20.3	219/27.7	213/25.2	Y
M4D9H5	Bra013135	AT2G13820	Plant lipid transfer protein	17.3	157/12.1	--	141/7.5	--	Y
M4DCE0	Bra014154	AT1G48750	Plant lipid transfer protein	10	--	--	102/12.4	108/12.4	Y
M4DED2	Bra014853	AT3G53980	Plant lipid transfer protein	13.5	510/55.0	320/55.8	502/55.8	377/55.0	Y
M4E0R7	Bra022364	AT3G18840	Plant lipid transfer protein	10.7	322/20.8	336/37.6	502/20.8	--	Y
M4E661	Bra024265	AT5G64080	Plant lipid transfer protein	18.2	--	207/13.2	--	--	Y
M4ETY3	Bra032265	AT1G48750	Plant lipid transfer protein	10.3	--	117/23.7	--	--	Y
M4F0H5	Bra034570	AT4G33550	Plant lipid transfer protein	12.2	684/39.5	448/50.0	379/36.0	484/36.0	Y
M4F3C4	Bra035574	AT5G55450	Plant lipid transfer protein	12.2	--	115/38.3	--	--	Y
Q43304	WAX9D	AT2G38530	Non-specific lipid-transfer protein D	11.9	--	--	--	116/39.0	Y
Signaling
M4CF96	Bra002878	AT5G55730	FAS1 domain	44.8	925/23.2	976/29.3	949/30.8	928/32.9	Y
M4CL29	Bra004915	AT2G45470	FAS1 domain	42.7	919/45.4	762/43.5	907/45.4	451/32.2	Y
M4CNF2	Bra005740	AT5G03170	FAS1 domain	25.2	252/19.3	229/19.3	300/19.3	151/19.3	Y
M4CTM5	Bra007569	AT3G60900	FAS1 domain	43.6	179/17.7	238/17.7	349/21.5	232/16.3	Y
M4D9N7	Bra013197	AT2G04780	FAS1 domain	27.1	386/25.8	182/13.3	521/27.3	145/20.3	Y
M4DFK1	Bra015274	AT1G03870	FAS1 domain	26.4	133/14.4	191/20.0	187/14.4	178/29.6	Y
M4DSS9	Bra019572	AT4G12730	FAS1 domain	43	1021/32.8	657/32.8	929/33.3	660/36.3	Y
M4EFG9	Bra027531	AT5G44130	FAS1 domain	26.4	335/18.9	218/15.7	484/18.9	344/24.9	Y
M4EMA5	Bra029925	AT4G12730	FAS1 domain	43	798/29.7	--	765/29.7	519/40.1	Y
Interacting domains
M4CHF2	Bra003635	AT1G78850	Curculin-like (mannose-binding) lectin	49	--	--	257/24.6	--	Y
M4F1X0	Bra035067	AT1G78830	Curculin-like (mannose-binding) lectin	50.3	814/34.6	1408/43.6	575/28.4	641/31.5	Y
M4F1X3	Bra035070	AT1G78850	Curculin-like (mannose-binding) lectin	49.3	591/39.2	956/48.5	350/24.9	361/34.2	Y
M4EEP5	Bra027257	AT3G16530	Legume lectin	30.6	515/48.2	476/37.7	132/14.5	--	Y
M4DR69	Bra019012	AT1G53070	Legume lectin, beta chain	30.5	270/35.4	254/38.0	137/28.5	323/34.3	Y
M4DX55	Bra021101	AT3G16530	Legume lectin, beta chain	30.2	--	352/25.0	--	--	Y
M4ESL4	Bra031794	AT1G53080	Legume lectin, beta chain	31.9	400/33.4	144/15.5	339/21.0	369/33.4	Y
M4CME0	Bra005378	AT2G34930	Leucine-rich repeat	99.8	--	861/23.8	--	450/15.0	Y
M4D6D6	Bra012045	AT2G26730	Leucine-rich repeat	68.2	--	--	141/4.9	--	Y
M4DI99	Bra016226	AT1G56130	Leucine-rich repeat	60.2	--	--	--	310/14.7	Y
M4E571	Bra023925	AT3G20820	Leucine-rich repeat	41.3	--	121/19.4	--	--	Y
M4EGU1	Bra028006	AT1G33590	Leucine-rich repeat	52.1	439/36.1	594/32.4	--	435/28.4	Y
M4FC84	Bra038700	AT3G12145	Leucine-rich repeat	36	--	234/24.3	--	--	Y
M4CZL3	Bra009660	AT2G17120	Peptidoglycan-binding lysin domain	38.1	--	256/5.0	150/5.0	404/14.6	Y
C3VX46	PGIP1	AT5G06870	Polygalacturonase-inhibiting protein 1	38.2	--	335/32.7	--	--	Y
C0LV94	PGIP2	AT5G06860	Polygalacturonase-inhibiting protein 2	37.1	--	442/24.4	--	--	Y
C3VX44	PGIP3	AT5G06870	Polygalacturonase-inhibiting protein 3	37.2	--	179/16.0	--	--	Y
M4FHS3	Bra040651	AT4G16500	Proteinase inhibitor I25	12.2	214/53.2	230/33.3	219/33.3	205/33.3	Y
M4D551	Bra011608	AT4G35350	Proteinase inhibitor I29	39.6	150/17.7	270/23.0	144/18.8	115/24.4	Y
M4DC45	Bra014057	AT1G47128	Proteinase inhibitor I29	50.6	98/7.8	--	172/7.8	--	Y
M4DNA3	Bra017990	AT3G49340	Proteinase inhibitor I29	38	--	--	--	101/5.5	Y
M4E0X1	Bra022418	AT3G19390	Proteinase inhibitor I29	49	--	305/9.1	--	--	Y
M4EXW8	Bra033657	AT5G43060	Proteinase inhibitor I29	50.5	--	442/13.7	630/13.7	415/13.7	Y
M4FI20	Bra040749	AT1G47128	Proteinase inhibitor I29	50.5	--	158/10.7	--	--	Y
M4D6Z2	Bra012252	AT1G20850	Proteinase inhibitor I29	39.4	126/22.2	--	--	--	Y
M4DHN0	Bra016007	AT1G73260	Proteinase inhibitor I3	22.3	--	128/18.3	--	116/12.9	Y
M4DHU6	Bra016073	AT1G72290	Proteinase inhibitor I3	23.8	--	251/17.9	--	--	Y
M4DJA2	Bra016580	AT1G17860	Proteinase inhibitor I3	21.9	477/47.7	664/57.4	267/47.7	499/49.7	Y
M4F4Y3	Bra036137	AT3G04320	Proteinase inhibitor I3	37.6	--	180/18.5	--	--	Y
M4D6P8	Bra012157	AT5G67360	Proteinase inhibitor I9	79.7	1327/37.6	880/26.3	1862/35.5	1427/29.2	Y
M4DFA0	Bra015172	AT2G05920	Proteinase inhibitor I9	81.1	331/15.3	--	--	--	Y
M4EAJ0	Bra025798	AT1G20160	Proteinase inhibitor I9	80.1	1422/37.0	1041/31.2	2247/41.0	1100/30.7	Y/-
M4EWC9	Bra033113	AT5G67360	Proteinase inhibitor I9	72.9	--	--	286/5.5	--	Y
M4F8B4	Bra037326	AT4G00230	Proteinase inhibitor I9	80.8	--	172/13.9	--	--	Y
M4FD81	Bra039051	AT5G67360	Proteinase inhibitor I9	78.4	448/20.2	355/21.8	496/22.8	182/8.3	Y
M4D7J8	Bra012458	AT1G26450	X8	19.9	225/7.1	230/21.4	191/7.1	166/7.1	Y
Miscellaneous
M4E5U6	Bra024150	AT4G29260	Acid phosphatase	28.8	131/19.2	--	147/25.7	--	Y
M4EQI7	Bra031058	AT1G18980	Cupin 1	22.5	--	--	--	168/16.8	Y
M4EZ50	Bra034093	AT3G10080	Cupin 1	24.7	--	186/20.8	--	--	Y
M4FGL5	Bra040243	AT3G05950	Cupin 1	24.7	--	404/23.1	--	--	Y
Q2A9T6	25.t00011	AT5G47550	Cystatin domain containing protein	12.9	--	--	--	102/30.8	Y
M4E300	Bra023151	AT1G30900	EGF-like calcium-binding	69.5	253/9.5	--	192/6.2	--	Y
C1KH67	ESM	AT3G14210	Epithiospecifier modifier	43.1	497/23.1	--	297/11.7	--	Y
M4EWX9	Bra033314	AT1G02335	Germin	23.2	317/27.5	211/28.0	--	--	Y
M4CTV8	Bra007652	AT3G62020	Germin, manganese binding site	23.4	331/21.8	276/21.8	164/21.8	224/21.8	Y
M4F4J7	Bra035997	AT5G02500	Heat shock protein 70	16	176/30.9	--	119/30.9	159/39.6	Y
M4DVJ7	Bra020541	AT5G26280	MATH	39	289/13.1	--	250/27.4	--	Y
M4F664	Bra036573	AT5G26280	MATH	39.5	372/27.7	506/32.6	261/14.6	--	Y
M4FCX6	Bra038946	AT5G34850	Metallophosphoesterase	55.4	390/33.8	268/22.5	409/36.5	295/29.2	Y
M4FGY5	Bra040363	AT3G07130	Metallophosphoesterase	60.3	194/10.4	--	264/17.2	197/16.9	Y
A6XG32		AT5G26000	Myrosinase	62.7	423/22.1	328/14.1	--	--	Y
B1N8M3		AT2G14580	Pathogenesis-related protein	17.8	568/46.9	1616/74.7	634/46.9	3331/69.8	Y
M4FD61	Bra039031	AT2G19970	Pathogenesis-related protein 1	19.6	--	--	162/15.7	143/35.4	Y
M4D242	Bra010542	AT4G23690	Plant disease resistance response protein	21.2	--	569/53.8	--	358/31.2	Y
M4DRY4	Bra019277	AT4G23690	Plant disease resistance response protein	21.4	--	593/46.0	--	316/26.2	N/S
M4EFW8	Bra027681	AT1G64160	Plant disease resistance response protein	20.7	358/44.5	723/48.4	352/44.5	109/23.6	Y
M4EQT8	Bra031161	AT2G21100	Plant disease resistance response protein	20.2	188/39.2	--	283/54.8	174/34.4	Y
M4EMR3	Bra030083	AT1G28290	Pollen Ole e 1 allergen\/extensin	34	--	198/19.1	--	--	Y
Q8H6J9	Bra001122	AT3G04720	PR4-type protein	15.5	242/29.3	659/67.1	388/43.6	760/67.1	Y
M4CF04	Bra002786	AT5G56890	Protein kinase	114.1	--	--	--	210/3.6	Y
M4CWL4	Bra008611	AT5G16590	Tyrosine-protein kinase	66.2	--	--	--	145/3.1	Y
M4DI79	Bra016206	AT1G70530	Tyrosine-protein kinase	72.7	--	--	--	165/3.2	Y
M4D536	Bra011593	AT4G35220	Putative cyclase	30.2	128/32.1	--	163/34.3	--	Y
M4DMA1	Bra017633	AT4G34180	Putative cyclase	28.5	407/37.5	186/23.9	373/40.2	--	Y
M4D7H9	Bra012439	AT1G26820	Ribonuclease T2	25.4	387/37.4	247/37.4	134/37.4	--	Y
M4ECR0	Bra026570	AT2G02990	Ribonuclease T2	25.2	156/33.2	--	228/34.1	134/13.5	Y
M4CJB0	Bra004294	AT1G68290	S1\/P1 nuclease	33	--	--	165/10.2	--	Y
M4DK21	Bra016849	AT1G11190	S1\/P1 nuclease	30.8	261/28.8	270/24.7	--	--	Y
M4DH37	Bra015814	AT1G75800	Thaumatin	34.3	310/8.6	415/8.6	105/8.6	--	Y
M4CVH7	Bra008224	AT1G75800	Thaumatin, pathogenesis-related	33.8	301/10.0	491/10.6	--	--	Y
M4DB14	Bra013674	AT4G11650	Thaumatin, pathogenesis-related	25	--	247/21.6	--	200/17.3	Y
M4DH97	Bra015874	AT1G75030	Thaumatin, pathogenesis-related	25.7	185/15.6	226/40.7	147/9.1	228/23.9	Y
M4EA13	Bra025620	AT5G40020	Thaumatin, pathogenesis-related	28.2	--	--	--	238/21.6	Y
M4EAC0	Bra025728	AT1G19320	Thaumatin, pathogenesis-related	25.4	--	179/37.0	--	143/29.7	Y
M4EWF4	Bra033138	AT4G11650	Thaumatin, pathogenesis-related	26.4	--	435/33.2	181/12.7	233/32.4	Y
Q39369		AT1G73260	Trypsin inhibitor propeptide	23.3	--	108/31.3	--	--	Y
M4C8D2	Bra000460	AT2G47730	Glutathione S-transferase	24.2	--	117/27.9	--	--	N/S
Unknow Function
M4E3N1	Bra023384	AT5G12950	Protein of unknown function DUF1680	96.2	171/11.7	--	247/13.2	--	Y
M4ER98	Bra031321	AT3G22060	Protein of unknown function DUF26	27.8	233/33.3	304/31.0	143/28.6	223/31.0	Y
M4F8R8	Bra037480	AT5G48540	Protein of unknown function DUF26	28.7	799/47.5	1512/69.0	717/53.6	842/58.2	Y
M4CAM0	Bra001249	AT3G07390	Protein of unknown function	26.3	--	230/5.1	--	169/5.1	Y
M4CRY9	Bra006981	AT3G53235	Uncharacterized protein	8.9	142/36.1	152/36.1	193/36.1	161/36.1	Y
M4CY57	Bra009154	AT5G05960	Uncharacterized protein	7.6	170/64.8	397/78.9	145/57.7	189/53.5	N/C
M4D3Z1	Bra011195	AT4G30450	Uncharacterized protein	9.6	325/19.4	206/19.4	416/19.4	312/19.4	Y
M4DW90	Bra020784	AT3G06035	Uncharacterized protein	21.9	--	--	149/7.0	--	Y
M4EAR4	Bra025873	AT1G21090	Uncharacterized protein	26.1	154/9.9	--	152/9.1	140/16.5	Y
M4EP06	Bra030526	AT1G03220	Uncharacterized protein	43.7	444/19.1	729/31.6	415/24.2	765/29.0	Y
M4EUS3	Bra032555	AT1G03220	Uncharacterized protein	45.9	--	--	--	589/33.1	Y
M4F4Y2	Bra036136	AT3G04320	Uncharacterized protein	22.5	--	138/35.5	--	--	Y/-
Intracellular
M4E674	Bra024278	AT5G64250	2-nitropropane dioxygenase	35.9	--	275/25.5	--	--	N
Q2A960	40.t00060	AT4G17830	Acetylornithine deacetylase	48	248/14.6	--	233/20.8	--	N
M4CEV5	Bra002737	AT5G57330	Aldose 1-epimerase	35.5	210/16.9	103/7.0	210/24.9	--	N
M4CRI4	Bra006825	AT5G57330	Aldose 1-epimerase	35.4	290/14.4	--	--	--	N
M4F721	Bra036881	AT4G25000	Alpha-amylase	43	--	--	--	429/36.3	N
M4DIN0	Bra016357	AT1G23190	Alpha-D-phosphohexomutase	63.4	266/30.4	--	330/30.4	--	N
M4E713	Bra024568	AT1G23190	Alpha-D-phosphohexomutase	63.4	234/33.8	--	295/35.2	--	N
M4F144	Bra034790	AT3G10740	Alpha-L-arabinofuranosidase	19.2	--	--	722/43.1	--	N
M4DI58	Bra016185	AT1G70810	C2 membrane targeting protein	18.7	341/27.3	249/28.5	299/35.2	346/20.0	N/M
M4DYY6	Bra021733	AT2G31400	Carbohydrate	120.5	--	178/3.8	--	--	N/M
M4EGF3	Bra027867	AT1G58370	Carbohydrate-binding	102.5	683/30.4	421/20.3	601/25.8	449/21.3	N
M4DAB6	Bra013426	AT4G19810	Chitinase II	29.3	--	--	--	584/61.7	N
M4CKN8	Bra004773	AT2G43620	Chitin-binding	25.5	348/22.1	712/54.5	--	279/30.2	N
M4E4E2	Bra023645	AT5G17920	Cobalamin (vitamin B12)-independent methionine synthase MetE	84.4	934/35.4	1256/42.0	--	--	N
M4D786	Bra012346	AT1G22840	Cytochrome c	12.2	--	131/20.5	--	--	N
M4DQ39	Bra018630	AT1G08370	Dcp1-like decapping	40.2	374/5.0	287/5.0	298/5.0	198/5.0	N
Q14U56	ebm	AT1G09010	Endo-beta-mannosidase	107.6	259/16.9	--	--	--	N
M4F3Y6	Bra035786	AT3G20390	Endoribonuclease	19.8	--	301/48.9	--	--	N/C
M4E2S1	Bra023072	AT2G36530	Enolase	47.5	609/51.6	1025/56.3	414/54.3	--	N
Q4TU02		AT1G54040	Epithiospecifier protein	37.7	228/36.7	--	102/22.4	--	N
M4FHW6	Bra040695	AT4G15093	Extradiol ring-cleavage dioxygenase	30.1	222/36.1	--	--	--	N
M4CRW2	Bra006954	AT3G52880	FAD-dependent pyridine nucleotide-disulphide oxidoreductase	46.4	270/19.1	343/26.5	158/16.6	--	N
M4CRW8	Bra006960	AT3G52930	Fructose-bisphosphate aldolase	40.5	429/54.5	401/46.3	463/46.8	--	N
M4EIC8	Bra028543	AT3G52930	Fructose-bisphosphate aldolase	38.4	337/52.2	255/38.8	466/47.5	--	N
M4DCX3	Bra014340	AT2G01140	Fructose-bisphosphate aldolase	42.3	182/18.5	--	131/7.2	--	N/C
M4E0F0	Bra022247	AT3G17820	Glutamine synthetase	38.5	--	140/11.9	--	--	N
M4C9J6	Bra000875	AT2G02930	Glutathione S-transferase	24	--	163/37.1	--	--	N
M4D7E9	Bra012409	AT1G27130	Glutathione S-transferase	11.6	--	132/13.2	--	--	N
M4EAE1	Bra025749	AT1G19570	Glutathione S-transferase	23.5	--	--	154/15.0	--	N
Q39367		AT3G17050	Glycine-rich protein (Fragment)	15.4	389/31.8	283/24.5	471/24.5	477/31.8	N
M4DPZ6	Bra018587	AT1G09010	Glycoside hydrolase family 2	106.4	--	--	--	306/8.5	N
M4DXP5	Bra021291	AT3G18080	Glycoside hydrolase, family 1	64.1	131/13.9	--	242/23.9	--	N
M4FCK0	Bra038819	AT2G18800	Glycoside hydrolase, family 16	27.3	--	242/18.4	--	--	N
M4CSX2	Bra007314	AT3G57260	Glycoside hydrolase, family 17	24.3	145/6.0	268/25.3	193/18.4	260/22.1	N
M4D1I0	Bra010330	AT4G29360	Glycoside hydrolase, family 17	56	173/5.7	--	238/5.7	--	N
M4DDR8	Bra014636	AT3G57260	Glycoside hydrolase, family 17	34.3	407/22.7	579/28.8	247/13.3	419/28.8	N
M4EWY3	Bra033318	AT1G02360	Glycoside hydrolase, family 19	21.5	254/15.4	106/17.4	--	221/31.3	N
M4EU69	Bra032351	AT1G30000	Glycoside hydrolase, family 47	68.3	--	--	311/8.4	--	N
M4DTG8	Bra019811	AT1G13130	Glycoside hydrolase, family 5	58.3	186/7.2	--	317/8.9	--	N
M4DJY3	Bra016811	AT1G11840	Glyoxalase I	31.8	--	221/22.3	--	--	N
M4DMU4	Bra017830	AT4G37520	Haem peroxidase	27.4	--	527/29.9	--	--	N
M4F4A9	Bra035909	AT5G02500	Heat shock protein 70	62.8	--	345/24.5	--	--	N
M4FCB6	Bra038734	AT3G12580	Heat shock protein 70	71.2	--	547/32.2	--	--	N
M4E1T6	Bra022736	AT5G54660	Heat shock protein Hsp20	20.7	--	--	120/17.9	--	N
M1GDJ6	MDH	AT1G04410	Malate dehydrogenase	35.7	122/12.0	--	--	--	N
M4EQ80	Bra030951	AT1G53240	Malate dehydrogenase	35.7	641/30.8	698/41.6	523/30.8	--	N/M
M4FEZ0	Bra039662	AT1G53240	Malate dehydrogenase	35.7	607/21.8	749/34.4	550/26.8	--	N/M
M4C7F1	Bra000129	AT2G39310	Mannose-binding lectin	49.3	--	284/9.3	--	--	N
M4DQZ7	Bra018940	AT1G52030	Mannose-binding lectin	124	289/10.9	355/18.6	366/13.3	--	N
M4DQZ9	Bra018942	AT1G52030	Mannose-binding lectin	41.1	--	124/13.4	--	--	N
Q75UU6	BO-MDAR	AT3G52880	Monodehydroascorbate reductase	46.5	161/14.7	--	--	--	N
M4DH76	Bra015853	AT1G75280	NmrA-like	34.1	--	233/20.6	--	--	N
M4EMP9	Bra030069	AT1G27970	Nuclear transport factor 2	13.6	115/26.8	--	--	--	N
M4EFL7	Bra027579	AT4G09320	Nucleoside diphosphate kinase	16.4	119/23.6	--	--	--	N
M4EPX3	Bra030844	AT4G09320	Nucleoside diphosphate kinase	16.4	--	137/24.3	--	--	N
M4DT26	Bra019669	AT1G14250	Nucleoside phosphatase GDA1\/CD39	52	--	--	109/13.1	168/14.4	N
M4CHB4	Bra003597	AT1G79690	NUDIX hydrolase domain	85.4	--	--	274/7.0	--	N
M4DM92	Bra017624	AT4G34050	O-methyltransferase, family 3	29	--	212/42.2	--	--	N
M4EIK4	Bra028619	AT5G09760	Pectinesterase inhibitor	61.1	521/15.4	232/13.6	390/13.6	263/13.6	N
M4D4K8	Bra011412	AT4G33090	Peptidase M1	97.5	288/14.4	--	312/15.8	--	N
M4ETI7	Bra032118	AT2G24200	Peptidase M17	54.6	--	104/12.1	--	--	N
M4D420	Bra011224	AT4G30810	Peptidase S10	61	118/6.6	153/5.7	112/6.6	130/6.6	N
M4DTP0	Bra019883	AT1G11080	Peptidase S10	52.6	795/30.5	--	1037/38.3	--	N
M4D2M5	Bra010728	AT4G38740	Peptidyl-prolyl cis-trans isomerase	18.3	--	--	137/23.3	--	N
M4E3U6	Bra023449	AT5G14130	Peroxidase	39.7	245/10.1	--	--	--	N
M4FBR0	Bra038526	AT2G22420	Peroxidase	34.9	290/30.9	187/19.4	352/39.5	398/28.3	N
M4CD35	Bra002116	AT3G20570	Plastocyanin-like	84.4	809/37.9	1094/41.7	--	--	N
M4DP08	Bra018248	AT2G31390	Probable fructokinase-1	35.1	237/12.0	246/15.7	--	--	N
M4ETC5	Bra032055	AT2G24940	Probable steroid-binding protein	11	369/39.0	235/49.0	355/53.0	--	N
M4CF22	Bra002804	AT5G56600	Profilin	14.1	149/39.7	218/39.7	128/39.7	163/24.4	N
M4D3P5	Bra011099	AT2G19760	Profilin	14.1	223/41.2	325/61.1	189/41.2	--	N
M4EQM6	Bra031097	AT2G19760	Profilin	14	268/48.1	302/67.2	282/48.1	262/48.1	N
M4C820	Bra000348	AT2G44230	Protein of unknown function	85.3	201/12.2	238/10.4	170/8.3	307/11.8	N
M4F997	Bra037660	AT2G44260	Protein of unknown function DUF946, plant	60.4	216/19.0	255/11.8	145/7.4	--	N
M4E6W1	Bra024516	AT2G17420	Pyridine nucleotide-disulphide oxidoreductase	31.6	144/5.1	--	199/12.7	--	N/M
Q8LK82	CND1	AT5G10770	Putative chloroplast nucleoid DNA-binding protein (Fragment)	17.2	--	--	706/48.5	871/61.8	N
Q39366		AT1G11840	Putative lactoylglutathione lyase	31.6	--	136/32.3	--	--	N
M4DBE0	Bra013800	AT4G24430	Rhamnogalacturonate lyase	73.8	211/22.0	159/9.5	229/25.7	169/18.6	N
M4DTY5	Bra019978	AT1G09890	Rhamnogalacturonate lyase	72.5	243/18.2	--	139/22.1	--	N
M4DBY9	Bra014001	AT4G13930	Serine hydroxymethyltransferase	47.5	216/12.0	--	--	--	N
M4CDQ1	Bra002332	AT5G20830	Sucrose synthase	90.1	133/15.3	--	--	--	N/M
M4CQT7	Bra006578	AT5G20830	Sucrose synthase	92.4	211/16.4	--	--	--	N/M
M4DBK3	Bra013863	AT4G25100	Superoxide dismutase	23.8	135/17.5	234/17.5	--	--	N
M4ES64	Bra031642	AT1G08830	Superoxide dismutase [Cu-Zn]	15.2	140/19.1	--	172/19.1	--	N
M4F001	Bra034394	AT2G28190	Superoxide dismutase [Cu-Zn]	21.4	311/16.9	--	399/16.9	--	N/C
M4EI30	Bra028445	AT5G39950	Thioredoxin	14.6	--	100/33.1	--	--	N
M4F6X9	Bra036839	AT3G51030	Thioredoxin	12.6	195/35.1	235/38.6	171/44.7	186/44.7	N
M4CX84	Bra008831	AT5G13420	Transaldolase	47.9	349/20.0	--	234/9.3	--	N/C
M4DE24	Bra014743	AT3G55440	Triosephosphate isomerase	27.3	--	377/47.6	--	--	N
B2KSD1		AT1G73260	Trypsin inhibitor (Fragment)	17.4	--	263/50.9	--	--	N
M4CW30	Bra008427	AT1G79620	Tyrosine-protein kinase	160.3	112/5.6	--	151/7.2	188/6.4	N
M4ELA2	Bra029570	AT4G05050	Ubiquitin	17.2	2275/47.1	--	2978/55.6	2710/47.1	N
M4CFR5	Bra003047	AT5G53550	Uncharacterized protein	88.8	193/6.1	--	223/6.1	--	N
M4DBU6	Bra013956	AT4G26140	Beta-galactosidase	81.7	335/30.1	142/20.2	568/23.9	--	N/M
M4CC86	Bra001816	AT3G21160	Glycoside hydrolase	64.8	244/12.4	--	485/20.5	258/12.4	N/M
M4CSX1	Bra007313	AT3G57260	Glycoside hydrolase, family 17	35.4	--	--	--	142/15.2	N/M
M4DAG6	Bra013476	AT4G20830	FAD-binding	59.6	772/40.6	778/26.3	1123/43.2	654/34.9	N/C
M4EFV7	Bra027670	AT1G63940	FAD-dependent pyridine nucleotide-disulphide oxidoreductase	52.3	303/18.0	--	--	--	N/C
M4D4N4	Bra011438	AT4G33420	Peroxidase	33.4	1064/43.1	1385/52.0	629/32.9	267/20.4	N/M
M4FJ39	Bra041119	AT2G15780	Plastocyanin-like	20.1	238/25.7	220/25.7	275/25.7	230/25.7	N/C
Total					270	255	254	209
a. Accession number represent an ID in Uniport website (http://www.uniprot.org/)
b. Genes given in bold and italic indicates a detection in Ligat et al (2011) and Kehr et al (2004), respectively
c. Description is either generated from Uniport (http://www.uniprot.org/) or Brassica database (http://brassicadb.org/brad/index.php) of InterPro domain annotation
d. Del-Con indicates non-infecfected Delicious (Delcious-control) plant. Number before the slash indicated the score and after the shlash indicated the coverage (given in percentage) evaluated by MASCOT. --indicates the protein was not taken into account in the sample because of the eneligible to the condition that detected all through the three times repeats with score >=95 at least two times. T…
e The signal peptide (SP) was predicted using SignalP (http://www.cbs.dtu.dk/services/SignalP/) and TargetP (http://www.cbs.dtu.dk/services/TargetP/). When both predictions are consistent, only the SignalP result is shown. “Y” and “N” indicate whether or not the sequence contains a signal peptide in secretory pathway. When the predictions differ, both predictions are shown. “C” indicates that Tar…
