# Supplementary material for: Changes in the Proteome of Xylem Sap in Brassica oleracea in Response to Fusarium oxysporum Stress
Source: Front Plant Sci. 2016 Feb 1;7:31. doi: 10.3389/fpls.2016.00031 (PMC4734173; doi:10.3389/fpls.2016.00031)
Supplement: Supplementary file 3 [file DataSheet2.XLSX]

## Sheet: DEL-C>I
Datasheet2. Foc infection causes protein contents change in xylem sap of B. oleracea, identified by LC-MS/MS followed by Progenesis analyses.
DEL-C>I（total number 127，including 103 predicted secreted proteins）
No.	Acess Number	Gene Name	Homologs in A.thaliana	Description	Mass(kDa)	SP (Signal peptide)	Anova (p)	Max fold change	C/I
Proteins acting on carbohydrates （31）
26	M4CAZ7	Bra001376	AT3G10740	Alpha-L-arabinofuranosidase	60.3	N/S	0	3.79	C>I
321	M4EZ98	Bra034141	AT3G10740	Alpha-L-arabinofuranosidase	74.4	N/S	0.003	2.51	C>I
195	M4DRH7	Bra019120	AT4G26140	Beta-galactosidase	79.8	Y	0	4.45	C>I
20	M4C8G5	Bra000493	AT2G28470	Beta-galactosidase	92.1	Y	0	3.4	C>I
42	M4CFE5	Bra002927	AT5G55180	Glycoside hydrolase	49.8	Y	0	4.94	C>I
280	M4EIP6	Bra028661	AT5G08370	Glycoside hydrolase	43.9	Y	0	2.75	C>I
33	M4CDR5	Bra002346	AT5G20950	Glycoside hydrolase	66.4	Y	0.001	2.24	C>I
359	M4FCX5	Bra038945	AT5G34940	Glycoside hydrolase family 79	59.8	Y	0.002	2.21	C>I
57	M4CKU9	Bra004835	AT2G44450	Glycoside hydrolase, family 1	56.5	Y	0.009	8.44	C>I
178	M4DM78	Bra017610	AT4G33810	Glycoside hydrolase, family 10	52.6	Y	0	6.33	C>I
209	M4DV89	Bra020433	AT5G57560	Glycoside hydrolase, family 16	29.6	Y	0	6.94	C>I
199	M4DSC3	Bra019416		Glycoside hydrolase, family 16	33.1	Y/M	0.003	2.99	C>I
89	M4CX59	Bra008806	AT4G25810	Glycoside hydrolase, family 16	32.1	Y	0.003	2.59	C>I
108	M4D3X5	Bra011179	AT4G30270	Glycoside hydrolase, family 16	31.8	Y	0.004	4.62	C>I
282	M4EJM2	Bra028988	AT5G55180	Glycoside hydrolase, family 17	62	Y	0	2.91	C>I
75	M4CSH0	Bra007162	AT3G55430	Glycoside hydrolase, family 17	48.6	Y	0	2.25	C>I
116	M4D4Y0	Bra011537	AT4G34480	Glycoside hydrolase, family 17	53.2	Y	0	5.07	C>I
318	M4EXV2	Bra033641	AT5G42720	Glycoside hydrolase, family 17	46.6	Y	0	8.71	C>I
74	M4CSG9	Bra007161	AT3G55430	Glycoside hydrolase, family 17	48.5	Y	0	4.44	C>I
330	M4F3B1	Bra035561	AT5G55180	Glycoside hydrolase, family 17	49.2	Y	0.001	2.41	C>I
34	M4CEP2	Bra002673	AT5G58090	Glycoside hydrolase, family 17	52.5	Y	0.044	90.48	C>I
46	M4CH02	Bra003485	AT3G62110	Glycoside hydrolase, family 28	50.8	N/S	0	4.14	C>I
350	M4F9L9	Bra037782	AT5G64570	Glycoside hydrolase, family 3	84	Y/M	0	10.26	C>I
92	M4CXS6	Bra009023	AT5G10560	Glycoside hydrolase, family 3	86.3	Y	0	9.35	C>I
246	M4E6A7	Bra024311	AT5G64570	Glycoside hydrolase, family 3	84.1	Y/M	0	3.49	C>I
302	M4ESY2	Bra031912	AT5G64570	Glycoside hydrolase, family 3	83.6	Y/M	0.001	3.22	C>I
65	M4CPT8	Bra006227	AT5G13980	Glycoside hydrolase, family 38	115.2	Y	0	7.34	C>I
52	M4CJW0	Bra004494	AT2G46930	Pectinacetylesterase	45.5	Y	0	7.78	C>I
220	M4DZL4	Bra021961	AT5G45280	Pectinacetylesterase	42.1	Y	0.001	2.09	C>I
63	M4CP93	Bra006031	AT5G09760	Pectinesterase inhibitor	59.8	Y	0	3.05	C>I
278	M4EIK2	Bra028617	AT5G09760	Pectinesterase inhibitor	60.1	Y	0	3.45	C>I
Oxido-reductases （25）
219	M4DZI3	Bra021930	AT2G34790	FAD-binding	56	Y	0	11.05	C>I
214	M4DWM1	Bra020915	AT4G20830	FAD-binding	59.5	Y	0	8.42	C>I
356	M4FCH9	Bra038798	AT4G20830	FAD-binding	60	Y	0	4.69	C>I
60	M4CMF4	Bra005392	AT2G34790	FAD-binding	59.6	Y	0	15.52	C>I
357	M4FCI0	Bra038799	AT4G20830	FAD-binding	60.1	Y	0	9.11	C>I
275	M4EIB5	Bra028530	AT1G01980	FAD-binding	59.8	Y	0	9.99	C>I
230	M4E2Y0	Bra023131	AT1G30760	FAD-binding	59.9	Y	0	3.78	C>I
153	M4DEG4	Bra014885	AT1G30710	FAD-binding	59.5	Y	0	4.73	C>I
383	Q39370		AT5G15350	Lamin	18.8	Y	0	8.36	C>I
86	M4CVJ4	Bra008241	AT1G76160	Multicopper oxidase	60.8	Y	0	3.62	C>I
158	M4DH04	Bra015781	AT1G76160	Multicopper oxidase	59.9	Y	0	6.51	C>I
329	M4F2D7	Bra035235	AT4G11290	Peroxidase	35.3	Y	0	5.87	C>I
182	M4DMM6	Bra017761	AT4G36430	Peroxidase	36.2	Y	0	4.75	C>I
309	M4EUJ2	Bra032474	AT1G05260	Peroxidase	31	Y	0	6.88	C>I
367	M4FFP6	Bra039920	AT2G18150	Peroxidase	36.4	Y	0	9.65	C>I
175	M4DKA1	Bra016930	AT2G41480	Peroxidase	35.4	Y	0	2.28	C>I
156	M4DFY1	Bra015404	AT1G05260	Peroxidase	35	Y	0.001	5.4	C>I
50	M4CJF9	Bra004343	AT1G68850	Peroxidase	37.1	Y	0.002	6.07	C>I
95	M4CYC3	Bra009220	AT5G06720	Peroxidase	35.2	N/S	0.006	2.45	C>I
28	M4CC64	Bra001794	AT3G20570	Plastocyanin-like	21.7	Y	0	3.01	C>I
250	M4E901	Bra025257	AT3G27200	Plastocyanin-like	19	Y	0	9.38	C>I
312	M4EW04	Bra032987	AT3G27200	Plastocyanin-like	17.6	Y	0	16.53	C>I
112	M4D499	Bra011303	AT4G31840	Plastocyanin-like	18	Y	0.002	2.43	C>I
339	M4F623	Bra036532	AT5G25090	Plastocyanin-like	18.8	Y	0.002	8.9	C>I
83	M4CUC7	Bra007821	AT2G25060	Plastocyanin-like	19	Y	0.002	2.7	C>I
Proteases （9）
97	M4CYL3	Bra009310	AT5G07830	Peptidase	52.7	Y	0.002	2.25	C>I
151	M4DE98	Bra014819	AT3G54400	Peptidase A1	45.9	Y	0	5.38	C>I
348	M4F917	Bra037580	AT3G18490	Peptidase A1	52.6	Y	0.001	5.11	C>I
277	M4EIF3	Bra028568	AT5G10770	Peptidase A1	50	Y	0.001	2.46	C>I
82	M4CU81	Bra007775	AT2G25940	Peptidase C13, legumain	53.3	Y	0	3.02	C>I
198	M4DSC2	Bra019415	AT3G45010	Peptidase S10	56.8	Y	0	6.93	C>I
110	M4D419	Bra011223	AT4G30810	Peptidase S10	53.5	Y	0	2.38	C>I
216	M4DXI4	Bra021230	AT3G17180	Peptidase S10	53.9	Y	0.001	2.27	C>I
25	M4CAY0	Bra001359	AT3G10410	Peptidase S10, serine carboxypeptidase	56.9	Y	0	3.8	C>I
Lipid metabolism （10）
40	M4CFC2	Bra002904	AT5G55480	Glycerophosphoryl diester phosphodiesterase	82.9	Y	0	3.16	C>I
258	M4ECA0	Bra026409	AT4G26690	Glycerophosphoryl diester phosphodiesterase	82.4	Y/M	0.004	3.96	C>I
124	M4D6M6	Bra012135	AT5G67130	Phospholipase	46.7	Y	0	3.17	C>I
291	M4EN89	Bra030259	AT2G22170	Lipoxygenase	20.2	Y	0	3.74	C>I
103	M4D2G5	Bra010665	AT4G39730	Lipoxygenase, LH2	19.7	Y	0.001	2.51	C>I
324	M4F0H5	Bra034570	AT4G33550	Plant lipid transfer protein	12.2	Y	0	12.99	C>I
133	M4D9H5	Bra013135	AT2G13820	Plant lipid transfer protein	17.3	Y	0	2.56	C>I
152	M4DED2	Bra014853	AT3G53980	Plant lipid transfer protein	13.5	Y	0	5.09	C>I
56	M4CKT8	Bra004824	AT2G44300	Plant lipid transfer protein	21.4	Y	0.003	2.11	C>I
67	M4CR80	Bra006721	AT5G59320	Non-specific lipid-transfer protein	11.6	Y	0.001	2.53	C>I
Signaling （7）
155	M4DFK1	Bra015274	AT1G03870	FAS1 domain	26.4	Y	0	3.62	C>I
264	M4EFG9	Bra027531	AT5G44130	FAS1 domain	26.4	Y	0	4.2	C>I
39	M4CF96	Bra002878	AT5G55730	FAS1 domain	44.8	Y	0	3.18	C>I
200	M4DSS9	Bra019572	AT4G12730	FAS1 domain	43	Y	0	5.5	C>I
134	M4D9N7	Bra013197	AT2G04780	FAS1 domain	27.1	Y	0	4.27	C>I
61	M4CNF2	Bra005740	AT5G03170	FAS1 domain	25.2	Y	0	4.46	C>I
286	M4EMA5	Bra029925	AT4G12730	FAS1 domain	43	Y	0.001	6.73	C>I
Interactig domains (6)
262	M4EEP5	Bra027257	AT3G16530	Legume lectin	30.6	Y	0	3.49	C>I
301	M4ESL4	Bra031794	AT1G53080	Legume lectin, beta chain	31.9	Y	0	5.36	C>I
154	M4DFA0	Bra015172	AT2G05920	Proteinase inhibitor I9	81.1	Y	0	5.79	C>I
255	M4EAJ0	Bra025798	AT1G20160	Proteinase inhibitor I9	80.1	Y/-	0	9.21	C>I
125	M4D6P8	Bra012157	AT5G67360	Proteinase inhibitor I9	79.7	Y	0	7.94	C>I
363	M4FD81	Bra039051	AT5G67360	Proteinase inhibitor I9	78.4	Y	0.001	2.17	C>I
Miscellaneous （12）
240	M4E5U6	Bra024150	AT4G29260	Acid phosphatase	28.8	Y	0.003	2	C>I
8	C1KH67	ESM	AT3G14210	Epithiospecifier modifier	43.1	Y	0	5.88	C>I
211	M4DVJ7	Bra020541	AT5G26280	MATH	39	Y	0	3.17	C>I
360	M4FCX6	Bra038946	AT5G34850	Metallophosphoesterase	55.4	Y	0	4.91	C>I
370	M4FGY5	Bra040363	AT3G07130	Metallophosphoesterase	60.3	Y	0	4.78	C>I
297	M4EQT8	Bra031161	AT2G21100	Plant disease resistance response protein	20.2	Y	0	18.49	C>I
159	M4DH37	Bra015814	AT1G75800	Thaumatin	34.3	Y	0.004	2.01	C>I
180	M4DMA1	Bra017633	AT4G34180	Putative cyclase	28.5	Y	0	3.13	C>I
117	M4D536	Bra011593	AT4G35220	Putative cyclase	30.2	Y	0	5.18	C>I
260	M4ECR0	Bra026570	AT2G02990	Ribonuclease T2	25.2	Y	0	10.54	C>I
174	M4DK21	Bra016849	AT1G11190	S1\/P1 nuclease	30.8	Y	0	3.43	C>I
231	M4E300	Bra023151	AT1G30900	EGF-like calcium-binding	69.5	Y	0	2.37	C>I
Unknow function (3)
71	M4CRY9	Bra006981	AT3G53235	Uncharacterized protein	8.9	Y	0	9.82	C>I
256	M4EAR4	Bra025873	AT1G21090	Uncharacterized protein	26.1	Y	0	8.7	C>I
109	M4D3Z1	Bra011195	AT4G30450	Uncharacterized protein	9.6	Y	0.001	2.71	C>I
Intracellular (24)
379	Q2A960	40.t00060	AT4G17830	Acetylornithine deacetylase	48	N	0	3.24	C>I
68	M4CRI4	Bra006825	AT5G57330	Aldose 1-epimerase	35.4	N	0.002	6.96	C>I
189	M4DQ39	Bra018630	AT1G08370	Dcp1-like decapping	40.2	N	0.004	3.64	C>I
378	Q14U56	ebm	AT1G09010	Endo-beta-mannosidase	107.6	N	0	5.31	C>I
372	M4FHW6	Bra040695	AT4G15093	Extradiol ring-cleavage dioxygenase	30.1	N	0	5.37	C>I
147	M4DCX3	Bra014340	AT2G01140	Fructose-bisphosphate aldolase	42.3	N/C	0	2.29	C>I
381	Q39367		At3g17050	Glycine-rich protein (Fragment)	15.4	N	0	4.71	C>I
249	M4E713	Bra024568	AT1G23190	Alpha-D-phosphohexomutase	63.4	N	0.001	4.06	C>I
217	M4DXP5	Bra021291	AT3G18080	Glycoside hydrolase, family 1	64.1	N	0	11.4	C>I
202	M4DTG8	Bra019811	AT1G13130	Glycoside hydrolase, family 5	58.3	N	0.001	14.7	C>I
279	M4EIK4	Bra028619	AT5G09760	Pectinesterase inhibitor	61.1	N	0	3.19	C>I
233	M4E3U6	Bra023449	AT5G14130	Peroxidase	39.7	N	0	2.38	C>I
384	Q4TU02		AT1G54040	Epithiospecifier protein	37.7	N	0	12.69	C>I
386	Q75UU6	BO-MDAR	AT3G52880	Monodehydroascorbate reductase	46.5	N	0.023	2.1	C>I
204	M4DTY5	Bra019978	AT1G09890	Rhamnogalacturonate lyase	72.5	N	0	2	C>I
139	M4DBE0	Bra013800	AT4G24430	Rhamnogalacturonate lyase	73.8	N	0	3.13	C>I
90	M4CX84	Bra008831	AT5G13420	Transaldolase	47.9	N/C	0.001	4.09	C>I
349	M4F997	Bra037660	AT2G44260	Protein of unknown function DUF946, plant	60.4	N	0	2.4	C>I
141	M4DBU6	Bra013956	AT4G26140	Beta-galactosidase	81.7	N/M	0.002	2.11	C>I
29	M4CC86	Bra001816	AT3G21160	Glycoside hydrolase	64.8	N/M	0.002	15.8	C>I
136	M4DAG6	Bra013476	AT4G20830	FAD-binding	59.6	N/C	0.001	3.7	C>I
375	M4FJ39	Bra041119	AT2G15780	Plastocyanin-like	20.1	N/C	0.001	2.23	C>I
248	M4E6W1	Bra024516	AT2G17420	Pyridine nucleotide-disulphide oxidoreductase	31.6	N/M	0	8.72	C>I
323	M4F001	Bra034394	AT2G28190	Superoxide dismutase [Cu-Zn]	21.4	N/C	0	11.17	C>I

## Sheet: DEL-I>C
DEL-I>C（total number 77， including 61 predicted secreted proteins）
No.	Acess Number	Gene Name	Homologs in A.thaliana	Description	Mass(kDa)	SP (Signal peptide)	Anova (p)	Max fold change	C/I
Proteins acting on carbohydrates （11）
53	M4CKN6	Bra004771	AT2G43570	Chitinase 1	30.4	Y	0.001	2.15	I>C
325	M4F109	Bra034754	AT3G12500	Chitin-binding	34.9	Y	0	9.81	I>C
54	M4CKN7	Bra004772	AT2G43620	Chitin-binding	30.4	Y	0	6.94	I>C
27	M4CB74	Bra001454	AT3G12500	Chitin-binding	52.1	Y	0	4.04	I>C
23	M4CA94	Bra001123	AT3G04720	Chitin-binding	23.1	Y	0.009	2.89	I>C
132	M4D874	Bra012684	Pollen allergen	Expansin 45	27.9	Y	0	6.43	I>C
368	M4FG80	Bra040107	AT4G17030	Expansin 45	27.8	Y	0.001	2.19	I>C
78	M4CSX3	Bra007315	AT3G57260	Glycoside hydrolase, family 17	36.2	Y	0	2.8	I>C
337	M4F4Y9	Bra036143	AT5G49360	Glycoside hydrolase, family 3	83.5	Y	0	19.55	I>C
212	M4DVV2	Bra020646	AT5G49360	Glycoside hydrolase, family 3	134.9	Y	0	10.97	I>C
263	M4EEY8	Bra027350	AT3G14310	Pectinesterase	63.7	N/S	0.001	42.42	I>C
Oxido-reductases (14)
228	M4E2X1	Bra023122	AT1G30700	FAD-binding	59.8	Y	0	6.33	I>C
120	M4D5L4	Bra011771	AT4G37520	Haem peroxidase	35.7	Y	0	8.08	I>C
177	M4DL25	Bra017206	AT2G37130	Haem peroxidase	37	Y	0	3.94	I>C
244	M4E665	Bra024269	AT5G64120	Peroxidase	34.7	Y	0	7.2	I>C
303	M4ET03	Bra031933	AT5G64120	Peroxidase	33.9	Y	0	5	I>C
176	M4DKU0	Bra017121	AT2G38390	Peroxidase	38.9	Y	0	17.74	I>C
290	M4EN71	Bra030241	AT2G22420	Peroxidase	36.7	Y	0	5.95	I>C
272	M4EI21	Bra028436	AT5G39580	Peroxidase	34.2	Y	0	7.67	I>C
351	M4F9W3	Bra037877	AT4G08780	Peroxidase	38.8	Y	0	8.46	I>C
119	M4D5C4	Bra011681	AT4G36430	Peroxidase	36.2	Y	0.001	3.26	I>C
164	M4DI00	Bra016127	AT1G71695	Peroxidase	39.7	Y	0.001	2.63	I>C
239	M4E5P8	Bra024102	AT4G30170	Peroxidase	36	Y	0.031	2.47	I>C
18	M4C8C6	Bra000454	AT2G47470	Thioredoxin	39.5	Y	0	2.72	I>C
257	M4EC32	Bra026341	AT4G27520	Plastocyanin-like	32.9	Y	0	2.6	I>C
Proteases （0）
Lipid metabolism (4)
2	Q42641	WAX9A	AT2G38540	Non-specific lipid-transfer protein A	11.9	Y	0	9.24	I>C
331	M4F3C4	Bra035574	AT5G55450	Plant lipid transfer protein	12.2	Y	0	8.88	I>C
41	M4CFD2	Bra002914	AT5G55450	Plant lipid transfer protein	10.7	Y	0	7.76	I>C
242	M4E661	Bra024265	AT5G64080	Plant lipid transfer protein	18.2	Y	0.001	2.07	I>C
Signaling （0）
Interactig domains (16)
369	M4FGL5	Bra040243	AT3G05950	Cupin 1	24.7	Y	0	2.83	I>C
320	M4EZ50	Bra034093	AT3G10080	Cupin 1	24.7	Y	0.001	2.61	I>C
328	M4F1X3	Bra035070	AT1G78850	Curculin-like (mannose-binding) lectin	49.3	Y	0	3.26	I>C
215	M4DX55	Bra021101	AT3G16530	Legume lectin, beta chain	30.2	Y	0	2.69	I>C
194	M4DR69	Bra019012	AT1G53070	Legume lectin, beta chain	30.5	Y	0	2.71	I>C
59	M4CME0	Bra005378	AT2G34930	Leucine-rich repeat	99.8	Y	0	8.9	I>C
235	M4E571	Bra023925	AT3G20820	Leucine-rich repeat	41.3	Y	0	2.05	I>C
354	M4FC84	Bra038700	AT3G12145	Leucine-rich repeat	36	Y	0	4.76	I>C
270	M4EGU1	Bra028006	AT1G33590	Leucine-rich repeat	52.1	Y	0.001	2.02	I>C
98	M4CZL3	Bra009660	AT2G17120	Peptidoglycan-binding lysin domain	38.1	Y	0	3.92	I>C
131	M4D7J8	Bra012458	X8	X8	19.9	Y	0.001	2.12	I>C
163	M4DHU6	Bra016073	AT1G72290	Proteinase inhibitor I3	23.8	Y	0	25.88	I>C
162	M4DHN0	Bra016007	AT1G73260	Proteinase inhibitor I3	22.3	Y	0	3.61	I>C
172	M4DJA2	Bra016580	AT1G17860	Proteinase inhibitor I3	21.9	Y	0.002	2.02	I>C
346	M4F8B4	Bra037326	AT4G00230	Proteinase inhibitor I9	80.8	Y	0	12.38	I>C
382	Q39369		AT1G73260	Trypsin inhibitor propeptide	23.3	Y	0.001	28.64	I>C
Miscellaneous （14）
19	M4C8D2	Bra000460	AT2G47730	Glutathione S-transferase	24.2	N/S	0	6.83	I>C
137	M4DB14	Bra013674	AT4G11650	Thaumatin, pathogenesis-related	25	Y	0	21.8	I>C
314	M4EWF4	Bra033138	AT4G11650	Thaumatin, pathogenesis-related	26.4	Y	0	7.28	I>C
161	M4DH97	Bra015874	AT1G75030	Thaumatin, pathogenesis-related	25.7	Y	0	2.59	I>C
253	M4EAC0	Bra025728	AT1G19320	Thaumatin, pathogenesis-related	25.4	Y	0	3.25	I>C
85	M4CVH7	Bra008224	AT1G75800	Thaumatin, pathogenesis-related	33.8	Y	0.036	2.01	I>C
267	M4EFW8	Bra027681	AT1G64160	Plant disease resistance response protein	20.7	Y	0	3.87	I>C
340	M4F664	Bra036573	AT5G26280	MATH	39.5	Y	0	2.31	I>C
5	B1N8M3		AT2G14580	Pathogenesis-related protein	17.8	Y	0	5.93	I>C
387	Q8H6J9	Bra001122	AT3G04720	PR4-type protein	15.5	Y	0	7.69	I>C
10	C3VX46	PGIP1	AT5G06870	Polygalacturonase-inhibiting protein 1	38.2	Y	0	4.88	I>C
7	C0LV94	PGIP2	AT5G06860	Polygalacturonase-inhibiting protein 2	37.1	Y	0	3.52	I>C
9	C3VX44	PGIP3	AT5G06870	Polygalacturonase-inhibiting protein 3	37.2	Y	0	3.68	I>C
289	M4EMR3	Bra030083	AT1G28290	Pollen Ole e 1 allergen\/extensin	34	Y	0.001	3.99	I>C
Unknow function (2)
335	M4F4Y2	Bra036136	AT3G04320	Uncharacterized protein	22.5	Y/-	0	10.77	I>C
292	M4EP06	Bra030526	AT1G03220	Uncharacterized protein	43.7	Y	0	2.19	I>C
Intracellular (16)
332	M4F3Y6	Bra035786	AT3G20390	Endoribonuclease	19.8	N/C	0	2.21	I>C
245	M4E674	Bra024278	AT5G64250	2-nitropropane dioxygenase	35.9	N	0	7.14	I>C
55	M4CKN8	Bra004773	AT2G43620	Chitin-binding	25.5	N	0	4.74	I>C
22	M4C9J6	Bra000875	AT2G02930	Glutathione S-transferase	24	N	0.008	19.14	I>C
129	M4D7E9	Bra012409	AT1G27130	Glutathione S-transferase	11.6	N	0.012	9.27	I>C
358	M4FCK0	Bra038819	AT2G18800	Glycoside hydrolase, family 16	27.3	N	0	4.17	I>C
149	M4DDR8	Bra014636	AT3G57260	Glycoside hydrolase, family 17	34.3	N	0	2.45	I>C
77	M4CSX2	Bra007314	AT3G57260	Glycoside hydrolase, family 17	24.3	N	0	7.2	I>C
173	M4DJY3	Bra016811	AT1G11840	Glyoxalase I	31.8	N	0.002	2.36	I>C
183	M4DMU4	Bra017830	AT4G37520	Haem peroxidase	27.4	N	0	5.39	I>C
333	M4F4A9	Bra035909	AT5G02500	Heat shock protein 70	62.8	N	0.001	123.73	I>C
12	M4C7F1	Bra000129	AT2G39310	Mannose-binding lectin	49.3	N	0	3.33	I>C
160	M4DH76	Bra015853	AT1G75280	NmrA-like	34.1	N	0	16.38	I>C
140	M4DBK3	Bra013863	AT4G25100	Superoxide dismutase	23.8	N	0	2.32	I>C
150	M4DE24	Bra014743	AT3G55440	Triosephosphate isomerase	27.3	N	0	3.21	I>C
6	B2KSD1		AT1G73260	Trypsin inhibitor (Fragment)	17.4	N	0	11.23	I>C

## Sheet: RI-C>I
Rii-C>I（total number 112， including 78 predicted secreted proteins）
No.	Acess Number	Gene Name	Homologs in A.thaliana	Description	Mass(kDa)	SP (Signal peptide)	Anova (p)	Max fold change	C/I
Proteins acting on carbohydrates （25）
240	M4E5U6	Bra024150	AT4G29260	Acid phosphatase	28.8	Y	0	2.45	C>I
26	M4CAZ7	Bra001376	AT3G10740	Alpha-L-arabinofuranosidase	60.3	N/S	0	3.51	C>I
122	M4D638	Bra011946	AT2G28470	Beta-galactosidase	91.9	Y	0	2.74	C>I
20	M4C8G5	Bra000493	AT2G28470	Beta-galactosidase	92.1	Y	0	3.28	C>I
195	M4DRH7	Bra019120	AT4G26140	Beta-galactosidase	79.8	Y	0	13.41	C>I
121	M4D5Z1	Bra011899	AT4G38400	Expansin 45	29.1	Y	0	2.08	C>I
42	M4CFE5	Bra002927	AT5G55180	Glycoside hydrolase	49.8	Y	0	2.81	C>I
33	M4CDR5	Bra002346	AT5G20950	Glycoside hydrolase	66.4	Y	0	2.9	C>I
178	M4DM78	Bra017610	AT4G33810	Glycoside hydrolase, family 10	52.6	Y	0	6.98	C>I
238	M4E5N5	Bra024089	AT4G30270	Glycoside hydrolase, family 16	31.6	Y	0.007	9.01	C>I
199	M4DSC3	Bra019416		Glycoside hydrolase, family 16	33.1	Y/M	0.015	2.67	C>I
34	M4CEP2	Bra002673	AT5G58090	Glycoside hydrolase, family 17	52.5	Y	0	6.03	C>I
330	M4F3B1	Bra035561	AT5G55180	Glycoside hydrolase, family 17	49.2	Y	0	2.35	C>I
365	M4FF85	Bra039757	AT1G66250	Glycoside hydrolase, family 17	54.2	Y	0	2.1	C>I
107	M4D3P6	Bra011100	AT4G29360	Glycoside hydrolase, family 17	54	Y	0.001	2.71	C>I
274	M4EI96	Bra028511	AT5G41870	Glycoside hydrolase, family 28	48.1	Y	0	4.77	C>I
138	M4DB37	Bra013697	AT4G23500	Glycoside hydrolase, family 28	54.4	Y	0	2.94	C>I
302	M4ESY2	Bra031912	AT5G64570	Glycoside hydrolase, family 3	83.6	Y/M	0	5.75	C>I
246	M4E6A7	Bra024311	AT5G64570	Glycoside hydrolase, family 3	84.1	Y/M	0	3.45	C>I
92	M4CXS6	Bra009023	AT5G10560	Glycoside hydrolase, family 3	86.3	Y	0	2.21	C>I
64	M4CPH3	Bra006111	AT5G11720	Glycoside hydrolase, family 31	99.5	Y	0	2.17	C>I
65	M4CPT8	Bra006227	AT5G13980	Glycoside hydrolase, family 38	115.2	Y	0	4.95	C>I
148	M4DD44	Bra014412	AT3G62060	Pectinacetylesterase	51.2	Y	0	3.44	C>I
278	M4EIK2	Bra028617	AT5G09760	Pectinesterase inhibitor	60.1	Y	0	2.74	C>I
63	M4CP93	Bra006031	AT5G09760	Pectinesterase inhibitor	59.8	Y	0.003	2.12	C>I
Oxido-reductases (23)
214	M4DWM1	Bra020915	AT4G20830	FAD-binding	59.5	Y	0	10.31	C>I
219	M4DZI3	Bra021930	AT2G34790	FAD-binding	56	Y	0	2.51	C>I
356	M4FCH9	Bra038798	AT4G20830	FAD-binding	60	Y	0	2.94	C>I
153	M4DEG4	Bra014885	AT1G30710	FAD-binding	59.5	Y	0	2.35	C>I
60	M4CMF4	Bra005392	AT2G34790	FAD-binding	59.6	Y	0.002	2.37	C>I
227	M4E2U8	Bra023099	AT2G37130	Haem peroxidase	37.1	Y	0	3.76	C>I
158	M4DH04	Bra015781	AT1G76160	Multicopper oxidase	59.9	Y	0	2.95	C>I
329	M4F2D7	Bra035235	AT4G11290	Peroxidase	35.3	Y	0	8.16	C>I
309	M4EUJ2	Bra032474	AT1G05260	Peroxidase	31	Y	0	18.5	C>I
13	M4C7Q0	Bra000228	AT2G41480	Peroxidase	35.7	Y	0	7	C>I
182	M4DMM6	Bra017761	AT4G36430	Peroxidase	36.2	Y	0	5.79	C>I
205	M4DU79	Bra020072	AT5G19890	Peroxidase	34.8	Y	0	2.77	C>I
156	M4DFY1	Bra015404	AT1G05260	Peroxidase	35	Y	0	5.31	C>I
304	M4ET04	Bra031934	AT5G64100	Peroxidase	35.6	Y	0	3.93	C>I
367	M4FFP6	Bra039920	AT2G18150	Peroxidase	36.4	Y	0	3.65	C>I
95	M4CYC3	Bra009220	AT5G06720	Peroxidase	35.2	N/S	0	3.48	C>I
175	M4DKA1	Bra016930	AT2G41480	Peroxidase	35.4	Y	0.001	2.4	C>I
298	M4ER86	Bra031309	AT3G21770	Peroxidase	35.5	Y	0.001	2.24	C>I
250	M4E901	Bra025257	AT3G27200	Plastocyanin-like	19	Y	0	11.41	C>I
268	M4EG04	Bra027717	AT1G64640	Plastocyanin-like	19.8	Y	0	3.49	C>I
312	M4EW04	Bra032987	AT3G27200	Plastocyanin-like	17.6	Y	0.001	5.87	C>I
157	M4DGP0	Bra015665	AT1G77510	Thioredoxin	55.8	Y	0	2.2	C>I
251	M4E9X7	Bra025584	AT5G40370	Thioredoxin	11.8	N/S	0	2.2	C>I
Proteases （7）
151	M4DE98	Bra014819	AT3G54400	Peptidase A1	45.9	Y	0	2.41	C>I
82	M4CU81	Bra007775	AT2G25940	Peptidase C13, legumain	53.3	Y	0	2.73	C>I
216	M4DXI4	Bra021230	AT3G17180	Peptidase S10	53.9	Y	0	2.38	C>I
110	M4D419	Bra011223	AT4G30810	Peptidase S10	53.5	Y	0	2.67	C>I
374	M4FIZ3	Bra041072	AT1G11080	Peptidase S10	53.9	Y	0	8.29	C>I
198	M4DSC2	Bra019415	AT3G45010	Peptidase S10	56.8	Y	0	2.26	C>I
247	M4E6L4	Bra024418	AT5G65760	Peptidase S28	95.3	Y	0.001	3.66	C>I
Lipid metabolism (6)
207	M4DUX9	Bra020322	AT5G59310	Non-specific lipid-transfer protein	11.4	Y	0.002	2.5	C>I
324	M4F0H5	Bra034570	AT4G33550	Plant lipid transfer protein	12.2	Y	0	3.45	C>I
124	M4D6M6	Bra012135	AT5G67130	Phospholipase	46.7	Y	0	2.34	C>I
103	M4D2G5	Bra010665	AT4G39730	Lipoxygenase, LH2	19.7	Y	0	3.52	C>I
258	M4ECA0	Bra026409	AT4G26690	Glycerophosphoryl diester phosphodiesterase	82.4	Y/M	0	4.21	C>I
40	M4CFC2	Bra002904	AT5G55480	Glycerophosphoryl diester phosphodiesterase	82.9	Y	0	6.23	C>I
Signaling （2）
58	M4CL29	Bra004915	AT2G45470	FAS1 domain	42.7	Y	0	2.2	C>I
134	M4D9N7	Bra013197	AT2G04780	FAS1 domain	27.1	Y	0.001	3.02	C>I
Interactig domains (8)
262	M4EEP5	Bra027257	AT3G16530	Legume lectin	30.6	Y	0	4.3	C>I
123	M4D6D6	Bra012045	AT2G26730	Leucine-rich repeat	68.2	Y	0	3.77	C>I
143	M4DC45	Bra014057	AT1G47128	Proteinase inhibitor I29	50.6	Y	0	2.04	C>I
319	M4EXW8	Bra033657	AT5G43060	Proteinase inhibitor I29	50.5	Y	0.001	2.67	C>I
363	M4FD81	Bra039051	AT5G67360	Proteinase inhibitor I9	78.4	Y	0	8.42	C>I
255	M4EAJ0	Bra025798	AT1G20160	Proteinase inhibitor I9	80.1	Y/-	0	13.65	C>I
125	M4D6P8	Bra012157	AT5G67360	Proteinase inhibitor I9	79.7	Y	0	3.83	C>I
313	M4EWC9	Bra033113	AT5G67360	Proteinase inhibitor I9	72.9	Y	0.001	3.49	C>I
Miscellaneous （5）
297	M4EQT8	Bra031161	AT2G21100	Plant disease resistance response protein	20.2	Y	0	2.35	C>I
180	M4DMA1	Bra017633	AT4G34180	Putative cyclase	28.5	Y	0	5.36	C>I
117	M4D536	Bra011593	AT4G35220	Putative cyclase	30.2	Y	0	4.61	C>I
260	M4ECR0	Bra026570	AT2G02990	Ribonuclease T2	25.2	Y	0.001	2.29	C>I
370	M4FGY5	Bra040363	AT3G07130	Metallophosphoesterase	60.3	Y	0	2.11	C>I
Unknow function (2)
109	M4D3Z1	Bra011195	AT4G30450	Uncharacterized protein	9.6	Y	0.002	2.35	C>I
232	M4E3N1	Bra023384	AT5G12950	Protein of unknown function DUF1680	96.2	Y	0	4.59	C>I
Intracellular (34)
147	M4DCX3	Bra014340	AT2G01140	Fructose-bisphosphate aldolase	42.3	N/C	0.002	17.59	C>I
379	Q2A960	40.t00060	AT4G17830	Acetylornithine deacetylase	48	N	0	3.84	C>I
36	M4CEV5	Bra002737	AT5G57330	Aldose 1-epimerase	35.5	N	0	4.72	C>I
249	M4E713	Bra024568	AT1G23190	Alpha-D-phosphohexomutase	63.4	N	0.001	3.21	C>I
170	M4DIN0	Bra016357	AT1G23190	Alpha-D-phosphohexomutase	63.4	N	0.001	20.3	C>I
326	M4F144	Bra034790	AT3G10740	Alpha-L-arabinofuranosidase	19.2	N	0	3.16	C>I
226	M4E2S1	Bra023072	AT2G36530	Enolase	47.5	N	0	6.02	C>I
384	Q4TU02		AT1G54040	Epithiospecifier protein	37.7	N	0.002	4.34	C>I
69	M4CRW2	Bra006954	AT3G52880	FAD-dependent pyridine nucleotide-disulphide oxidoreductase	46.4	N	0	50.29	C>I
276	M4EIC8	Bra028543	AT3G52930	Fructose-bisphosphate aldolase	38.4	N	0	5.46	C>I
70	M4CRW8	Bra006960	AT3G52930	Fructose-bisphosphate aldolase	40.5	N	0	12.98	C>I
254	M4EAE1	Bra025749	AT1G19570	Glutathione S-transferase	23.5	N	0	3.26	C>I
217	M4DXP5	Bra021291	AT3G18080	Glycoside hydrolase, family 1	64.1	N	0	3.34	C>I
308	M4EU69	Bra032351	AT1G30000	Glycoside hydrolase, family 47	68.3	N	0	8.45	C>I
202	M4DTG8	Bra019811	AT1G13130	Glycoside hydrolase, family 5	58.3	N	0	7.11	C>I
192	M4DQZ7	Bra018940	AT1G52030	Mannose-binding lectin	124	N	0	2.91	C>I
114	M4D4K8	Bra011412	AT4G33090	Peptidase M1	97.5	N	0	3.4	C>I
203	M4DTP0	Bra019883	AT1G11080	Peptidase S10	52.6	N	0	6.91	C>I
111	M4D420	Bra011224	AT4G30810	Peptidase S10	61	N	0	3.63	C>I
104	M4D2M5	Bra010728	AT4G38740	Peptidyl-prolyl cis-trans isomerase	18.3	N	0	5.77	C>I
296	M4EQM6	Bra031097	AT2G19760	Profilin	14	N	0	5.01	C>I
38	M4CF22	Bra002804	AT5G56600	Profilin	14.1	N	0	2.01	C>I
106	M4D3P5	Bra011099	AT2G19760	Profilin	14.1	N	0	2.39	C>I
349	M4F997	Bra037660	AT2G44260	Protein of unknown function DUF946, plant	60.4	N	0.003	4.6	C>I
139	M4DBE0	Bra013800	AT4G24430	Rhamnogalacturonate lyase	73.8	N	0	3.47	C>I
204	M4DTY5	Bra019978	AT1G09890	Rhamnogalacturonate lyase	72.5	N	0	4.83	C>I
300	M4ES64	Bra031642	AT1G08830	Superoxide dismutase [Cu-Zn]	15.2	N	0	4.23	C>I
43	M4CFR5	Bra003047	AT5G53550	Uncharacterized protein	88.8	N	0.002	2.38	C>I
141	M4DBU6	Bra013956	AT4G26140	Beta-galactosidase	81.7	N/M	0	10.62	C>I
136	M4DAG6	Bra013476	AT4G20830	FAD-binding	59.6	N/C	0.001	2.31	C>I
115	M4D4N4	Bra011438	AT4G33420	Peroxidase	33.4	N/M	0	2.3	C>I
323	M4F001	Bra034394	AT2G28190	Superoxide dismutase [Cu-Zn]	21.4	N/C	0	10.8	C>I
364	M4FEZ0	Bra039662	AT1G53240	Malate dehydrogenase	35.7	N/M	0	17.94	C>I
294	M4EQ80	Bra030951	AT1G53240	Malate dehydrogenase	35.7	N/M	0	10.57	C>I

## Sheet: RI-I>C
Ri-I>C（total number 43, including 34 predicted secreted proteins ）
No.	Acess Number	Gene Name	Homologs in A.thaliana	Description	Mass(kDa)	SP (Signal peptide)	Anova (p)	Max fold change	C/I
Proteins acting on carbohydrates （10）
3	A4USG1		AT3G57260	Beta-1.3 glucanase	38.9	Y	0	7.09	I>C
377	Q05K38	CHB4	At2g43590	Chitinase	28.7	Y	0	7.57	I>C
53	M4CKN6	Bra004771	AT2G43570	Chitinase 1	30.4	Y	0.003	4.27	I>C
14	M4C7Y2	Bra000310	AT2G43570	Chitin-binding	30.3	Y	0	2.76	I>C
55	M4CKN7	Bra004772	AT2G43620	Chitin-binding	30.4	Y	0.000248191	5.13954	I>C
271	M4EH26	Bra028091	AT2G18660	Expansin 45	14	Y	0	19.24	I>C
133	M4D874	Bra012684	Pollen allergen	Expansin 45	27.9	Y	0.00127335	2.71041	I>C
45	M4CGE0	Bra003273	AT3G57240	Glycoside hydrolase	37.6	Y	0	7.21	I>C
44	M4CG79	Bra003212	AT3G55430	Glycoside hydrolase	48.5	Y	0	14.61	I>C
78	M4CSX3	Bra007315	AT3G57260	Glycoside hydrolase, family 17	36.2	Y	0	12.3	I>C
Oxido-reductases (2)
228	M4E2X1	Bra023122	AT1G30700	FAD-binding	59.8	Y	0	3.17	I>C
100	M4D017	Bra009815	AT5G25090	Plastocyanin-like	20.1	Y	1.98e-07	6.02845	I>C
Proteases （1）
343	M4F781	Bra036941	AT1G44130	Peptidase A1	44.7	Y	0	13.02	I>C
Lipid metabolism (4)
376	O82582	wax9E	AT2G38540	Non-specific lipid-transfer protein	11.8	Y	0	2.88	I>C
3	Q43304	WAX9D	AT2G38530	Non-specific lipid-transfer protein D	11.9	Y	2.2e-05	9.47747	I>C
41	M4CFD2	Bra002914	AT5G55450	Plant lipid transfer protein	10.7	Y	0	9.95	I>C
105	M4D2W7	Bra010820	AT1G29670	Lipase	40.3	Y	0	17.66	I>C
Signaling （0）
Interactig domains (7)
371	M4FHS3	Bra040651	AT4G16500	Proteinase inhibitor I25	12.2	Y	0	2.05	I>C
184	M4DNA3	Bra017990	AT3G49340	Proteinase inhibitor I29	38	Y	0.002	12.6	I>C
172	M4DJA2	Bra016580	AT1G17860	Proteinase inhibitor I3	21.9	Y	0	3.23	I>C
194	M4DR69	Bra019012	AT1G53070	Legume lectin, beta chain	30.5	Y	0	3.34	I>C
301	M4ESL4	Bra031794	AT1G53080	Legume lectin, beta chain	31.9	Y	0	2.45	I>C
270	M4EGU1	Bra028006	AT1G33590	Leucine-rich repeat	52.1	Y	0	6.68	I>C
167	M4DI99	Bra016226	AT1G56130	Leucine-rich repeat	60.2	Y	0	6.74	I>C
Miscellaneous （8）
161	M4DH97	Bra015874	AT1G75030	Thaumatin, pathogenesis-related	25.7	Y	0	6.93	I>C
137	M4DB14	Bra013674	AT4G11650	Thaumatin, pathogenesis-related	25	Y	0	22.87	I>C
253	M4EAC0	Bra025728	AT1G19320	Thaumatin, pathogenesis-related	25.4	Y	0	3.65	I>C
252	M4EA13	Bra025620	AT5G40020	Thaumatin, pathogenesis-related	28.2	Y	0	5.64	I>C
314	M4EWF4	Bra033138	AT4G11650	Thaumatin, pathogenesis-related	26.4	Y	0	3.21	I>C
387	Q8H6J9	Bra001122	AT3G04720	PR4-type protein	15.5	Y	0	11.63	I>C
362	M4FD61	Bra039031	AT2G19970	Pathogenesis-related protein 1	19.6	Y	0	2.8	I>C
5	B1N8M3		AT2G14580	Pathogenesis-related protein	17.8	Y	0	10.44	I>C
Unknow function (2)
310	M4EUS3	Bra032555	AT1G03220	Uncharacterized protein	45.9	Y	0	20.6	I>C
292	M4EP06	Bra030526	AT1G03220	Uncharacterized protein	43.7	Y	0	2.23	I>C
Intracellular (9)
342	M4F721	Bra036881	AT4G25000	Alpha-amylase	43	N	0	3.1	I>C
135	M4DAB6	Bra013426	AT4G19810	Chitinase II	29.3	N	0	7.05	I>C
16	M4C820	Bra000348	AT2G44230	Protein of unknown function	85.3	N	0	15.36	I>C
56	M4CKN8	Bra004773	AT2G43620	Chitin-binding	25.5	N	1.2e-05	53.802	I>C
78	M4CSX2	Bra007314	AT3G57260	Glycoside hydrolase, family 17	24.3	N	1.13e-06	13.8052	I>C
150	M4DDR8	Bra014636	AT3G57260	Glycoside hydrolase, family 17	34.3	N	6.18e-06	5.34592	I>C
317	M4EWY3	Bra033318	AT1G02360	Glycoside hydrolase, family 19	21.5	N	1.22e-06	11.4625	I>C
76	M4CSX1	Bra007313	AT3G57260	Glycoside hydrolase, family 17	35.4	N/M	0	23.52	I>C
94	M4CY57	Bra009154	AT5G05960	Uncharacterized protein	7.6	N/C	0.001	2.09	I>C

## Sheet: delicious_protein.csv
									Normalized abundance						Raw abundance						Spectral counts
									delicious-control			delicious-infected			delicious-control			delicious-infected			delicious-control			delicious-infected
Accession	Peptide count	Peptides used for quantitation	Confidence score	Anova (p)	Max fold change	Highest mean condition	Lowest mean condition	Description	131030-Br-1-1	131030-Br-1-2	131030-Br-1-3	131030-Br-2-1	131030-Br-2-2	131030-Br-2-3	131030-Br-1-1	131030-Br-1-2	131030-Br-1-3	131030-Br-2-1	131030-Br-2-2	131030-Br-2-3	131030-Br-1-1	131030-Br-1-2	131030-Br-1-3	131030-Br-2-1	131030-Br-2-2	131030-Br-2-3
tr|M4DQ09|M4DQ09_BRARP	1	1	17.23	1.59683e-11	Infinity	delicious-control	delicious-infected	Uncharacterized protein OS=Brassica rapa subsp. pekinensis GN=Bra018600 PE=4 SV=1	20543.6	20865.5	21516.6	0	0	0	15184.5	14497.9	23599.4	0	0	0	1	2	2	0	0	0
sp|P01870|contig_674_6	2	1	64.32	9.02481e-11	Infinity	delicious-infected	delicious-control		0	0	0	33589.4	32158.2	31154.6	0	0	0	33589.4	31959	30962.5	0	0	0	2	2	2
tr|B1Q3A2|B1Q3A2_BRAOT	2	1	55	1.19173e-10	Infinity	delicious-control	delicious-infected	Cysteine protease (Fragment) OS=Brassica oleracea var. italica GN=BoCP3 PE=3 SV=1	24069.2	23194.8	25096.8	0	0	0	17790.3	16116.4	27526.3	0	0	0	1	1	3	0	0	0
tr|M4EHJ1|M4EHJ1_BRARP	4	1	64.29	2.98367e-10	Infinity	delicious-infected	delicious-control	Pectinesterase OS=Brassica rapa subsp. pekinensis GN=Bra028256 PE=3 SV=1	0	0	0	18496.5	20097.5	20146	0	0	0	18496.5	19973	20021.8	0	0	0	1	1	0
sp|P11220|contig_1051_3	13	13	1153.54	4.04709e-08	19.8787	delicious-infected	delicious-control		384734	408427	394133	7.78455e+06	7.63233e+06	8.18497e+06	284370	283786	432287	7.78455e+06	7.58506e+06	8.13451e+06	0	0	0	33	32	33
tr|M4CJU4|M4CJU4_BRARP	5	2	40.07	6.66581e-08	18.7254	delicious-control	delicious-infected	Uncharacterized protein OS=Brassica rapa subsp. pekinensis GN=Bra004478 PE=4 SV=1	1.27371e+06	1.33042e+06	1.2718e+06	65665	69489.8	71833.6	941441	924412	1.39492e+06	65665	69059.4	71390.7	1	1	1	0	1	0
tr|M4D877|M4D877_BRARP	5	1	257.77	1.81473e-07	168.752	delicious-infected	delicious-control	Uncharacterized protein OS=Brassica rapa subsp. pekinensis GN=Bra012687 PE=3 SV=1	27434.5	32329.2	30661.4	4.68504e+06	5.05609e+06	5.51831e+06	20277.7	22463.2	33629.5	4.68504e+06	5.02477e+06	5.48429e+06	0	0	0	1	0	1
sp|P15123|contig_3892_1	6	6	407.17	1.86146e-07	23.7226	delicious-infected	delicious-control		41523.5	39312.9	45206.2	1.01269e+06	976215	1.00116e+06	30691.4	27315.6	49582.3	1.01269e+06	970169	994987	0	0	0	8	10	12
tr|M4E2X1|M4E2X1_BRARP	25	23	985.1	2.54574e-07	6.33028	delicious-infected	delicious-control	Uncharacterized protein OS=Brassica rapa subsp. pekinensis GN=Bra023122 PE=4 SV=1	592979	636396	634320	3.9331e+06	4.02157e+06	3.84304e+06	438290	442185	695725	3.9331e+06	3.99667e+06	3.81935e+06	5	7	6	35	38	32
tr|M4E4C1|M4E4C1_BRARP	1	1	17.94	2.62628e-07	6.80811	delicious-control	delicious-infected	Uncharacterized protein OS=Brassica rapa subsp. pekinensis GN=Bra023624 PE=4 SV=1	116530	121411	110742	16822	17111.8	17282	86131.4	84359.3	121462	16822	17005.9	17175.4	1	1	1	0	0	0
sp|P13298|contig_1456_1	6	5	259.94	2.85674e-07	19.32	delicious-infected	delicious-control		209221	234866	221211	4.04606e+06	4.38993e+06	4.41755e+06	154642	163191	242625	4.04606e+06	4.36274e+06	4.39031e+06	0	0	0	9	5	6
tr|M4F109|M4F109_BRARP	15	13	1064.56	2.91247e-07	9.80734	delicious-infected	delicious-control	Uncharacterized protein OS=Brassica rapa subsp. pekinensis GN=Bra034754 PE=4 SV=1	2.66607e+06	2.75686e+06	2.854e+06	2.85026e+07	2.67069e+07	2.59652e+07	1.97058e+06	1.91554e+06	3.13027e+06	2.85026e+07	2.65415e+07	2.58051e+07	9	10	10	30	36	30
tr|M4DDV9|M4DDV9_BRARP	1	1	23.01	4.13083e-07	121.467	delicious-infected	delicious-control	Uncharacterized protein OS=Brassica rapa subsp. pekinensis GN=Bra014678 PE=4 SV=1	30321.1	24348.3	25307.6	3.49241e+06	3.11538e+06	3.10676e+06	22411.3	16917.8	27757.5	3.49241e+06	3.09609e+06	3.08761e+06	1	1	1	1	1	1
tr|M4DN69|M4DN69_BRARP	3	1	70.15	5.12115e-07	11.1417	delicious-control	delicious-infected	Uncharacterized protein OS=Brassica rapa subsp. pekinensis GN=Bra017956 PE=4 SV=1	78265.4	68751.8	76587.8	6628.38	6817.84	6622.88	57848.5	47770.6	84001.7	6628.38	6775.62	6582.06	0	0	1	0	0	0
tr|M4CAZ7|M4CAZ7_BRARP	16	3	1176.26	7.82829e-07	3.78883	delicious-control	delicious-infected	Uncharacterized protein OS=Brassica rapa subsp. pekinensis GN=Bra001376 PE=4 SV=1	274519	284662	267613	70620.2	72479.3	75119.6	202906	197791	293519	70620.2	72030.5	74656.5	3	4	4	2	3	1
tr|M4DZI3|M4DZI3_BRARP	31	14	2365.44	8.17472e-07	11.0511	delicious-control	delicious-infected	Uncharacterized protein OS=Brassica rapa subsp. pekinensis GN=Bra021930 PE=4 SV=1	1.66468e+07	1.76375e+07	1.93098e+07	1.63845e+06	1.64669e+06	1.56453e+06	1.23042e+07	1.2255e+07	2.11791e+07	1.63845e+06	1.6365e+06	1.55488e+06	36	38	31	12	13	14
tr|B2KSD1|B2KSD1_BRAOB;tr|B2KSD2|B2KSD2_BRAOB;tr|M4CV38|M4CV38_BRARP	11	4	460.83	8.26877e-07	11.2316	delicious-infected	delicious-control	Trypsin inhibitor (Fragment) OS=Brassica oleracea var. botrytis PE=4 SV=1	197177	193019	187902	1.97694e+06	2.24333e+06	2.2727e+06	145740	134115	206092	1.97694e+06	2.22944e+06	2.25869e+06	2	3	1	8	11	8
tr|M4CPT8|M4CPT8_BRARP	29	27	1240.34	8.74111e-07	7.34145	delicious-control	delicious-infected	Uncharacterized protein OS=Brassica rapa subsp. pekinensis GN=Bra006227 PE=4 SV=1	4.16067e+06	4.39809e+06	4.1986e+06	584686	611020	542010	3.07529e+06	3.05591e+06	4.60504e+06	584686	607236	538669	51	38	42	14	9	11
sp|P05132|contig_785_69	8	8	309.48	8.84593e-07	15.0891	delicious-infected	delicious-control		48209.4	54990.5	46427.4	732049	768067	757627	35633.2	38208.9	50921.8	732049	763310	752957	0	0	0	18	15	14
sp|P08901|contig_916_1	6	3	62.75	9.21132e-07	10.4261	delicious-infected	delicious-control		45830.4	46747.8	50814.1	530641	472566	491822	33874.8	32481.6	55733.1	530641	469640	488790	0	1	1	4	3	6
tr|M4D0M7|M4D0M7_BRARP	5	1	36.62	1.01832e-06	7.28215	delicious-control	delicious-infected	Cytosine-specific methyltransferase OS=Brassica rapa subsp. pekinensis GN=Bra010026 PE=3 SV=1	77997.4	82963.2	76105.6	11529.4	10430.7	10594.4	57650.4	57645	83472.9	11529.4	10366.1	10529	1	0	0	0	0	0
sp|P13310|contig_1464_1	13	7	714.33	1.04045e-06	60.9102	delicious-infected	delicious-control		28543.1	37083.6	33212.6	1.99041e+06	1.88986e+06	2.14005e+06	21097.1	25766.7	36427.7	1.99041e+06	1.87816e+06	2.12686e+06	0	0	0	13	18	19
tr|Q8H6J9|Q8H6J9_BRARP;tr|Q6TXV0|Q6TXV0_BRARP	7	6	663.98	1.15751e-06	7.68894	delicious-infected	delicious-control	PR4-type protein OS=Brassica rapa subsp. pekinensis GN=Bra001122 PE=2 SV=2	724732	633175	683441	5.26653e+06	5.06041e+06	5.36888e+06	535674	439947	749601	5.26653e+06	5.02907e+06	5.33578e+06	5	5	4	16	12	18
tr|M4DFA0|M4DFA0_BRARP	11	11	368.7	1.17376e-06	5.78528	delicious-control	delicious-infected	Uncharacterized protein OS=Brassica rapa subsp. pekinensis GN=Bra015172 PE=4 SV=1	1.64019e+06	1.81226e+06	1.75131e+06	286866	303385	309234	1.21232e+06	1.25921e+06	1.92085e+06	286866	301506	307328	14	20	14	8	5	3
tr|M4EQT8|M4EQT8_BRARP	6	5	279.25	1.18697e-06	18.4944	delicious-control	delicious-infected	Uncharacterized protein OS=Brassica rapa subsp. pekinensis GN=Bra031161 PE=4 SV=1	3.32239e+06	3.47605e+06	3.75369e+06	203876	194461	172221	2.45569e+06	2.41525e+06	4.11706e+06	203876	193256	171159	8	7	10	4	4	4
tr|M4ESL4|M4ESL4_BRARP	8	7	499.71	1.23058e-06	5.3584	delicious-control	delicious-infected	Uncharacterized protein OS=Brassica rapa subsp. pekinensis GN=Bra031794 PE=4 SV=1	1.86154e+06	2.07019e+06	1.97546e+06	361701	359776	380940	1.37593e+06	1.43842e+06	2.16669e+06	361701	357548	378591	12	19	9	4	4	4
sp|P03403|contig_739_59	8	7	533.92	1.26143e-06	12.1182	delicious-infected	delicious-control		332402	346144	304851	4.18289e+06	3.68379e+06	4.05029e+06	245690	240510	334362	4.18289e+06	3.66097e+06	4.02532e+06	0	0	0	17	16	15
tr|M4F4Y9|M4F4Y9_BRARP	12	2	606.31	1.35104e-06	19.5547	delicious-infected	delicious-control	Uncharacterized protein OS=Brassica rapa subsp. pekinensis GN=Bra036143 PE=4 SV=1	30570.9	25647.6	28054.6	543197	590712	514027	22596	17820.7	30770.4	543197	587053	510858	1	0	2	1	2	1
sp|P15632|contig_3990_11	9	9	506.45	1.39624e-06	21.3257	delicious-infected	delicious-control		84987.9	105450	90850.1	2.04633e+06	2.03825e+06	1.91408e+06	62817.4	73269.4	99644.7	2.04633e+06	2.02563e+06	1.90228e+06	0	0	0	16	14	20
tr|M4EAJ0|M4EAJ0_BRARP;tr|M4EAI8|M4EAI8_BRARP	34	31	2254.59	1.54326e-06	9.21271	delicious-control	delicious-infected	Uncharacterized protein OS=Brassica rapa subsp. pekinensis GN=Bra025798 PE=4 SV=1	1.0979e+08	1.22034e+08	1.28842e+08	1.29917e+07	1.34635e+07	1.26935e+07	8.11491e+07	8.47928e+07	1.41314e+08	1.29917e+07	1.33802e+07	1.26152e+07	61	65	76	42	44	42
sp|P01697|contig_668_20	1	1	22.73	1.68692e-06	56.588	delicious-control	delicious-infected		467882	508847	423822	7822.12	9527.03	7400.81	345827	353560	464849	7822.12	9468.02	7355.18	1	2	1	0	0	0
tr|M4DE28|M4DE28_BRARP	4	1	217.11	1.85574e-06	47.5457	delicious-infected	delicious-control	Uncharacterized protein OS=Brassica rapa subsp. pekinensis GN=Bra014747 PE=3 SV=1	2674.09	2711.2	3478	133923	149289	138199	1976.51	1883.81	3814.69	133923	148365	137347	0	0	0	7	3	2
tr|M4D4J1|M4D4J1_BRARP	1	1	21.33	1.98486e-06	10.3163	delicious-infected	delicious-control	Uncharacterized protein OS=Brassica rapa subsp. pekinensis GN=Bra011395 PE=4 SV=1	13051	11784	13990.1	140417	130647	129468	9646.46	8187.81	15344.4	140417	129838	128670	2	2	1	1	1	1
tr|M4F4Y2|M4F4Y2_BRARP	4	4	227.13	2.18891e-06	10.772	delicious-infected	delicious-control	Uncharacterized protein OS=Brassica rapa subsp. pekinensis GN=Bra036136 PE=4 SV=1	130207	111679	122035	1.39395e+06	1.30404e+06	1.22216e+06	96240.4	77597.2	133849	1.39395e+06	1.29597e+06	1.21463e+06	0	2	1	7	8	5
tr|M4DAF9|M4DAF9_BRARP	3	3	32.88	2.46128e-06	5.3059	delicious-control	delicious-infected	Uncharacterized protein OS=Brassica rapa subsp. pekinensis GN=Bra013469 PE=4 SV=1	2.99281e+06	3.35526e+06	3.39198e+06	600692	606955	628053	2.21208e+06	2.33132e+06	3.72033e+06	600692	603196	624181	1	1	4	1	2	3
tr|Q4TU02|Q4TU02_BRAOT;tr|M4FA44|M4FA44_BRARP;tr|Q7XAW2|Q7XAW2_BRARP	12	7	464.19	2.49576e-06	12.6929	delicious-control	delicious-infected	Epithiospecifier protein OS=Brassica oleracea var. italica PE=2 SV=1	472952	445819	491182	40994.7	36555.1	33532.2	349574	309767	538730	40994.7	36328.7	33325.5	7	8	9	0	0	0
tr|M4DSC2|M4DSC2_BRARP;tr|M4DUN4|M4DUN4_BRARP	24	16	1582.95	2.58948e-06	6.93379	delicious-control	delicious-infected	Uncharacterized protein OS=Brassica rapa subsp. pekinensis GN=Bra019415 PE=4 SV=1	1.57354e+07	1.78619e+07	1.85295e+07	2.48984e+06	2.51763e+06	2.51032e+06	1.16306e+07	1.24109e+07	2.03232e+07	2.48984e+06	2.50203e+06	2.49484e+06	36	35	31	9	12	13
tr|M4DM78|M4DM78_BRARP	8	7	208.36	2.60466e-06	6.3346	delicious-control	delicious-infected	Uncharacterized protein OS=Brassica rapa subsp. pekinensis GN=Bra017610 PE=3 SV=1	498166	477445	466374	80414	77607	69615.5	368211	331742	511521	80414	77126.3	69186.3	13	10	10	1	2	0
tr|M4F966|M4F966_BRARP	1	1	71.3	2.6312e-06	10.6081	delicious-control	delicious-infected	Uncharacterized protein OS=Brassica rapa subsp. pekinensis GN=Bra037629 PE=4 SV=1	339519	320320	309296	32981.2	27396.7	30980.2	250950	222567	339237	32981.2	27227	30789.2	2	2	3	1	1	1
tr|C3VX46|C3VX46_BRARP;tr|Q56D26|Q56D26_BRARP	13	10	659.33	2.71318e-06	4.88294	delicious-infected	delicious-control	Polygalacturonase-inhibiting protein 1 OS=Brassica rapa subsp. pekinensis GN=PGIP1 PE=2 SV=1	827185	790088	749888	3.62642e+06	3.97092e+06	3.96136e+06	611400	548974	822481	3.62642e+06	3.94633e+06	3.93694e+06	2	1	2	18	17	16
sp|P11242|contig_1054_1	6	6	364.85	2.74165e-06	64.742	delicious-infected	delicious-control		67603.3	73481.1	54455.5	4.29266e+06	4.62403e+06	3.74295e+06	49967.8	51056.6	59727	4.29266e+06	4.5954e+06	3.71988e+06	0	0	0	10	10	12
sp|P06057|contig_810_13	2	1	38.03	2.76572e-06	16.106	delicious-control	delicious-infected		1.89292e+06	1.68368e+06	1.47466e+06	103329	105032	105265	1.39912e+06	1.16987e+06	1.61741e+06	103329	104382	104616	2	1	1	1	3	1
tr|M4D6M6|M4D6M6_BRARP	7	6	390.5	3.12434e-06	3.17248	delicious-control	delicious-infected	Uncharacterized protein OS=Brassica rapa subsp. pekinensis GN=Bra012135 PE=4 SV=1	1.04695e+06	1.07464e+06	1.12623e+06	356789	332898	334063	773836	746691	1.23526e+06	356789	330836	332003	11	9	9	2	2	2
tr|M4D6P8|M4D6P8_BRARP	29	19	1679.15	3.47152e-06	7.94137	delicious-control	delicious-infected	Uncharacterized protein OS=Brassica rapa subsp. pekinensis GN=Bra012157 PE=4 SV=1	3.74173e+07	4.45181e+07	3.82076e+07	4.98232e+06	5.20664e+06	4.93979e+06	2.76564e+07	3.09324e+07	4.19063e+07	4.98232e+06	5.17439e+06	4.90934e+06	42	42	36	26	31	32
sp|P07012|contig_849_20	1	1	40.79	3.87309e-06	Infinity	delicious-infected	delicious-control		0	0	0	3764.96	3985.82	1848.48	0	0	0	3764.96	3961.13	1837.08	0	0	0	1	0	0
tr|M4DWM1|M4DWM1_BRARP	13	5	427.13	4.05097e-06	8.4233	delicious-control	delicious-infected	Uncharacterized protein OS=Brassica rapa subsp. pekinensis GN=Bra020915 PE=4 SV=1	4.16247e+06	4.97351e+06	4.6417e+06	510730	566467	558468	3.07662e+06	3.45573e+06	5.09103e+06	510730	562959	555025	9	10	8	4	4	5
tr|M4D5L4|M4D5L4_BRARP;tr|M4CX28|M4CX28_BRARP	23	14	1242.07	4.41326e-06	8.07776	delicious-infected	delicious-control	Uncharacterized protein OS=Brassica rapa subsp. pekinensis GN=Bra011771 PE=3 SV=1	1.30673e+06	1.50872e+06	1.5775e+06	1.22668e+07	1.18893e+07	1.13291e+07	965846	1.0483e+06	1.73021e+06	1.22668e+07	1.18157e+07	1.12593e+07	9	13	11	30	26	25
tr|M4EXL8|M4EXL8_BRARP	7	3	52.95	4.44877e-06	35.5063	delicious-infected	delicious-control	Uncharacterized protein OS=Brassica rapa subsp. pekinensis GN=Bra033555 PE=4 SV=1	57234.8	64365.2	53063.1	2.09994e+06	2.35985e+06	1.74185e+06	42304.2	44722.7	58199.8	2.09994e+06	2.34523e+06	1.73111e+06	1	0	1	1	0	0
tr|M4FCX6|M4FCX6_BRARP	14	13	605.8	4.52633e-06	4.91435	delicious-control	delicious-infected	Uncharacterized protein OS=Brassica rapa subsp. pekinensis GN=Bra038946 PE=4 SV=1	5.38827e+06	5.91823e+06	5.78759e+06	1.07423e+06	1.19775e+06	1.20642e+06	3.98265e+06	4.11214e+06	6.34786e+06	1.07423e+06	1.19033e+06	1.19898e+06	27	21	21	20	17	11
sp|P11347|contig_1063_1	20	14	778.09	4.6185e-06	34.4371	delicious-infected	delicious-control		174756	134569	187879	5.39178e+06	5.91082e+06	5.81966e+06	129168	93502.2	206066	5.39178e+06	5.87422e+06	5.78379e+06	1	0	1	25	21	21
tr|M4E6U9|M4E6U9_BRARP	3	3	40.48	4.66598e-06	54.0208	delicious-infected	delicious-control	Uncharacterized protein OS=Brassica rapa subsp. pekinensis GN=Bra024504 PE=3 SV=1	18450.9	13400.3	13404.6	872698	733103	838957	13637.7	9310.88	14702.3	872698	728563	833785	1	1	1	1	1	1
tr|M4EI96|M4EI96_BRARP	5	4	211.91	4.68996e-06	5.08966	delicious-control	delicious-infected	Uncharacterized protein OS=Brassica rapa subsp. pekinensis GN=Bra028511 PE=4 SV=1	710295	805262	830271	153441	155812	151647	525002	559518	910644	153441	154847	150713	8	9	3	0	0	0
tr|Q84WW8|Q84WW8_BRAOL	4	4	195.51	4.90424e-06	10.2929	delicious-control	delicious-infected	Calmodulin 1 (Fragment) OS=Brassica oleracea GN=cam1 PE=2 SV=1	479711	561578	519217	55731.8	49438.7	46439.1	354570	390199	569480	55731.8	49132.5	46152.8	5	8	8	1	0	1
tr|M4E674|M4E674_BRARP	8	7	259.68	4.94408e-06	7.14432	delicious-infected	delicious-control	Uncharacterized protein OS=Brassica rapa subsp. pekinensis GN=Bra024278 PE=4 SV=1	299025	290669	339735	2.11674e+06	2.36903e+06	2.15437e+06	221020	201965	372623	2.11674e+06	2.35436e+06	2.14108e+06	1	0	1	15	14	13
tr|M4CJD5|M4CJD5_BRARP	2	2	43.29	4.9715e-06	18.6256	delicious-control	delicious-infected	Uncharacterized protein OS=Brassica rapa subsp. pekinensis GN=Bra004319 PE=4 SV=1	2.10118e+06	2.23762e+06	2.76543e+06	122198	134613	124611	1.55306e+06	1.55476e+06	3.03313e+06	122198	133779	123843	0	0	0	2	0	0
tr|M4F0H5|M4F0H5_BRARP	12	8	918.4	5.07157e-06	12.9888	delicious-control	delicious-infected	Uncharacterized protein OS=Brassica rapa subsp. pekinensis GN=Bra034570 PE=4 SV=1	1.7815e+07	2.22561e+07	2.25694e+07	1.57255e+06	1.64403e+06	1.60607e+06	1.31676e+07	1.54642e+07	2.47542e+07	1.57255e+06	1.63385e+06	1.59617e+06	23	20	25	14	11	11
tr|M4FDF7|M4FDF7_BRARP	2	2	17.51	5.07179e-06	10.2144	delicious-control	delicious-infected	Uncharacterized protein OS=Brassica rapa subsp. pekinensis GN=Bra039128 PE=4 SV=1	607504	490651	542250	56866.7	50556.4	53174	449026	340918	594742	56866.7	50243.3	52846.2	5	3	3	2	2	1
sp|P02629|contig_705_13	1	1	23.22	5.23073e-06	7.72454	delicious-infected	delicious-control		105338	118941	130313	907849	933227	897984	77859.1	82643.4	142927	907849	927447	892448	1	1	1	1	1	2
tr|M4DIV3|M4DIV3_BRARP	6	3	36.5	5.29343e-06	10.3586	delicious-control	delicious-infected	Uncharacterized protein OS=Brassica rapa subsp. pekinensis GN=Bra016430 PE=4 SV=1	841468	833121	803943	80142.4	69912.7	89218.9	621957	578875	881768	80142.4	69479.7	88668.9	1	1	2	3	1	6
tr|M4CBB4|M4CBB4_BRARP	2	2	30.18	5.52814e-06	68.9008	delicious-infected	delicious-control	Uncharacterized protein OS=Brassica rapa subsp. pekinensis GN=Bra001494 PE=4 SV=1	18439.4	17058	12293.3	1.19467e+06	1.03652e+06	1.06162e+06	13629.2	11852.4	13483.3	1.19467e+06	1.0301e+06	1.05508e+06	0	0	0	3	2	1
tr|M4F9L9|M4F9L9_BRARP	21	2	967.36	6.07428e-06	10.2601	delicious-control	delicious-infected	Uncharacterized protein OS=Brassica rapa subsp. pekinensis GN=Bra037782 PE=4 SV=1	599343	566028	504217	58576.3	48826	55323.5	442994	393291	553027	58576.3	48523.7	54982.4	1	5	2	0	0	0
tr|M4FDJ6|M4FDJ6_BRARP	21	8	102.17	6.12269e-06	4.68365	delicious-infected	delicious-control	Uncharacterized protein OS=Brassica rapa subsp. pekinensis GN=Bra039167 PE=4 SV=1	2.06493e+06	2.11145e+06	2.29294e+06	1.04423e+07	1.04985e+07	9.35926e+06	1.52626e+06	1.46709e+06	2.5149e+06	1.04423e+07	1.04335e+07	9.30156e+06	3	6	4	1	2	1
sp|P02797|contig_714_20	5	4	48.13	6.3052e-06	4.82658	delicious-control	delicious-infected		2.45775e+06	2.88009e+06	2.77583e+06	572615	543396	565031	1.81661e+06	2.00116e+06	3.04455e+06	572615	540031	561548	8	7	5	1	1	1
tr|M4E665|M4E665_BRARP	18	12	1358.27	6.44115e-06	7.19791	delicious-infected	delicious-control	Uncharacterized protein OS=Brassica rapa subsp. pekinensis GN=Bra024269 PE=3 SV=1	1.45023e+06	1.69479e+06	1.79494e+06	1.18245e+07	1.19198e+07	1.18131e+07	1.07191e+06	1.17759e+06	1.9687e+06	1.18245e+07	1.1846e+07	1.17403e+07	14	14	11	28	33	30
tr|M4C766|M4C766_BRARP	6	1	82.91	6.58153e-06	Infinity	delicious-control	delicious-infected	Uncharacterized protein OS=Brassica rapa subsp. pekinensis GN=Bra000044 PE=4 SV=1	7904.53	16143.2	24804.5	0	0	0	5842.5	11216.7	27205.7	0	0	0	0	0	1	0	0	0
tr|M4DFK1|M4DFK1_BRARP;tr|M4EY32|M4EY32_BRARP	4	3	348.51	7.12623e-06	3.6214	delicious-control	delicious-infected	Uncharacterized protein OS=Brassica rapa subsp. pekinensis GN=Bra015274 PE=4 SV=1	1.00508e+06	1.02033e+06	995285	299558	275406	259158	742886	708951	1.09163e+06	299558	273701	257560	4	4	6	6	6	6
tr|M4F2D7|M4F2D7_BRARP	21	17	718.98	7.40335e-06	5.8696	delicious-control	delicious-infected	Uncharacterized protein OS=Brassica rapa subsp. pekinensis GN=Bra035235 PE=3 SV=1	5.37263e+06	6.45591e+06	6.14549e+06	1.03906e+06	1.046e+06	977166	3.97109e+06	4.48574e+06	6.7404e+06	1.03906e+06	1.03952e+06	971142	17	19	19	8	9	13
sp|P14743|contig_2555_1	20	13	1022.23	7.51136e-06	13.5491	delicious-infected	delicious-control		245547	209489	280822	3.46278e+06	3.20923e+06	3.29823e+06	181492	145558	308006	3.46278e+06	3.18935e+06	3.27789e+06	0	0	0	24	21	19
tr|M4FCM0|M4FCM0_BRARP	8	7	43.32	7.71905e-06	2.08561	delicious-control	delicious-infected	Uncharacterized protein OS=Brassica rapa subsp. pekinensis GN=Bra038839 PE=4 SV=1	1.35162e+06	1.45736e+06	1.42056e+06	678173	661953	687844	999025	1.01261e+06	1.55808e+06	678173	657853	683603	1	2	3	2	1	1
tr|M4DMA1|M4DMA1_BRARP	10	9	444.87	7.81873e-06	3.13022	delicious-control	delicious-infected	Uncharacterized protein OS=Brassica rapa subsp. pekinensis GN=Bra017633 PE=4 SV=1	2.37554e+06	2.30562e+06	2.16228e+06	759499	692707	734049	1.75584e+06	1.60201e+06	2.3716e+06	759499	688417	729524	18	17	20	10	7	8
tr|M4CYW3|M4CYW3_BRARP	8	4	34.83	7.97733e-06	3.65131	delicious-control	delicious-infected	Uncharacterized protein OS=Brassica rapa subsp. pekinensis GN=Bra009410 PE=4 SV=1	1.04185e+07	1.04768e+07	1.16955e+07	3.0751e+06	3.00396e+06	2.84674e+06	7.70069e+06	7.27959e+06	1.28276e+07	3.0751e+06	2.98536e+06	2.82919e+06	2	0	0	11	12	7
tr|M4D2M9|M4D2M9_BRARP	1	1	40.36	8.0027e-06	12.3044	delicious-control	delicious-infected	Uncharacterized protein OS=Brassica rapa subsp. pekinensis GN=Bra010732 PE=4 SV=1	167645	183983	201236	13267.4	14911.8	16752.9	123912	127836	220716	13267.4	14819.4	16649.6	1	0	1	0	0	0
tr|M4DB14|M4DB14_BRARP;tr|Q8H6K1|Q8H6K1_BRARP	7	6	335.9	8.06088e-06	21.7991	delicious-infected	delicious-control	Uncharacterized protein OS=Brassica rapa subsp. pekinensis GN=Bra013674 PE=4 SV=1	102773	147061	122747	2.81525e+06	2.62628e+06	2.6804e+06	75963.1	102182	134629	2.81525e+06	2.61001e+06	2.66387e+06	0	2	0	6	10	6
tr|M4CME0|M4CME0_BRARP;tr|M4CUT3|M4CUT3_BRARP	17	16	988.19	8.19413e-06	8.89547	delicious-infected	delicious-control	Uncharacterized protein OS=Brassica rapa subsp. pekinensis GN=Bra005378 PE=4 SV=1	326470	251966	285285	2.56846e+06	2.53111e+06	2.58364e+06	241305	175073	312902	2.56846e+06	2.51543e+06	2.56771e+06	4	2	4	32	35	32
tr|M4CRY9|M4CRY9_BRARP	5	5	268.36	8.42525e-06	9.81565	delicious-control	delicious-infected	Uncharacterized protein OS=Brassica rapa subsp. pekinensis GN=Bra006981 PE=4 SV=1	2.0389e+06	1.62044e+06	1.60526e+06	181466	177986	176894	1.50702e+06	1.12592e+06	1.76065e+06	181466	176884	175804	10	3	8	4	4	3
tr|M4C8D2|M4C8D2_BRARP	7	4	278.36	8.43875e-06	6.82779	delicious-infected	delicious-control	Uncharacterized protein OS=Brassica rapa subsp. pekinensis GN=Bra000460 PE=3 SV=1	45044.3	43872.4	44744.8	265775	326635	320202	33293.8	30483.7	49076.3	265775	324612	318228	1	2	1	4	7	5
tr|M4EFG9|M4EFG9_BRARP	4	3	323.41	8.45818e-06	4.20242	delicious-control	delicious-infected	Uncharacterized protein OS=Brassica rapa subsp. pekinensis GN=Bra027531 PE=4 SV=1	4.7973e+06	4.78211e+06	5.25313e+06	1.14684e+06	1.11518e+06	1.26751e+06	3.54585e+06	3.32274e+06	5.76165e+06	1.14684e+06	1.10827e+06	1.25969e+06	8	10	8	6	6	8
tr|M4F3C4|M4F3C4_BRARP	3	2	147.97	9.95107e-06	8.88015	delicious-infected	delicious-control	Uncharacterized protein OS=Brassica rapa subsp. pekinensis GN=Bra035574 PE=4 SV=1	149437	176053	181374	1.53431e+06	1.35797e+06	1.60875e+06	110454	122326	198932	1.53431e+06	1.34956e+06	1.59883e+06	2	2	3	6	6	4
sp|P05154|contig_788_1	3	1	35.86	1.04412e-05	16.4945	delicious-control	delicious-infected		973507	1.06519e+06	1.22647e+06	56642.3	67899.2	73413.3	719551	740123	1.3452e+06	56642.3	67478.7	72960.7	0	0	0	0	0	1
tr|M4ETP0|M4ETP0_BRARP	5	4	54.93	1.08452e-05	2.45715	delicious-control	delicious-infected	Uncharacterized protein OS=Brassica rapa subsp. pekinensis GN=Bra032172 PE=4 SV=1	282528	262495	287383	115196	114628	108945	208826	182389	315202	115196	113918	108273	3	2	1	1	0	1
tr|M4CDR8|M4CDR8_BRARP	13	3	352.34	1.15739e-05	4.42696	delicious-control	delicious-infected	Uncharacterized protein OS=Brassica rapa subsp. pekinensis GN=Bra002349 PE=3 SV=1	267894	315812	302139	69247.9	63463.8	67390.7	198009	219435	331387	69247.9	63070.8	66975.2	1	2	4	1	0	0
tr|M4EJM2|M4EJM2_BRARP	8	2	375.01	1.17949e-05	2.91204	delicious-control	delicious-infected	Uncharacterized protein OS=Brassica rapa subsp. pekinensis GN=Bra028988 PE=3 SV=1	968303	1.10431e+06	1.01426e+06	351684	360864	347491	715705	767303	1.11244e+06	351684	358630	345349	3	2	2	0	0	0
tr|M4CFD2|M4CFD2_BRARP	6	6	252.72	1.23454e-05	7.75611	delicious-infected	delicious-control	Uncharacterized protein OS=Brassica rapa subsp. pekinensis GN=Bra002914 PE=4 SV=1	412687	425564	524682	3.45712e+06	3.44987e+06	3.66406e+06	305031	295694	575473	3.45712e+06	3.42851e+06	3.64148e+06	5	5	4	6	12	9
tr|M4DCX3|M4DCX3_BRARP	5	3	161.63	1.24504e-05	2.285	delicious-control	delicious-infected	Fructose-bisphosphate aldolase OS=Brassica rapa subsp. pekinensis GN=Bra014340 PE=3 SV=1	412795	407025	428344	189164	172519	184558	305110	282812	469809	189164	171450	183421	5	8	7	3	5	4
tr|M4DU54|M4DU54_BRARP	3	3	45.86	1.31723e-05	3.9723	delicious-infected	delicious-control	Aspartate aminotransferase OS=Brassica rapa subsp. pekinensis GN=Bra020047 PE=3 SV=1	183342	165538	173012	711802	729252	632053	135514	115020	189760	711802	724735	628157	0	0	0	3	1	3
tr|M4DRH7|M4DRH7_BRARP	8	1	364.35	1.33273e-05	4.44826	delicious-control	delicious-infected	Beta-galactosidase OS=Brassica rapa subsp. pekinensis GN=Bra019120 PE=3 SV=1	1.20441e+06	1.04548e+06	1.16473e+06	275649	242434	249549	890221	726427	1.27748e+06	275649	240932	248010	5	4	5	7	8	8
tr|M4CTW3|M4CTW3_BRARP	2	2	112.72	1.34232e-05	16.7905	delicious-control	delicious-infected	Uncharacterized protein OS=Brassica rapa subsp. pekinensis GN=Bra007657 PE=4 SV=1	189379	179035	247720	12994.7	11242.6	12458	139976	124398	271700	12994.7	11173	12381.2	4	5	2	0	0	0
tr|M4D957|M4D957_BRARP	11	4	63.15	1.34907e-05	2.17432	delicious-infected	delicious-control	Uncharacterized protein OS=Brassica rapa subsp. pekinensis GN=Bra013017 PE=4 SV=1	1.05766e+06	1.10161e+06	1.12881e+06	2.43973e+06	2.43676e+06	2.27288e+06	781754	765430	1.23808e+06	2.43973e+06	2.42166e+06	2.25887e+06	1	1	2	1	3	2
tr|M4F3F9|M4F3F9_BRARP	3	2	45	1.47537e-05	4.87116	delicious-control	delicious-infected	Uncharacterized protein OS=Brassica rapa subsp. pekinensis GN=Bra035609 PE=4 SV=1	393901	401485	334503	73646.5	79465	78843.3	291145	278962	366884	73646.5	78972.9	78357.3	2	3	4	3	1	2
tr|M4D2A7|M4D2A7_BRARP	2	2	13.9	1.48138e-05	42.9677	delicious-control	delicious-infected	Uncharacterized protein OS=Brassica rapa subsp. pekinensis GN=Bra010607 PE=3 SV=1	113697	143790	188335	3657.96	3329.48	3388.27	84036.9	99908.8	206566	3657.96	3308.86	3367.38	1	3	1	0	0	0
tr|M4CB15|M4CB15_BRARP	1	1	13.01	1.56457e-05	18.537	delicious-control	delicious-infected	Uncharacterized protein OS=Brassica rapa subsp. pekinensis GN=Bra001394 PE=4 SV=1	54795	64459.6	62704	3476.41	3716.59	2622.96	40500.8	44788.3	68774	3476.41	3693.57	2606.79	3	3	5	0	0	0
tr|M4FCK0|M4FCK0_BRARP	5	4	333.81	1.60542e-05	4.16878	delicious-infected	delicious-control	Uncharacterized protein OS=Brassica rapa subsp. pekinensis GN=Bra038819 PE=4 SV=1	90396.9	76771.3	79488.9	344005	324507	359747	66815.4	53342.7	87183.8	344005	322497	357530	2	0	0	8	8	7
tr|M4CY17|M4CY17_BRARP	5	3	73.19	1.62263e-05	3.76104	delicious-control	delicious-infected	Uncharacterized protein OS=Brassica rapa subsp. pekinensis GN=Bra009114 PE=4 SV=1	494072	531443	481017	145371	125134	130058	365185	369260	527581	145371	124359	129256	3	2	2	4	2	2
tr|M4DK21|M4DK21_BRARP	9	6	337.72	1.72402e-05	3.42848	delicious-control	delicious-infected	Uncharacterized protein OS=Brassica rapa subsp. pekinensis GN=Bra016849 PE=4 SV=1	2.03287e+06	2.36579e+06	2.18196e+06	635208	613707	670481	1.50256e+06	1.64381e+06	2.39318e+06	635208	609906	666348	13	13	17	10	10	12
tr|M4CF04|M4CF04_BRARP;tr|M4F3I5|M4F3I5_BRARP	3	2	109.13	1.72734e-05	4.26237	delicious-control	delicious-infected	Uncharacterized protein OS=Brassica rapa subsp. pekinensis GN=Bra002786 PE=4 SV=1	346910	344169	344561	90891.3	75027.8	77053.7	256413	239137	377916	90891.3	74563.1	76578.7	1	1	2	0	0	0
tr|M4DTY5|M4DTY5_BRARP	15	12	483.99	1.7316e-05	1.9991	delicious-control	delicious-infected	Uncharacterized protein OS=Brassica rapa subsp. pekinensis GN=Bra019978 PE=4 SV=1	698152	656467	700140	344483	330305	353054	516027	456131	767916	344483	328259	350878	15	16	15	2	2	6
tr|M4EG04|M4EG04_BRARP	2	1	81.73	1.7933e-05	9.06614	delicious-control	delicious-infected	Uncharacterized protein OS=Brassica rapa subsp. pekinensis GN=Bra027717 PE=4 SV=1	336211	281983	251600	33659.1	29811.1	32468.4	248504	195929	275955	33659.1	29626.5	32268.3	4	4	3	3	3	4
sp|P15981|contig_4126_1	19	18	703.13	1.8683e-05	18.2268	delicious-infected	delicious-control		859648	584286	767845	1.31844e+07	1.45756e+07	1.25537e+07	635394	405977	842175	1.31844e+07	1.44853e+07	1.24763e+07	0	0	0	39	39	44
tr|M4DMM6|M4DMM6_BRARP	16	5	1205.55	1.88724e-05	4.7455	delicious-control	delicious-infected	Uncharacterized protein OS=Brassica rapa subsp. pekinensis GN=Bra017761 PE=3 SV=1	3.63154e+06	3.69322e+06	3.11172e+06	773825	742342	683071	2.6842e+06	2.56615e+06	3.41294e+06	773825	737744	678860	15	12	19	11	10	13
tr|M4EGS3|M4EGS3_BRARP;tr|Q7XAW8|Q7XAW8_BRARP	6	2	314.91	1.90812e-05	7.37853	delicious-infected	delicious-control	Uncharacterized protein OS=Brassica rapa subsp. pekinensis GN=Bra027987 PE=4 SV=1	184517	177688	145438	1.28531e+06	1.14774e+06	1.31261e+06	136383	123462	159517	1.28531e+06	1.14063e+06	1.30452e+06	0	0	0	6	7	8
tr|M4F811|M4F811_BRARP	1	1	74.36	1.92518e-05	4.35071	delicious-control	delicious-infected	Non-specific lipid-transfer protein OS=Brassica rapa subsp. pekinensis GN=Bra037222 PE=3 SV=1	664812	618429	613729	153856	152912	129247	491384	429701	673140	153856	151965	128450	2	2	2	2	2	3
tr|M4EIK4|M4EIK4_BRARP	10	4	563.21	1.94967e-05	3.18855	delicious-control	delicious-infected	Uncharacterized protein OS=Brassica rapa subsp. pekinensis GN=Bra028619 PE=3 SV=1	1.05363e+06	1.12362e+06	986506	320116	352251	319857	778774	780718	1.082e+06	320116	350070	317885	8	10	9	9	7	8
tr|M4E1A5|M4E1A5_BRARP	1	1	20.94	1.96414e-05	4.91354	delicious-control	delicious-infected	Uncharacterized protein OS=Brassica rapa subsp. pekinensis GN=Bra022553 PE=4 SV=1	20318.7	23237.4	24965.8	4932.42	4560.21	4452.91	15018.3	16145.9	27382.6	4932.42	4531.97	4425.46	0	1	0	0	0	0
tr|M4D8N9|M4D8N9_BRARP	2	2	64.2	1.97682e-05	3.47353	delicious-control	delicious-infected	Uncharacterized protein OS=Brassica rapa subsp. pekinensis GN=Bra012849 PE=4 SV=1	618838	633929	718486	183597	184752	199158	457404	440471	788038	183597	183608	197930	0	1	1	0	0	0
sp|P14728|contig_2465_1	6	5	330.9	2.17784e-05	62.4768	delicious-infected	delicious-control		30671.1	56927.9	41991.5	2.65806e+06	2.89103e+06	2.5473e+06	22670	39555	46056.4	2.65806e+06	2.87312e+06	2.5316e+06	0	0	0	12	11	12
tr|M4CCD3|M4CCD3_BRARP	5	1	51.8	2.22221e-05	8.84843	delicious-control	delicious-infected	Uncharacterized protein OS=Brassica rapa subsp. pekinensis GN=Bra001863 PE=4 SV=1	1.65563e+06	1.49147e+06	1.38459e+06	176037	190842	145266	1.22373e+06	1.03631e+06	1.51862e+06	176037	189660	144370	0	0	0	2	2	1
tr|M4DVJ7|M4DVJ7_BRARP;tr|M4DVJ6|M4DVJ6_BRARP;tr|M4EQN6|M4EQN6_BRARP	6	2	316.2	2.23396e-05	3.16917	delicious-control	delicious-infected	Uncharacterized protein OS=Brassica rapa subsp. pekinensis GN=Bra020541 PE=4 SV=1	2.50167e+06	2.20828e+06	2.5121e+06	733455	742852	802539	1.84906e+06	1.53437e+06	2.75528e+06	733455	738251	797591	1	2	1	3	2	3
tr|M4F8B4|M4F8B4_BRARP	12	8	357.52	2.28976e-05	12.3752	delicious-infected	delicious-control	Uncharacterized protein OS=Brassica rapa subsp. pekinensis GN=Bra037326 PE=3 SV=1	21849.7	22815.3	30731.7	291430	323860	317760	16149.8	15852.7	33706.7	291430	321854	315801	0	0	0	11	14	9
tr|M4EXL2|M4EXL2_BRARP	7	4	309.92	2.29822e-05	1.62161	delicious-infected	delicious-control	Uncharacterized protein OS=Brassica rapa subsp. pekinensis GN=Bra033549 PE=3 SV=1	1.37274e+06	1.42172e+06	1.41542e+06	2.24927e+06	2.35814e+06	2.21935e+06	1.01464e+06	987847	1.55243e+06	2.24927e+06	2.34354e+06	2.20567e+06	8	8	9	10	8	9
tr|M4F129|M4F129_BRARP	6	3	173.16	2.37963e-05	17.3489	delicious-infected	delicious-control	Uncharacterized protein OS=Brassica rapa subsp. pekinensis GN=Bra034774 PE=4 SV=1	10156.5	7141.33	9287.44	140911	176608	143706	7507	4961.99	10186.5	140911	175514	142820	0	0	0	5	4	4
tr|M4FCJ6|M4FCJ6_BRARP	1	1	21.66	2.39865e-05	16.49	delicious-infected	delicious-control	Uncharacterized protein OS=Brassica rapa subsp. pekinensis GN=Bra038815 PE=3 SV=1	133973	94982.9	127062	1.72955e+06	1.96249e+06	2.17869e+06	99023.5	65996.6	139362	1.72955e+06	1.95034e+06	2.16526e+06	0	0	0	1	1	1
tr|M4CYV1|M4CYV1_BRARP	2	1	38.28	2.4054e-05	48.024	delicious-infected	delicious-control	Uncharacterized protein OS=Brassica rapa subsp. pekinensis GN=Bra009398 PE=4 SV=1	2004.4	1180.97	1898.71	82432.8	74159.9	87565.2	1481.52	820.568	2082.51	82432.8	73700.6	87025.3	0	0	0	0	1	1
sp|P11216|contig_1050_11	5	1	38.7	2.47936e-05	13.6224	delicious-control	delicious-infected		781338	624032	607845	54845.2	41198.3	51743.3	577513	433594	666687	54845.2	40943.1	51424.3	1	0	0	0	0	0
tr|M4FCH9|M4FCH9_BRARP	20	10	811.54	2.51502e-05	4.68801	delicious-control	delicious-infected	Uncharacterized protein OS=Brassica rapa subsp. pekinensis GN=Bra038798 PE=4 SV=1	729705	790759	897942	161826	171096	182949	539350	549440	984866	161826	170036	181821	10	13	14	2	2	1
sp|P04096|contig_756_18	1	1	13.36	2.53669e-05	6.85346	delicious-control	delicious-infected		306068	305697	396386	49561.6	47858.6	49681	226225	212406	434758	49561.6	47562.2	49374.7	1	2	1	0	0	0
tr|M4EF41|M4EF41_BRARP	10	2	268.95	2.57558e-05	2.66017	delicious-control	delicious-infected	Beta-galactosidase OS=Brassica rapa subsp. pekinensis GN=Bra027403 PE=3 SV=1	6.19017e+06	6.13255e+06	5.47588e+06	2.31804e+06	2.15732e+06	2.21543e+06	4.57536e+06	4.26106e+06	6.00596e+06	2.31804e+06	2.14396e+06	2.20177e+06	0	1	1	2	2	2
tr|M4DI99|M4DI99_BRARP	4	3	117.95	2.60005e-05	7.89709	delicious-infected	delicious-control	Uncharacterized protein OS=Brassica rapa subsp. pekinensis GN=Bra016226 PE=4 SV=1	65126.3	73476.7	54452.1	544706	478765	501103	48137	51053.6	59723.3	544706	475800	498013	0	0	0	3	1	1
tr|M4EUJ2|M4EUJ2_BRARP	7	3	343.28	2.64557e-05	6.87948	delicious-control	delicious-infected	Uncharacterized protein OS=Brassica rapa subsp. pekinensis GN=Bra032474 PE=3 SV=1	300618	357775	402577	51396.5	49202.5	53623.6	222197	248592	441548	51396.5	48897.7	53293	5	4	4	1	1	1
tr|M4CC64|M4CC64_BRARP;tr|M4E588|M4E588_BRARP	5	5	396.93	2.77392e-05	3.01297	delicious-control	delicious-infected	Uncharacterized protein OS=Brassica rapa subsp. pekinensis GN=Bra001794 PE=4 SV=1	2.40143e+06	2.71417e+06	2.79685e+06	909919	870514	845702	1.77498e+06	1.88588e+06	3.06759e+06	909919	865123	840489	12	13	13	14	11	11
sp|P08654|contig_907_28	10	5	353.96	2.84145e-05	6.05092	delicious-infected	delicious-control		31143.6	35119.3	26808.2	194074	193280	175811	23019.3	24401.8	29403.3	194074	192083	174727	0	0	2	5	10	4
tr|M1GDJ6|M1GDJ6_BRAOL;tr|M4CF15|M4CF15_BRARP	7	4	153.89	2.92527e-05	2.12272	delicious-infected	delicious-control	Malate dehydrogenase OS=Brassica oleracea GN=MDH PE=2 SV=1	291779	327549	316228	662068	672945	650908	215663	227590	346841	662068	668777	646895	4	4	7	2	3	3
tr|M4CGK3|M4CGK3_BRARP	5	3	52.29	2.92811e-05	5.52243	delicious-control	delicious-infected	Isocitrate dehydrogenase [NADP] OS=Brassica rapa subsp. pekinensis GN=Bra003336 PE=3 SV=1	4.25347e+06	3.75012e+06	3.29306e+06	655421	664759	725413	3.14388e+06	2.60568e+06	3.61184e+06	655421	660642	720941	2	1	2	1	0	1
sp|P13299|contig_1456_2	13	13	955.2	2.9868e-05	41.6695	delicious-infected	delicious-control		245855	444686	371839	1.55998e+07	1.46408e+07	1.40282e+07	181720	308980	407835	1.55998e+07	1.45501e+07	1.39417e+07	0	0	0	37	33	37
tr|M4F997|M4F997_BRARP	10	4	345.2	3.00301e-05	2.39964	delicious-control	delicious-infected	Uncharacterized protein OS=Brassica rapa subsp. pekinensis GN=Bra037660 PE=4 SV=1	247531	265184	255346	112942	99616.1	107516	182958	184257	280064	112942	98999.2	106853	3	8	12	2	3	5
sp|P05846|contig_805_20	5	4	36.05	3.03551e-05	6.13191	delicious-control	delicious-infected		1.28753e+06	1.5708e+06	1.37837e+06	236637	202947	251345	951660	1.09144e+06	1.5118e+06	236637	201690	249795	3	2	2	2	1	3
sp|P11400|contig_1068_5	3	2	25.28	3.07781e-05	7.96416	delicious-control	delicious-infected		364000	360587	339141	53346.3	38810.7	41407.4	269045	250546	371971	53346.3	38570.4	41152.1	1	3	2	0	1	0
tr|M4EFW8|M4EFW8_BRARP	14	8	717.78	3.1315e-05	3.86616	delicious-infected	delicious-control	Uncharacterized protein OS=Brassica rapa subsp. pekinensis GN=Bra027681 PE=4 SV=1	1.06365e+06	1.2202e+06	1.25012e+06	4.7824e+06	4.19168e+06	4.68878e+06	786179	847825	1.37114e+06	4.7824e+06	4.16572e+06	4.65987e+06	8	9	10	12	11	10
sp|P49676|BGAL_BRAOL	4	1	143.02	3.18645e-05	13.3001	delicious-control	delicious-infected	Beta-galactosidase OS=Brassica oleracea PE=2 SV=1	1.74256e+06	2.50228e+06	2.55051e+06	170815	168820	171291	1.28799e+06	1.73865e+06	2.79741e+06	170815	167775	170235	0	0	0	1	0	0
tr|M4DX55|M4DX55_BRARP	6	3	336.5	3.2346e-05	2.68535	delicious-infected	delicious-control	Uncharacterized protein OS=Brassica rapa subsp. pekinensis GN=Bra021101 PE=4 SV=1	165205	167690	149881	411768	425431	459227	122109	116516	164390	411768	422797	456396	3	1	1	9	8	8
tr|M4EWF4|M4EWF4_BRARP	7	6	414.41	3.28462e-05	7.27626	delicious-infected	delicious-control	Uncharacterized protein OS=Brassica rapa subsp. pekinensis GN=Bra033138 PE=4 SV=1	341530	320311	251994	2.30387e+06	2.2487e+06	2.09672e+06	252436	222560	276388	2.30387e+06	2.23477e+06	2.0838e+06	3	3	2	11	13	13
tr|M4CMF4|M4CMF4_BRARP	22	5	1432.87	3.30094e-05	15.5188	delicious-control	delicious-infected	Uncharacterized protein OS=Brassica rapa subsp. pekinensis GN=Bra005392 PE=4 SV=1	755243	849444	1.02458e+06	68076.4	51948.7	49399.2	558225	590216	1.12377e+06	68076.4	51626.9	49094.7	5	5	3	0	2	0
tr|M4CR11|M4CR11_BRARP	2	2	29.21	3.42321e-05	5.42678	delicious-control	delicious-infected	Uncharacterized protein OS=Brassica rapa subsp. pekinensis GN=Bra006652 PE=4 SV=1	224203	277869	236660	50219.6	43180.9	42726.7	165716	193071	259569	50219.6	42913.5	42463.3	4	1	4	0	0	0
sp|P13020|contig_1337_3	3	2	30.58	3.44995e-05	4.33289	delicious-infected	delicious-control		70815.9	77561.4	62784.6	314450	282180	318311	52342.4	53891.7	68862.4	314450	280433	316349	4	4	0	0	0	1
sp|P15305|contig_3933_7	2	1	32.52	3.46387e-05	14.7574	delicious-control	delicious-infected		78951.4	90989.9	81383.5	5454.19	7026	4550.23	58355.6	63222.2	89261.7	5454.19	6982.48	4522.18	1	0	0	0	0	0
sp|P04646|contig_770_27	2	2	17.11	3.5282e-05	4.45333	delicious-infected	delicious-control		26343.8	21954.3	23516.9	117184	98455.4	104176	19471.6	15254.4	25793.4	117184	97845.7	103534	1	0	0	0	4	1
tr|M4EW24|M4EW24_BRARP	3	3	26.46	3.60603e-05	4.01156	delicious-control	delicious-infected	Uncharacterized protein OS=Brassica rapa subsp. pekinensis GN=Bra033007 PE=4 SV=1	2.62378e+06	2.50896e+06	2.32666e+06	682727	621304	555447	1.93932e+06	1.74329e+06	2.55189e+06	682727	617456	552023	1	2	2	1	2	3
sp|P12862|contig_1296_10	12	6	64.29	3.61254e-05	8.06089	delicious-infected	delicious-control		304076	346089	283821	2.77928e+06	2.64557e+06	2.1039e+06	224753	240472	311296	2.77928e+06	2.62919e+06	2.09093e+06	3	2	5	1	4	4
sp|P01029|contig_640_2	1	1	17.91	3.63999e-05	9.07108	delicious-control	delicious-infected		1.14542e+06	1.05201e+06	1.24463e+06	110619	116547	152289	846621	730964	1.36511e+06	110619	115825	151350	8	7	7	6	4	6
tr|M4CZL3|M4CZL3_BRARP	2	2	174.38	3.64298e-05	3.923	delicious-infected	delicious-control	Uncharacterized protein OS=Brassica rapa subsp. pekinensis GN=Bra009660 PE=4 SV=1	24342.7	25514.9	29983.6	99192.7	105798	108226	17992.5	17728.5	32886.1	99192.7	105143	107559	0	0	0	4	6	4
tr|M4D9G4|M4D9G4_BRARP	1	1	17.26	3.65903e-05	10.2764	delicious-infected	delicious-control	Uncharacterized protein OS=Brassica rapa subsp. pekinensis GN=Bra013124 PE=4 SV=1	53744.5	64365	65469.3	606407	745906	534216	39724.3	44722.5	71807	606407	741287	530923	0	0	0	3	3	2
tr|Q4ABN6|Q4ABN6_BRARP	9	4	82.37	3.77465e-05	3.31153	delicious-control	delicious-infected	01P13-1 OS=Brassica rapa subsp. pekinensis PE=4 SV=1	2.58306e+06	2.52983e+06	2.82235e+06	880463	753270	762519	1.90923e+06	1.7578e+06	3.09557e+06	880463	748604	757819	0	0	3	0	0	1
tr|M4C7Y6|M4C7Y6_BRARP	3	1	93.45	3.94262e-05	21.0008	delicious-infected	delicious-control	Uncharacterized protein OS=Brassica rapa subsp. pekinensis GN=Bra000314 PE=4 SV=1	634.041	468.509	587.777	14489.5	11605.9	9402.79	468.64	325.532	644.676	14489.5	11534	9344.82	0	0	0	1	0	0
tr|M4CSR3|M4CSR3_BRARP	4	2	27.82	4.04105e-05	2.73432	delicious-control	delicious-infected	Uncharacterized protein OS=Brassica rapa subsp. pekinensis GN=Bra007255 PE=4 SV=1	28208.3	31582.5	33478	11580.2	11360	11170.1	20849.7	21944.4	36718.8	11580.2	11289.7	11101.3	2	2	1	1	2	1
sp|P08420|contig_896_33	4	3	115.91	4.05559e-05	6.19975	delicious-infected	delicious-control		6466.58	5711.98	4810.3	32674.3	37185.6	35466.6	4779.66	3968.83	5275.95	32674.3	36955.3	35248	0	0	0	1	1	2
sp|P07652|contig_871_1	5	3	58.77	4.17037e-05	4.73849	delicious-infected	delicious-control		198451	216996	173020	939077	851794	997569	146681	150774	189769	939077	846519	991419	3	3	2	1	1	1
sp|P10554|contig_1005_1	4	4	24.72	4.19413e-05	4.50818	delicious-infected	delicious-control		76140.5	98090	89673.8	390532	383603	415594	56278	68155.5	98354.6	390532	381227	413032	5	3	4	5	4	6
sp|P15177|contig_3901_2	2	1	29.7	4.22952e-05	9.05591	delicious-infected	delicious-control		18903.8	16704.1	16628.9	187280	129948	155824	13972.4	11606.5	18238.6	187280	129143	154863	1	1	1	1	1	1
tr|M4CPB8|M4CPB8_BRARP	3	1	67.35	4.24395e-05	7.9457	delicious-infected	delicious-control	40S ribosomal protein S6 OS=Brassica rapa subsp. pekinensis GN=Bra006056 PE=3 SV=1	12668.2	10070.4	12229.7	79777.5	92813.4	105257	9363.49	6997.19	13413.6	79777.5	92238.6	104608	0	0	0	2	2	2
tr|M4FFP6|M4FFP6_BRARP	10	1	586.2	4.28387e-05	9.65489	delicious-control	delicious-infected	Uncharacterized protein OS=Brassica rapa subsp. pekinensis GN=Bra039920 PE=3 SV=1	356547	381803	341064	35292.6	30935.3	45571.9	263536	265287	374081	35292.6	30743.7	45291	3	1	1	0	0	0
tr|M4EVP9|M4EVP9_BRARP	2	1	39.82	4.3571e-05	10.7897	delicious-control	delicious-infected	Uncharacterized protein OS=Brassica rapa subsp. pekinensis GN=Bra032882 PE=4 SV=1	1.11688e+06	1.06465e+06	877913	82009.5	87665.9	113876	825526	739747	962898	82009.5	87123	113174	8	7	6	0	0	0
tr|C0LV94|C0LV94_BRARP;tr|M4CCY6|M4CCY6_BRARP	13	9	582.85	4.38802e-05	3.52382	delicious-infected	delicious-control	Polygalacturonase-inhibiting protein 2 OS=Brassica rapa subsp. pekinensis GN=PGIP2 PE=2 SV=1	1.01629e+06	972455	1.17877e+06	3.77462e+06	3.50177e+06	3.88539e+06	751173	675687	1.29288e+06	3.77462e+06	3.48008e+06	3.86143e+06	7	7	8	27	19	19
tr|M4E300|M4E300_BRARP	5	5	127.18	4.4781e-05	2.36779	delicious-control	delicious-infected	Uncharacterized protein OS=Brassica rapa subsp. pekinensis GN=Bra023151 PE=4 SV=1	377721	437703	404045	167566	171000	176458	279186	304128	443158	167566	169941	175370	6	6	3	0	0	1
sp|P01071|contig_642_25	3	3	42.24	4.51526e-05	12.9028	delicious-infected	delicious-control		50224.3	67307.2	43182.8	696558	732155	644943	37122.5	46766.8	47363	696558	727621	640967	0	0	0	6	5	5
tr|M4CNY4|M4CNY4_BRARP	11	7	390.18	4.66118e-05	1.81674	delicious-control	delicious-infected	Uncharacterized protein OS=Brassica rapa subsp. pekinensis GN=Bra005922 PE=4 SV=1	543970	546337	580873	304194	320229	295454	402066	379609	637104	304194	318246	293632	12	12	11	10	13	9
tr|M4DAE0|M4DAE0_BRARP	2	1	48.55	4.85968e-05	7.99336	delicious-control	delicious-infected	Uncharacterized protein OS=Brassica rapa subsp. pekinensis GN=Bra013450 PE=4 SV=1	161428	223323	210010	25451.4	26471.5	22484.1	119317	155171	230340	25451.4	26307.5	22345.5	1	2	1	0	0	0
tr|M4D536|M4D536_BRARP	6	6	215.33	4.93314e-05	5.17629	delicious-control	delicious-infected	Uncharacterized protein OS=Brassica rapa subsp. pekinensis GN=Bra011593 PE=4 SV=1	934057	1.02151e+06	1.11725e+06	219277	202594	171763	690392	709774	1.22541e+06	219277	201339	170704	10	6	7	2	2	2
tr|M4DZC6|M4DZC6_BRARP	5	4	37.37	4.95321e-05	1.92257	delicious-infected	delicious-control	Uncharacterized protein OS=Brassica rapa subsp. pekinensis GN=Bra021873 PE=4 SV=1	112368	103037	104858	207209	212280	196240	83054.8	71592.6	115009	207209	210965	195030	3	3	3	3	3	3
sp|P06573|contig_833_7	1	1	30.55	5.01074e-05	10.5373	delicious-control	delicious-infected		5.97069e+06	4.29957e+06	4.6197e+06	406872	534201	471997	4.41314e+06	2.98745e+06	5.06691e+06	406872	530893	469088	3	4	2	2	3	2
tr|M4CYC4|M4CYC4_BRARP	4	1	203.88	5.1131e-05	8.01859	delicious-infected	delicious-control	Uncharacterized protein OS=Brassica rapa subsp. pekinensis GN=Bra009221 PE=3 SV=1	37732.8	41071.8	48786.8	392094	337845	293165	27889.5	28537.8	53509.6	392094	335752	291357	0	0	0	1	2	2
tr|C1KH67|C1KH67_BRARP	6	6	386.45	5.12988e-05	5.8822	delicious-control	delicious-infected	Epithiospecifier modifier OS=Brassica rapa subsp. pekinensis GN=ESM PE=2 SV=1	1.41929e+06	1.57663e+06	1.84372e+06	271952	247430	303376	1.04904e+06	1.09548e+06	2.0222e+06	271952	245897	301506	13	15	15	2	1	1
tr|M4DTK3|M4DTK3_BRARP	3	3	80.91	5.19066e-05	17.7123	delicious-control	delicious-infected	Uncharacterized protein OS=Brassica rapa subsp. pekinensis GN=Bra019846 PE=4 SV=1	83815.2	94338.2	112017	4368.54	6877.62	5136.23	61950.6	65548.7	122860	4368.54	6835.03	5104.57	3	6	4	0	0	1
tr|M4F664|M4F664_BRARP;tr|M4D096|M4D096_BRARP	12	6	575.49	5.30529e-05	2.31375	delicious-infected	delicious-control	Uncharacterized protein OS=Brassica rapa subsp. pekinensis GN=Bra036573 PE=4 SV=1	243420	218332	210752	526148	527175	502687	179920	151703	231154	526148	523910	499588	4	2	4	14	14	11
tr|M4ET03|M4ET03_BRARP	11	5	458.07	5.34924e-05	4.99691	delicious-infected	delicious-control	Uncharacterized protein OS=Brassica rapa subsp. pekinensis GN=Bra031933 PE=3 SV=1	23464.3	21846.8	24028.9	129452	97792.5	119241	17343.2	15179.7	26355	129452	97186.8	118506	0	0	0	7	5	4
tr|I2FKH3|I2FKH3_BRAOE	2	2	84.72	5.35908e-05	18.1571	delicious-infected	delicious-control	Thionin (Fragment) OS=Brassica oleracea var. acephala GN=BoT5 PE=4 SV=1	89669.8	85716.2	67135.9	1.41164e+06	1.82817e+06	1.16368e+06	66277.9	59557.9	73634.9	1.41164e+06	1.81685e+06	1.1565e+06	2	1	2	2	2	3
tr|M4DHU6|M4DHU6_BRARP;tr|I2FI78|I2FI78_BRAOG	3	2	193.47	5.39963e-05	25.8779	delicious-infected	delicious-control	Uncharacterized protein OS=Brassica rapa subsp. pekinensis GN=Bra016073 PE=4 SV=1	14276.5	13604.4	23255.7	392714	457218	473376	10552.2	9452.71	25507	392714	454386	470457	0	0	0	5	5	7
tr|C3VX44|C3VX44_BRARP	6	4	293.81	5.43396e-05	3.67941	delicious-infected	delicious-control	Polygalacturonase-inhibiting protein 3 OS=Brassica rapa subsp. pekinensis GN=PGIP3 PE=2 SV=1	637475	501357	594312	2.17071e+06	2.0989e+06	2.10734e+06	471179	348357	651843	2.17071e+06	2.0859e+06	2.09435e+06	0	0	0	6	6	4
tr|M4D449|M4D449_BRARP	3	2	35.83	5.64049e-05	4.37639	delicious-control	delicious-infected	DNA topoisomerase OS=Brassica rapa subsp. pekinensis GN=Bra011253 PE=3 SV=1	214525	271828	212277	53322.9	54367.9	51945.2	158562	188873	232826	53322.9	54031.2	51625	2	1	1	0	0	0
tr|M4C8C6|M4C8C6_BRARP	9	6	390.12	5.744e-05	2.71817	delicious-infected	delicious-control	Uncharacterized protein OS=Brassica rapa subsp. pekinensis GN=Bra000454 PE=3 SV=1	597244	688169	711622	1.78703e+06	1.77372e+06	1.86752e+06	441443	478158	780510	1.78703e+06	1.76274e+06	1.85601e+06	9	7	10	11	14	9
tr|M4E3U6|M4E3U6_BRARP	5	3	146.78	5.78621e-05	2.37609	delicious-control	delicious-infected	Uncharacterized protein OS=Brassica rapa subsp. pekinensis GN=Bra023449 PE=3 SV=1	194215	177442	175754	79246	71288.9	79847.7	143551	123291	192767	79246	70847.4	79355.5	5	3	7	2	2	3
sp|P11627|contig_1097_1	4	3	25.05	5.79701e-05	9.094	delicious-control	delicious-infected		1.71724e+06	1.94947e+06	2.55984e+06	214213	228251	242223	1.26927e+06	1.35454e+06	2.80764e+06	214213	226838	240729	0	1	0	0	3	3
tr|M4DC02|M4DC02_BRARP	2	2	36.79	5.89265e-05	10.9435	delicious-infected	delicious-control	Uncharacterized protein OS=Brassica rapa subsp. pekinensis GN=Bra014014 PE=4 SV=1	13234.4	18387.1	12015.8	154238	150605	172700	9782	12775.9	13179	154238	149672	171635	0	0	0	1	4	3
tr|M4D017|M4D017_BRARP	9	3	404.3	5.95307e-05	1.51556	delicious-control	delicious-infected	Uncharacterized protein OS=Brassica rapa subsp. pekinensis GN=Bra009815 PE=4 SV=1	286121	271701	292111	189708	183770	187328	211481	188785	320388	189708	182632	186173	5	5	9	4	6	6
tr|M4FHW6|M4FHW6_BRARP;tr|M4FAH9|M4FAH9_BRARP	7	7	294.45	6.1556e-05	5.37462	delicious-control	delicious-infected	Uncharacterized protein OS=Brassica rapa subsp. pekinensis GN=Bra040695 PE=4 SV=1	573996	669343	658041	118028	134622	101119	424259	465078	721742	118028	133788	100496	7	13	9	0	0	0
tr|M4EBL4|M4EBL4_BRARP	4	2	46.88	6.17337e-05	16.3144	delicious-control	delicious-infected	Uncharacterized protein OS=Brassica rapa subsp. pekinensis GN=Bra026173 PE=3 SV=1	1.58139e+06	2.5998e+06	2.34559e+06	145387	128067	126608	1.16886e+06	1.80641e+06	2.57266e+06	145387	127274	125828	2	1	1	0	0	0
sp|P07261|contig_860_6	2	1	26.75	6.41946e-05	32.657	delicious-control	delicious-infected		67838.7	109469	118726	3123.23	3449.48	2492.24	50141.9	76061.9	130220	3123.23	3428.12	2476.87	1	2	2	0	0	0
tr|M4DBK3|M4DBK3_BRARP	5	5	203.36	6.50165e-05	2.32447	delicious-infected	delicious-control	Superoxide dismutase OS=Brassica rapa subsp. pekinensis GN=Bra013863 PE=3 SV=1	122506	139706	137973	320128	295070	315022	90548.4	97071.8	151329	320128	293242	313080	8	5	6	9	10	9
tr|M4CAY0|M4CAY0_BRARP	6	1	343.99	6.58735e-05	3.80437	delicious-control	delicious-infected	Uncharacterized protein OS=Brassica rapa subsp. pekinensis GN=Bra001359 PE=4 SV=1	8535.04	8840.6	7972.41	1916.56	2352.47	2393.85	6308.53	6142.68	8744.17	1916.56	2337.9	2379.09	1	2	2	0	0	0
tr|M4EUI7|M4EUI7_BRARP	4	4	110.57	6.60982e-05	5.47994	delicious-infected	delicious-control	Pectinesterase OS=Brassica rapa subsp. pekinensis GN=Bra032469 PE=3 SV=1	1.74827e+06	2.22453e+06	1.64532e+06	9.71123e+06	1.098e+07	1.00957e+07	1.29221e+06	1.54566e+06	1.80459e+06	9.71123e+06	1.0912e+07	1.00335e+07	5	5	4	2	3	0
tr|M4FCI0|M4FCI0_BRARP	15	1	797.87	6.71111e-05	9.1078	delicious-control	delicious-infected	Uncharacterized protein OS=Brassica rapa subsp. pekinensis GN=Bra038799 PE=4 SV=1	11998.7	17039.4	11783.3	1552.99	1366.79	1562.24	8868.63	11839.4	12923.9	1552.99	1358.32	1552.61	2	1	0	0	0	0
tr|M4DDB8|M4DDB8_BRARP	3	1	29.2	6.77463e-05	53.6708	delicious-infected	delicious-control	Uncharacterized protein OS=Brassica rapa subsp. pekinensis GN=Bra014486 PE=4 SV=1	2873.69	2419.59	1344.82	130355	111507	114410	2124.04	1681.19	1475	130355	110817	113704	0	0	0	3	2	2
tr|M4DDR8|M4DDR8_BRARP	9	4	467.38	6.79771e-05	2.45389	delicious-infected	delicious-control	Uncharacterized protein OS=Brassica rapa subsp. pekinensis GN=Bra014636 PE=3 SV=1	324295	341818	373437	806095	901371	843479	239697	237504	409587	806095	895789	838279	2	2	4	9	9	6
tr|M4CP93|M4CP93_BRARP	5	2	391.91	6.86708e-05	3.04633	delicious-control	delicious-infected	Uncharacterized protein OS=Brassica rapa subsp. pekinensis GN=Bra006031 PE=3 SV=1	166352	141266	140163	51352.2	45905.2	49733.2	122956	98155.7	153731	51352.2	45620.9	49426.6	4	6	5	2	3	1
tr|M4FG83|M4FG83_BRARP	3	3	28.43	6.96469e-05	3.65979	delicious-control	delicious-infected	Uncharacterized protein OS=Brassica rapa subsp. pekinensis GN=Bra040110 PE=4 SV=1	277817	278870	305099	88282.9	69277.8	77913.3	205344	193766	334634	88282.9	68848.7	77433	1	0	0	1	1	3
tr|M4DE24|M4DE24_BRARP;tr|M4CSH1|M4CSH1_BRARP;tr|M4DE25|M4DE25_BRARP	7	5	277.2	7.07703e-05	3.20893	delicious-infected	delicious-control	Triosephosphate isomerase OS=Brassica rapa subsp. pekinensis GN=Bra014743 PE=3 SV=1	192269	195418	233929	664425	632593	697705	142112	135782	256575	664425	628675	693404	4	1	3	9	5	11
sp|P10168|contig_981_3	1	1	13.15	7.28387e-05	2.3194	delicious-infected	delicious-control		511678	542109	593683	1.31991e+06	1.21298e+06	1.28825e+06	378198	376672	651154	1.31991e+06	1.20547e+06	1.28031e+06	1	1	1	1	1	0
tr|M4CKN7|M4CKN7_BRARP	9	1	515.25	7.33023e-05	6.94263	delicious-infected	delicious-control	Uncharacterized protein OS=Brassica rapa subsp. pekinensis GN=Bra004772 PE=4 SV=1	72842.4	82656.4	105370	624903	555301	630909	53840.2	57431.8	115570	624903	551862	627019	3	2	2	3	3	5
tr|M4CIB2|M4CIB2_BRARP	4	2	211.18	7.49501e-05	3.37633	delicious-control	delicious-infected	Uncharacterized protein OS=Brassica rapa subsp. pekinensis GN=Bra003945 PE=4 SV=1	5.22521e+06	5.4473e+06	6.52769e+06	1.66155e+06	1.65128e+06	1.78152e+06	3.86212e+06	3.78493e+06	7.1596e+06	1.66155e+06	1.64105e+06	1.77053e+06	0	1	0	1	1	2
tr|M4F3N6|M4F3N6_BRARP	9	5	93.44	7.57346e-05	4.24718	delicious-control	delicious-infected	Uncharacterized protein OS=Brassica rapa subsp. pekinensis GN=Bra035686 PE=3 SV=1	6.73875e+06	8.82951e+06	8.1817e+06	1.9341e+06	1.90867e+06	1.74918e+06	4.98084e+06	6.13498e+06	8.97372e+06	1.9341e+06	1.89685e+06	1.73839e+06	5	4	5	5	3	1
tr|M4EBY4|M4EBY4_BRARP	5	4	61.42	7.66175e-05	2.234	delicious-control	delicious-infected	Uncharacterized protein OS=Brassica rapa subsp. pekinensis GN=Bra026293 PE=4 SV=1	260601	275898	249203	108920	118623	124159	192619	191701	273327	108920	117888	123393	2	5	4	2	3	1
tr|M4DXQ3|M4DXQ3_BRARP	8	3	208.02	7.67586e-05	5.71625	delicious-infected	delicious-control	Uncharacterized protein OS=Brassica rapa subsp. pekinensis GN=Bra021299 PE=4 SV=1	58876	45699.2	46465	287930	320389	255065	43517.2	31753	50963	287930	318405	253492	2	2	2	4	4	4
tr|M4DV27|M4DV27_BRARP	6	3	154.14	7.89522e-05	5.46604	delicious-infected	delicious-control	Uncharacterized protein OS=Brassica rapa subsp. pekinensis GN=Bra020370 PE=3 SV=1	24246.4	17569	18029.4	110552	107883	108679	17921.3	12207.4	19774.7	110552	107215	108009	0	1	0	3	2	3
tr|M4CXS6|M4CXS6_BRARP	11	7	384.3	8.1461e-05	9.35082	delicious-control	delicious-infected	Uncharacterized protein OS=Brassica rapa subsp. pekinensis GN=Bra009023 PE=4 SV=1	641705	795315	955059	86050.9	95484.8	74279.1	474306	552606	1.04751e+06	86050.9	94893.4	73821.2	12	19	14	1	0	0
tr|M4DYH0|M4DYH0_BRARP	2	1	23.22	8.44444e-05	10.435	delicious-control	delicious-infected	Uncharacterized protein OS=Brassica rapa subsp. pekinensis GN=Bra021566 PE=4 SV=1	31549.5	24087.5	24592.5	3184.44	2297.43	2206.64	23319.3	16736.6	26973.1	3184.44	2283.2	2193.04	1	1	2	0	0	0
tr|M4CJX6|M4CJX6_BRARP	5	3	80.58	8.45175e-05	2.873	delicious-control	delicious-infected	Uncharacterized protein OS=Brassica rapa subsp. pekinensis GN=Bra004510 PE=4 SV=1	174632	187854	193722	72107.8	61384.4	60105.6	129076	130526	212475	72107.8	61004.3	59735.1	3	3	3	1	0	1
tr|M4DHN0|M4DHN0_BRARP	4	4	177.19	8.54154e-05	3.60607	delicious-infected	delicious-control	Uncharacterized protein OS=Brassica rapa subsp. pekinensis GN=Bra016007 PE=4 SV=1	60840.4	73749.8	76972.6	237770	262711	262428	44969.2	51243.3	84423.9	237770	261084	260810	2	4	2	4	6	6
tr|M4D274|M4D274_BRARP	4	2	31.71	8.5422e-05	6.75107	delicious-control	delicious-infected	Uncharacterized protein OS=Brassica rapa subsp. pekinensis GN=Bra010574 PE=4 SV=1	62151.3	63445.3	71873.5	9859.86	7885.97	11504.4	45938.1	44083.5	78831.1	9859.86	7837.13	11433.4	2	2	1	1	1	1
tr|M4ECR0|M4ECR0_BRARP	6	6	289.84	8.54797e-05	10.5375	delicious-control	delicious-infected	Uncharacterized protein OS=Brassica rapa subsp. pekinensis GN=Bra026570 PE=3 SV=1	1.48715e+06	2.25208e+06	2.25233e+06	205610	179696	183288	1.0992e+06	1.56481e+06	2.47037e+06	205610	178584	182158	11	12	12	0	1	1
tr|Q39367|Q39367_BRAOL	2	2	323.85	8.58101e-05	4.71398	delicious-control	delicious-infected	Glycine-rich protein (Fragment) OS=Brassica oleracea PE=2 SV=1	1.12006e+06	903489	907567	215248	224701	181844	827875	627768	995423	215248	223309	180723	5	2	4	4	2	3
tr|M4CKN5|M4CKN5_BRARP	2	2	95.65	8.69804e-05	13.4069	delicious-infected	delicious-control	Uncharacterized protein OS=Brassica rapa subsp. pekinensis GN=Bra004770 PE=4 SV=1	3171.94	4915.69	4992.26	65932.5	52995.1	56433.3	2344.49	3415.55	5475.53	65932.5	52666.9	56085.4	0	0	0	1	3	0
sp|P03284|contig_735_15	4	2	29.18	8.74481e-05	20.2594	delicious-control	delicious-infected		2.53958e+07	1.66135e+07	1.35697e+07	902323	909479	931576	1.87709e+07	1.15435e+07	1.48833e+07	902323	903846	925833	11	9	8	3	3	3
tr|M4DE98|M4DE98_BRARP	14	7	602.5	8.74754e-05	5.37759	delicious-control	delicious-infected	Uncharacterized protein OS=Brassica rapa subsp. pekinensis GN=Bra014819 PE=4 SV=1	4.93792e+06	5.70944e+06	6.81771e+06	985689	1.14611e+06	1.11595e+06	3.64978e+06	3.96707e+06	7.47769e+06	985689	1.13901e+06	1.10907e+06	14	10	14	8	8	8
tr|M4EQB7|M4EQB7_BRARP	4	1	43.99	8.8253e-05	47.5121	delicious-control	delicious-infected	Lipoxygenase OS=Brassica rapa subsp. pekinensis GN=Bra030988 PE=3 SV=1	75066.9	100639	72032.4	1151.71	1608	2454.5	55484.4	69926.6	79005.4	1151.71	1598.05	2439.36	2	2	1	0	0	0
tr|M4DA30|M4DA30_BRARP	6	1	68.89	8.87297e-05	3.06754	delicious-infected	delicious-control	Uncharacterized protein OS=Brassica rapa subsp. pekinensis GN=Bra013340 PE=4 SV=1	48497.2	39580.1	46371.9	137582	129474	145372	35845.9	27501.3	50860.8	137582	128673	144476	1	2	2	2	2	2
sp|P13129|contig_1377_1	1	1	17.28	8.96842e-05	5.23912	delicious-control	delicious-infected		157095	143195	150411	28040.2	23993.5	33992.4	116114	99495.9	164972	28040.2	23844.9	33782.8	1	1	1	0	0	0
tr|M4CFE5|M4CFE5_BRARP	17	2	815.26	9.02012e-05	4.94024	delicious-control	delicious-infected	Uncharacterized protein OS=Brassica rapa subsp. pekinensis GN=Bra002927 PE=3 SV=1	660464	662355	881715	156813	145614	143814	488171	460222	967068	156813	144712	142927	3	3	2	2	2	1
tr|M4EM16|M4EM16_BRARP	8	2	339.44	9.07326e-05	11.1247	delicious-control	delicious-infected	Uncharacterized protein OS=Brassica rapa subsp. pekinensis GN=Bra029836 PE=4 SV=1	42920.8	59462.7	57961.8	5868.49	4079.87	4465.15	31724.2	41316.3	63572.7	5868.49	4054.6	4437.62	1	0	2	0	0	0
tr|M4CB74|M4CB74_BRARP;tr|M4CB73|M4CB73_BRARP	4	4	190.01	9.31304e-05	4.04441	delicious-infected	delicious-control	Uncharacterized protein OS=Brassica rapa subsp. pekinensis GN=Bra001454 PE=4 SV=1	86798.1	91259.3	70180.3	320556	359792	323626	64155.4	63409.4	76974.1	320556	357564	321631	0	2	1	7	6	7
tr|M4DP08|M4DP08_BRARP;tr|M4DG45|M4DG45_BRARP;tr|M4EPB4|M4EPB4_BRARP	5	3	197	9.31962e-05	1.91938	delicious-infected	delicious-control	Uncharacterized protein OS=Brassica rapa subsp. pekinensis GN=Bra018248 PE=4 SV=1	110698	118401	117794	226899	206921	231999	81820.5	82268.1	129197	226899	205639	230569	2	2	3	4	4	3
tr|B2D2J8|B2D2J8_BRAOL	3	2	74.96	9.3556e-05	3.13456	delicious-infected	delicious-control	Glutathione S-transferase OS=Brassica oleracea GN=B67C16.10 PE=4 SV=1	185350	231594	188357	640722	618355	638277	136998	160918	206591	640722	614526	634342	0	0	0	2	2	1
tr|M4D4J4|M4D4J4_BRARP	2	1	74.27	9.50006e-05	7.46096	delicious-control	delicious-infected	Uncharacterized protein OS=Brassica rapa subsp. pekinensis GN=Bra011398 PE=4 SV=1	170733	232690	221051	24727.9	32647.7	26323.2	126194	161679	242450	24727.9	32445.5	26160.9	2	1	1	0	0	0
tr|M4DQ05|M4DQ05_BRARP	3	1	104.42	9.5258e-05	5.71349	delicious-control	delicious-infected	Superoxide dismutase [Cu-Zn] OS=Brassica rapa subsp. pekinensis GN=Bra018596 PE=3 SV=1	312311	247961	288602	56663.4	50051.8	41858.2	230839	172290	316539	56663.4	49741.8	41600.2	2	2	5	0	1	0
tr|M4DH97|M4DH97_BRARP	8	8	316.94	9.5798e-05	2.59384	delicious-infected	delicious-control	Uncharacterized protein OS=Brassica rapa subsp. pekinensis GN=Bra015874 PE=4 SV=1	866442	919539	980272	2.16726e+06	2.46348e+06	2.54447e+06	640416	638920	1.07517e+06	2.16726e+06	2.44823e+06	2.52879e+06	10	4	9	11	15	10
sp|P13373|contig_1509_1	8	7	634.53	9.60636e-05	11.7087	delicious-infected	delicious-control		662617	423042	412351	6.27319e+06	5.60248e+06	5.66411e+06	489763	293941	452268	6.27319e+06	5.56779e+06	5.62919e+06	0	0	0	18	17	19
tr|M4EIB1|M4EIB1_BRARP	4	4	94.83	9.66897e-05	6.53004	delicious-control	delicious-infected	Uncharacterized protein OS=Brassica rapa subsp. pekinensis GN=Bra028526 PE=3 SV=1	110953	140576	144208	19046.6	23707.2	17848.7	82009.3	97675.7	158168	19046.6	23560.4	17738.7	9	6	7	0	0	0
tr|M4CKN8|M4CKN8_BRARP	14	8	789	0.000101475	4.74091	delicious-infected	delicious-control	Uncharacterized protein OS=Brassica rapa subsp. pekinensis GN=Bra004773 PE=4 SV=1	273996	333592	347209	1.64201e+06	1.31143e+06	1.57318e+06	202519	231789	380820	1.64201e+06	1.30331e+06	1.56348e+06	2	5	5	14	15	16
tr|M4DY69|M4DY69_BRARP	3	3	38.5	0.000102479	2.75411	delicious-infected	delicious-control	6-phosphogluconate dehydrogenase, decarboxylating OS=Brassica rapa subsp. pekinensis GN=Bra021465 PE=3 SV=1	46123.8	44969.5	46585.6	132149	110786	136248	34091.6	31246	51095.2	132149	110100	135408	0	2	1	1	0	1
tr|Q39370|Q39370_BRAOL	8	2	347.29	0.000104261	8.35989	delicious-control	delicious-infected	Lamin OS=Brassica oleracea PE=2 SV=1	6.17391e+06	7.90598e+06	9.56941e+06	848289	1.00501e+06	975604	4.56334e+06	5.49329e+06	1.04958e+07	848289	998782	969590	5	5	7	3	1	2
tr|M4F7F3|M4F7F3_BRARP	5	2	36.8	0.000105306	1.67284	delicious-infected	delicious-control	Pectinesterase OS=Brassica rapa subsp. pekinensis GN=Bra037013 PE=3 SV=1	504508	542957	550659	896673	918307	858418	372898	377261	603965	896673	912620	853126	2	2	2	3	2	3
tr|M4CFE6|M4CFE6_BRARP	2	1	49.99	0.000106091	2.66419	delicious-control	delicious-infected	Uncharacterized protein OS=Brassica rapa subsp. pekinensis GN=Bra002928 PE=4 SV=1	15539.3	14430.8	14125.4	5887.51	4907.86	5755.79	11485.6	10026.9	15492.8	5887.51	4877.46	5720.31	1	1	1	0	0	0
tr|M4F707|M4F707_BRARP	2	2	21.67	0.000106539	2.17232	delicious-infected	delicious-control	Uncharacterized protein OS=Brassica rapa subsp. pekinensis GN=Bra036867 PE=4 SV=1	6.36778e+06	5.6429e+06	5.58925e+06	1.34753e+07	1.22918e+07	1.24657e+07	4.70664e+06	3.92084e+06	6.13031e+06	1.34753e+07	1.22157e+07	1.23888e+07	3	2	4	6	7	4
tr|M4DV85|M4DV85_BRARP	5	3	28.72	0.00010682	10.2001	delicious-infected	delicious-control	Uncharacterized protein OS=Brassica rapa subsp. pekinensis GN=Bra020429 PE=4 SV=1	457028	273377	387586	3.884e+06	3.89644e+06	3.62314e+06	337804	189950	425106	3.884e+06	3.87231e+06	3.6008e+06	1	0	2	2	2	1
tr|M4D3S4|M4D3S4_BRARP	6	3	183.41	0.000106922	4.46111	delicious-control	delicious-infected	Uncharacterized protein OS=Brassica rapa subsp. pekinensis GN=Bra011128 PE=4 SV=1	209436	201176	270472	48398.8	53631.7	50640.8	154801	139783	296654	48398.8	53299.6	50328.7	4	3	3	1	2	2
tr|M4D269|M4D269_BRARP	3	1	25.17	0.00010709	8.49709	delicious-control	delicious-infected	Uncharacterized protein OS=Brassica rapa subsp. pekinensis GN=Bra010569 PE=4 SV=1	162698	194165	157082	20598.4	24135.7	15750.6	120255	134911	172288	20598.4	23986.3	15653.5	0	1	1	0	0	0
tr|M4FA66|M4FA66_BRARP	2	1	104.7	0.000108633	12.0083	delicious-control	delicious-infected	Uncharacterized protein OS=Brassica rapa subsp. pekinensis GN=Bra037980 PE=3 SV=1	82116.3	112368	122646	10708.3	8275	7426.04	60694.9	78076.5	134519	10708.3	8223.75	7380.26	1	4	3	0	0	0
tr|M4EU69|M4EU69_BRARP;tr|M4D2V1|M4D2V1_BRARP	3	2	155.21	0.000109134	16.2768	delicious-control	delicious-infected	Uncharacterized protein OS=Brassica rapa subsp. pekinensis GN=Bra032351 PE=4 SV=1	56225	59911.6	78744	4877.76	2914.95	4180.22	41557.8	41628.2	86366.7	4877.76	2896.9	4154.45	2	1	4	0	0	0
tr|M4CSH0|M4CSH0_BRARP	9	4	478.6	0.000109144	2.25401	delicious-control	delicious-infected	Uncharacterized protein OS=Brassica rapa subsp. pekinensis GN=Bra007162 PE=3 SV=1	640160	630209	676649	313576	264654	285573	473163	437886	742151	313576	263014	283812	7	12	12	5	2	5
tr|M4E5P9|M4E5P9_BRARP	4	2	48.36	0.000110284	5.7627	delicious-control	delicious-infected	Uncharacterized protein OS=Brassica rapa subsp. pekinensis GN=Bra024103 PE=3 SV=1	72742.2	66390.4	55899.4	12382.3	9438.05	12023.5	53766.2	46129.8	61310.6	12382.3	9379.6	11949.4	2	1	1	1	1	1
tr|M4DKU0|M4DKU0_BRARP	5	1	249.09	0.000111124	17.7405	delicious-infected	delicious-control	Uncharacterized protein OS=Brassica rapa subsp. pekinensis GN=Bra017121 PE=3 SV=1	3918.42	6220.43	4050.11	102545	67971.8	81201.8	2896.23	4322.12	4442.17	102545	67550.8	80701.2	0	0	0	0	1	0
tr|M4F9D9|M4F9D9_BRARP	4	2	45.75	0.000113713	7.22625	delicious-infected	delicious-control	Uncharacterized protein OS=Brassica rapa subsp. pekinensis GN=Bra037702 PE=4 SV=1	18051.1	12049.9	17083.8	106062	113573	121334	13342.2	8372.59	18737.6	106062	112870	120586	1	0	0	1	1	1
tr|M4F0F3|M4F0F3_BRARP	4	1	192.72	0.000115341	3.58361	delicious-infected	delicious-control	Uncharacterized protein OS=Brassica rapa subsp. pekinensis GN=Bra034547 PE=4 SV=1	60427.1	62686.5	69335.8	229702	259387	200574	44663.7	43556.3	76047.8	229702	257781	199338	0	0	0	2	1	1
tr|M4CJV7|M4CJV7_BRARP	1	1	16.29	0.000116631	3.6399	delicious-infected	delicious-control	Uncharacterized protein OS=Brassica rapa subsp. pekinensis GN=Bra004491 PE=3 SV=1	49162.6	44227.2	56671.3	175023	171252	199934	36337.7	30730.3	62157.3	175023	170191	198701	0	0	1	4	1	2
tr|M4CJW0|M4CJW0_BRARP;tr|M4DU22|M4DU22_BRARP	7	5	413.89	0.000118104	7.78016	delicious-control	delicious-infected	Uncharacterized protein OS=Brassica rapa subsp. pekinensis GN=Bra004494 PE=4 SV=1	1.20238e+06	1.90756e+06	1.60392e+06	208304	204490	193088	888720	1.32542e+06	1.75918e+06	208304	203223	191898	9	7	7	3	2	3
tr|M4EFI7|M4EFI7_BRARP	4	2	77.55	0.000119302	2.36607	delicious-infected	delicious-control	Uncharacterized protein OS=Brassica rapa subsp. pekinensis GN=Bra027549 PE=4 SV=1	41640.3	39276.9	46717.8	102263	95271.9	104459	30777.7	27290.7	51240.2	102263	94681.8	103815	0	1	1	0	0	1
tr|M4DVV2|M4DVV2_BRARP	17	5	884.24	0.000119618	10.9654	delicious-infected	delicious-control	Uncharacterized protein OS=Brassica rapa subsp. pekinensis GN=Bra020646 PE=4 SV=1	32429.3	56050.7	42005.1	450974	466157	513692	23969.6	38945.5	46071.4	450974	463270	510525	0	0	0	9	8	7
sp|P10916|contig_1029_10	1	1	22.66	0.000121404	1.83289	delicious-infected	delicious-control		48854	43318.7	47627.7	83732	83903.1	88604	36109.6	30099	52238.3	83732	83383.4	88057.7	0	0	0	1	0	0
tr|M4E571|M4E571_BRARP;tr|M4DL82|M4DL82_BRARP	4	3	136.93	0.0001272	2.05452	delicious-infected	delicious-control	Uncharacterized protein OS=Brassica rapa subsp. pekinensis GN=Bra023925 PE=4 SV=1	38050.7	42525	37776.4	84557.9	76257.9	82341.5	28124.5	29547.5	41433.3	84557.9	75785.7	81833.8	0	0	0	0	4	3
tr|M4E901|M4E901_BRARP	6	4	525.56	0.000127309	9.38235	delicious-control	delicious-infected	Uncharacterized protein OS=Brassica rapa subsp. pekinensis GN=Bra025257 PE=4 SV=1	7.27744e+06	1.0508e+07	1.12739e+07	920613	1.16703e+06	1.00959e+06	5.379e+06	7.30122e+06	1.23653e+07	920613	1.1598e+06	1.00337e+06	6	4	5	12	8	11
tr|M4DI07|M4DI07_BRARP	2	1	16.61	0.000128444	10.1077	delicious-control	delicious-infected	Uncharacterized protein OS=Brassica rapa subsp. pekinensis GN=Bra016134 PE=4 SV=1	74759.5	99394.4	102057	9851.2	7023.73	10451.9	55257.2	69061.9	111937	9851.2	6980.23	10387.5	1	2	1	0	0	0
tr|M4F001|M4F001_BRARP;tr|M4D663|M4D663_BRARP	4	4	264.87	0.000131294	11.1719	delicious-control	delicious-infected	Superoxide dismutase [Cu-Zn] OS=Brassica rapa subsp. pekinensis GN=Bra034394 PE=3 SV=1	178952	263934	283872	18568.7	21748.6	24735.2	132270	183388	311352	18568.7	21613.9	24582.7	8	6	10	0	1	1
tr|M4DL25|M4DL25_BRARP	23	2	1251.51	0.000131916	3.93892	delicious-infected	delicious-control	Uncharacterized protein OS=Brassica rapa subsp. pekinensis GN=Bra017206 PE=3 SV=1	36011.4	39279.8	39626.9	178033	142045	132575	26617.2	27292.7	43462.9	178033	141165	131758	1	1	1	3	3	3
tr|M4CE54|M4CE54_BRARP	3	1	56.85	0.000132557	13.4747	delicious-control	delicious-infected	Uncharacterized protein OS=Brassica rapa subsp. pekinensis GN=Bra002485 PE=3 SV=1	68701.9	82279	63206.4	6809.02	5221.08	3865.36	50779.9	57169.7	69325	6809.02	5188.75	3841.53	2	2	3	0	0	0
tr|M4CG36|M4CG36_BRARP	2	2	35.66	0.000134602	6.86742	delicious-control	delicious-infected	Uncharacterized protein OS=Brassica rapa subsp. pekinensis GN=Bra003169 PE=4 SV=1	423727	360805	348119	64763.1	57031.7	43136.3	313191	250697	381818	64763.1	56678.5	42870.3	4	5	6	0	0	0
tr|M4CFK0|M4CFK0_BRARP	2	2	46.6	0.00013669	9.75898	delicious-infected	delicious-control	Uncharacterized protein OS=Brassica rapa subsp. pekinensis GN=Bra002982 PE=4 SV=1	1227.6	1905.58	2017.7	16552.1	15937.8	17777.4	907.358	1324.05	2213.03	16552.1	15839.1	17667.8	0	0	0	3	3	1
tr|M4EAR4|M4EAR4_BRARP;tr|M4D707|M4D707_BRARP	3	3	121.63	0.000138747	8.70111	delicious-control	delicious-infected	Uncharacterized protein OS=Brassica rapa subsp. pekinensis GN=Bra025873 PE=4 SV=1	378241	506684	616559	52381.9	61809.6	58370.7	279570	352058	676245	52381.9	61426.8	58010.9	4	2	2	1	1	0
tr|M4CU81|M4CU81_BRARP	4	4	128.41	0.000139994	3.01951	delicious-control	delicious-infected	Uncharacterized protein OS=Brassica rapa subsp. pekinensis GN=Bra007775 PE=4 SV=1	427751	429346	532876	148551	150381	161398	316165	298321	584460	148551	149450	160403	3	2	5	4	8	7
sp|P02027|contig_679_3	5	2	33.99	0.000140638	2.25323	delicious-control	delicious-infected		729319	708385	850080	341372	335744	338218	539064	492205	932371	341372	333665	336133	1	0	1	1	0	0
tr|M4CWH5|M4CWH5_BRARP	2	1	17.45	0.000140783	2.48246	delicious-infected	delicious-control	Uncharacterized protein OS=Brassica rapa subsp. pekinensis GN=Bra008572 PE=3 SV=1	163075	158351	144892	346585	410827	400204	120534	110026	158918	346585	408282	397737	1	2	1	2	3	2
tr|M4DV89|M4DV89_BRARP	10	1	576.23	0.000141021	6.94117	delicious-control	delicious-infected	Uncharacterized protein OS=Brassica rapa subsp. pekinensis GN=Bra020433 PE=4 SV=1	144588	139299	173233	26869.2	21158.8	17828.2	106870	96788.5	190002	26869.2	21027.7	17718.3	2	2	3	0	0	0
tr|M4DGP3|M4DGP3_BRARP	4	1	41.79	0.000142015	5.43564	delicious-control	delicious-infected	Uncharacterized protein OS=Brassica rapa subsp. pekinensis GN=Bra015668 PE=3 SV=1	15119	18364.1	17547.6	2674.75	3786.84	2926.57	11174.9	12759.9	19246.3	2674.75	3763.39	2908.53	1	1	1	0	0	0
tr|M4FC84|M4FC84_BRARP;sp|P08522|contig_903_20	8	4	304.25	0.000144011	4.75528	delicious-infected	delicious-control	Uncharacterized protein OS=Brassica rapa subsp. pekinensis GN=Bra038700 PE=4 SV=1	42670.8	29403.6	37911.1	178686	169759	174567	31539.4	20430.4	41581.1	178686	168708	173491	0	1	0	11	12	11
sp|P09535|contig_939_97	3	1	25.26	0.000151377	3.8945	delicious-control	delicious-infected		419218	509402	549732	114093	137043	128465	309858	353946	602948	114093	136194	127673	1	2	2	1	1	1
tr|M4EV48|M4EV48_BRARP	11	10	495.48	0.000153841	1.85364	delicious-control	delicious-infected	Uncharacterized protein OS=Brassica rapa subsp. pekinensis GN=Bra032681 PE=4 SV=1	664190	662150	715246	369372	388983	343039	490925	460079	784485	369372	386574	340924	14	16	16	10	12	12
tr|M4EIP6|M4EIP6_BRARP	12	7	632.7	0.000154252	2.74757	delicious-control	delicious-infected	Uncharacterized protein OS=Brassica rapa subsp. pekinensis GN=Bra028661 PE=4 SV=1	838839	964930	1.0261e+06	337979	321716	370260	620014	670459	1.12543e+06	337979	319723	367977	12	10	12	7	7	4
sp|P15777|contig_4041_4	1	1	18.03	0.000154553	13.9234	delicious-control	delicious-infected		177977	183636	107562	10240.9	12882.2	10573.9	131549	127595	117975	10240.9	12802.4	10508.7	3	5	4	0	0	0
tr|M4DYF2|M4DYF2_BRARP;tr|M4DYF3|M4DYF3_BRARP	7	1	218.21	0.00015509	13.1507	delicious-control	delicious-infected	Uncharacterized protein OS=Brassica rapa subsp. pekinensis GN=Bra021548 PE=3 SV=1	50214.4	34214.1	35783	2260.64	3356.49	3523.97	37115.1	23772.9	39246.9	2260.64	3335.7	3502.24	2	3	2	0	0	2
tr|M4DBQ3|M4DBQ3_BRARP	1	1	51.62	0.000155303	9.66932	delicious-infected	delicious-control	Uncharacterized protein OS=Brassica rapa subsp. pekinensis GN=Bra013913 PE=4 SV=1	3643.32	6092.55	5450.94	54181.9	46589	46075	2692.9	4233.26	5978.61	54181.9	46300.5	45791	2	1	0	4	2	4
sp|P09027|contig_924_6	1	1	13.29	0.000156302	2.71274	delicious-control	delicious-infected		72137.6	73629.5	64305.4	25780	23225.5	28433.8	53319.3	51159.7	70530.5	25780	23081.6	28258.5	2	1	2	4	3	0
tr|M4FGY5|M4FGY5_BRARP	5	4	217.45	0.00015779	4.77736	delicious-control	delicious-infected	Uncharacterized protein OS=Brassica rapa subsp. pekinensis GN=Bra040363 PE=4 SV=1	2.79282e+06	3.92619e+06	3.25258e+06	772700	650437	664123	2.06426e+06	2.72802e+06	3.56744e+06	772700	646409	660029	5	5	5	4	7	6
tr|M4E6A7|M4E6A7_BRARP	21	5	1212.99	0.000158662	3.49353	delicious-control	delicious-infected	Uncharacterized protein OS=Brassica rapa subsp. pekinensis GN=Bra024311 PE=4 SV=1	711713	603112	624269	177141	212721	165191	526051	419058	684701	177141	211404	164173	8	6	8	3	3	3
tr|M4F1X3|M4F1X3_BRARP	32	14	1683.03	0.000163053	3.26079	delicious-infected	delicious-control	Uncharacterized protein OS=Brassica rapa subsp. pekinensis GN=Bra035070 PE=4 SV=1	1.69769e+06	2.23841e+06	2.12733e+06	6.45992e+06	6.81059e+06	6.50107e+06	1.25482e+06	1.55531e+06	2.33326e+06	6.45992e+06	6.76841e+06	6.46099e+06	13	8	16	35	34	30
tr|M4ESH9|M4ESH9_BRARP	4	3	120.81	0.000163472	4.13344	delicious-control	delicious-infected	Uncharacterized protein OS=Brassica rapa subsp. pekinensis GN=Bra031758 PE=4 SV=1	572230	673765	661995	151757	178866	130974	422954	468150	726078	151757	177759	130167	5	2	5	3	2	3
tr|M4EIB5|M4EIB5_BRARP	5	3	131.55	0.000164221	9.99196	delicious-control	delicious-infected	Uncharacterized protein OS=Brassica rapa subsp. pekinensis GN=Bra028530 PE=4 SV=1	204509	200834	155437	16840.7	24236.9	15045.6	151160	139545	170484	16840.7	24086.8	14952.8	1	4	3	0	0	0
tr|Q14U56|Q14U56_BRAOL	10	3	337.99	0.000165694	5.30595	delicious-control	delicious-infected	Endo-beta-mannosidase OS=Brassica oleracea GN=ebm PE=2 SV=1	168578	237755	198980	34775.9	35794.4	43511.5	124602	165199	218242	34775.9	35572.7	43243.3	7	6	8	1	3	5
tr|B1N8M3|B1N8M3_BRAOG	15	7	693.74	0.000167081	5.93228	delicious-infected	delicious-control	Pathogenesis-related protein OS=Brassica oleracea var. gemmifera PE=2 SV=1	5.06374e+06	6.33148e+06	4.94694e+06	3.51819e+07	3.57693e+07	2.59951e+07	3.74278e+06	4.39928e+06	5.42583e+06	3.51819e+07	3.55477e+07	2.58348e+07	37	41	34	48	46	68
tr|M4CF96|M4CF96_BRARP	10	8	943.55	0.000170104	3.18013	delicious-control	delicious-infected	Uncharacterized protein OS=Brassica rapa subsp. pekinensis GN=Bra002878 PE=4 SV=1	1.23607e+07	1.12682e+07	9.53807e+06	3.7335e+06	3.2831e+06	3.41288e+06	9.13623e+06	7.82947e+06	1.04614e+07	3.7335e+06	3.26276e+06	3.39184e+06	24	28	38	31	26	28
tr|M4EN89|M4EN89_BRARP;tr|M4FBS5|M4FBS5_BRARP	5	5	283.87	0.000170171	3.73871	delicious-control	delicious-infected	Uncharacterized protein OS=Brassica rapa subsp. pekinensis GN=Bra030259 PE=4 SV=1	661650	657255	848849	175391	200582	203840	489047	456678	931021	175391	199339	202584	9	8	8	3	4	3
tr|M4EF91|M4EF91_BRARP	3	1	54.28	0.000170222	49.3366	delicious-control	delicious-infected	Uncharacterized protein OS=Brassica rapa subsp. pekinensis GN=Bra027453 PE=4 SV=1	12697.8	25361.9	30659.6	415.569	425.414	551.885	9385.33	17622.2	33627.6	415.569	422.779	548.482	1	2	1	0	0	0
tr|M4D8N7|M4D8N7_BRARP	5	4	38.45	0.000172402	2.22121	delicious-infected	delicious-control	Non-specific lipid-transfer protein OS=Brassica rapa subsp. pekinensis GN=Bra012847 PE=3 SV=1	1.79238e+06	1.65434e+06	1.4968e+06	3.57243e+06	3.86595e+06	3.54221e+06	1.32481e+06	1.14948e+06	1.6417e+06	3.57243e+06	3.84201e+06	3.52038e+06	1	1	2	4	4	7
tr|M4FGW9|M4FGW9_BRARP	3	3	81.12	0.000175519	2.96338	delicious-control	delicious-infected	Uncharacterized protein OS=Brassica rapa subsp. pekinensis GN=Bra040347 PE=4 SV=1	461834	429987	490766	176705	138423	151430	341357	298767	538274	176705	137565	150497	2	4	4	1	1	0
tr|M4F3Y6|M4F3Y6_BRARP;tr|M4CC58|M4CC58_BRARP;tr|M4FIH7|M4FIH7_BRARP	9	9	348.19	0.000180398	2.213	delicious-infected	delicious-control	Uncharacterized protein OS=Brassica rapa subsp. pekinensis GN=Bra035786 PE=4 SV=1	307235	374576	354559	776784	757510	759194	227088	260265	388881	776784	752819	754513	11	11	5	13	16	16
tr|M4C8G5|M4C8G5_BRARP	19	3	1077.33	0.000181553	3.3963	delicious-control	delicious-infected	Beta-galactosidase OS=Brassica rapa subsp. pekinensis GN=Bra000493 PE=3 SV=1	3.21699e+06	2.8307e+06	3.4892e+06	828833	928655	1.05054e+06	2.37779e+06	1.96685e+06	3.82697e+06	828833	922904	1.04406e+06	6	5	8	6	6	9
tr|M4EXK8|M4EXK8_BRARP;tr|M4D2K6|M4D2K6_BRARP	2	2	83.76	0.000182274	2.84364	delicious-control	delicious-infected	Uncharacterized protein OS=Brassica rapa subsp. pekinensis GN=Bra033545 PE=3 SV=1	79235	89575.3	99317	29258.9	31107.9	33923.4	58565.2	62239.3	108931	29258.9	30915.3	33714.3	5	4	6	0	0	0
tr|M4DSS9|M4DSS9_BRARP	18	5	1183.72	0.000182282	5.50298	delicious-control	delicious-infected	Uncharacterized protein OS=Brassica rapa subsp. pekinensis GN=Bra019572 PE=4 SV=1	2.18288e+06	2.89567e+06	3.32565e+06	531607	510685	484917	1.61344e+06	2.01199e+06	3.64759e+06	531607	507523	481928	6	20	14	4	3	3
tr|M4EM34|M4EM34_BRARP	2	2	26.25	0.0001826	3.99304	delicious-infected	delicious-control	Uncharacterized protein OS=Brassica rapa subsp. pekinensis GN=Bra029854 PE=4 SV=1	156155	218039	202347	791134	783043	727975	115419	151499	221935	791134	778194	723487	0	1	1	0	0	0
tr|M4E7E4|M4E7E4_BRARP;tr|M4D986|M4D986_BRARP	14	1	519.36	0.000187894	18.6403	delicious-control	delicious-infected	Uncharacterized protein OS=Brassica rapa subsp. pekinensis GN=Bra024699 PE=3 SV=1	66359	52375.2	55654.6	1994.79	3269.23	4091.44	49048.1	36391.7	61042.1	1994.79	3248.98	4066.22	0	0	1	0	0	0
sp|P04155|contig_758_16	2	1	34.64	0.000188067	4.16614	delicious-infected	delicious-control		20808.3	27802.3	29117.9	108206	112823	102799	15380.1	19317.8	31936.6	108206	112124	102165	0	0	1	1	0	1
tr|M4CH02|M4CH02_BRARP;tr|M4CTW8|M4CTW8_BRARP	6	6	219.18	0.000188325	4.14363	delicious-control	delicious-infected	Uncharacterized protein OS=Brassica rapa subsp. pekinensis GN=Bra003485 PE=4 SV=1	329770	442914	451486	99118.2	103638	92677.1	243744	307748	495191	99118.2	102997	92105.8	15	10	10	4	2	6
tr|M4D4Y0|M4D4Y0_BRARP	12	7	774.47	0.000191223	5.07273	delicious-control	delicious-infected	Uncharacterized protein OS=Brassica rapa subsp. pekinensis GN=Bra011537 PE=3 SV=1	3.84643e+06	5.59649e+06	5.15241e+06	955215	1.03597e+06	886031	2.84302e+06	3.88859e+06	5.65118e+06	955215	1.02955e+06	880569	17	15	14	12	14	11
tr|A6XG32|A6XG32_BRAOA;tr|A7LCK9|A7LCK9_BRAOL;tr|M4DVH9|M4DVH9_BRARP;tr|M4DVK5|M4DVK5_BRARP;tr|M4DVK7|M4DVK7_BRARP;tr|M4EU61|M4EU61_BRARP;tr|Q1W0X8|Q1W0X8_BRAOG;tr|Q56H03|Q56H03_BRAOA;tr|Q5DNA9|Q5DNA9_BRARP	13	7	564.78	0.000191355	1.71526	delicious-control	delicious-infected	Myrosinase OS=Brassica oleracea var. alboglabra PE=2 SV=1	702197	715306	719787	384310	420736	440997	519017	497013	789465	384310	418131	438278	11	10	14	5	8	12
tr|M4DN61|M4DN61_BRARP	2	1	57.38	0.000197095	2.69188	delicious-control	delicious-infected	Uncharacterized protein OS=Brassica rapa subsp. pekinensis GN=Bra017948 PE=3 SV=1	72253.9	73519.8	72223.7	31233.2	24981.3	24768.9	53405.3	51083.5	79215.2	31233.2	24826.5	24616.2	1	0	0	0	0	0
sp|P00041|contig_75_2	19	18	859.13	0.000203197	2.0107	delicious-infected	delicious-control		854593	920294	777138	1.63411e+06	1.75658e+06	1.74066e+06	631658	639445	852367	1.63411e+06	1.7457e+06	1.72993e+06	0	0	0	27	29	27
tr|M4DVW7|M4DVW7_BRARP	6	4	36.36	0.000203325	1.3772	delicious-control	delicious-infected	Uncharacterized protein OS=Brassica rapa subsp. pekinensis GN=Bra020661 PE=4 SV=1	117806	115655	117473	88725.3	81688.3	84402.6	87074.7	80359.9	128845	88725.3	81182.3	83882.3	1	1	1	1	1	1
tr|M4E6W1|M4E6W1_BRARP	1	1	91.67	0.000205552	8.72281	delicious-control	delicious-infected	Uncharacterized protein OS=Brassica rapa subsp. pekinensis GN=Bra024516 PE=3 SV=1	81169.3	122349	115111	14422.4	12163	9942.91	59994.9	85011.7	126254	14422.4	12087.7	9881.61	2	2	2	0	0	0
tr|M4D874|M4D874_BRARP	5	1	251.81	0.000208701	6.43355	delicious-infected	delicious-control	Uncharacterized protein OS=Brassica rapa subsp. pekinensis GN=Bra012684 PE=3 SV=1	220273	339684	342675	1.91825e+06	1.93931e+06	1.94957e+06	162811	236022	375847	1.91825e+06	1.9273e+06	1.93755e+06	3	4	3	5	8	5
tr|M4DAB6|M4DAB6_BRARP	4	2	57.21	0.000211917	19.5302	delicious-infected	delicious-control	Uncharacterized protein OS=Brassica rapa subsp. pekinensis GN=Bra013426 PE=3 SV=1	19150.1	13798.9	8635.78	259924	295044	257190	14154.5	9587.83	9471.75	259924	293217	255605	1	1	0	0	0	1
tr|M4DBE0|M4DBE0_BRARP	14	9	485.97	0.000213622	3.12907	delicious-control	delicious-infected	Uncharacterized protein OS=Brassica rapa subsp. pekinensis GN=Bra013800 PE=4 SV=1	1.22463e+06	1.31038e+06	1.61352e+06	463146	445896	416762	905166	910490	1.76971e+06	463146	443135	414193	15	12	14	8	6	8
sp|Q42641|NLTPA_BRAOT	5	2	263.28	0.00021416	9.23586	delicious-infected	delicious-control	Non-specific lipid-transfer protein A OS=Brassica oleracea var. italica GN=WAX9A PE=3 SV=1	141155	218684	126061	1.46352e+06	1.38034e+06	1.64385e+06	104332	151948	138264	1.46352e+06	1.3718e+06	1.63371e+06	0	0	0	4	6	3
tr|M4CZ77|M4CZ77_BRARP	3	2	59.91	0.000219446	12.3692	delicious-infected	delicious-control	Uncharacterized protein OS=Brassica rapa subsp. pekinensis GN=Bra009524 PE=3 SV=1	18242.4	28749.1	16713.3	275934	300876	211168	13483.6	19975.7	18331.2	275934	299013	209867	0	1	1	2	1	1
tr|M4CVJ4|M4CVJ4_BRARP;tr|M4E165|M4E165_BRARP;tr|M4EXM7|M4EXM7_BRARP	17	7	857.41	0.000230689	3.62067	delicious-control	delicious-infected	Uncharacterized protein OS=Brassica rapa subsp. pekinensis GN=Bra008241 PE=4 SV=1	693510	828630	731287	230291	219068	173019	512596	575754	802078	230291	217711	171953	10	9	9	8	10	9
tr|M4FDV8|M4FDV8_BRARP	1	1	28.28	0.000233529	11.8185	delicious-infected	delicious-control	Uncharacterized protein OS=Brassica rapa subsp. pekinensis GN=Bra039279 PE=4 SV=1	1021.77	1274.98	1930.55	17705.7	14377.5	17877.2	755.223	885.888	2117.43	17705.7	14288.4	17767	0	0	0	1	1	2
tr|M4DR69|M4DR69_BRARP;tr|M4DR70|M4DR70_BRARP	10	9	470.63	0.000235568	2.70576	delicious-infected	delicious-control	Uncharacterized protein OS=Brassica rapa subsp. pekinensis GN=Bra019012 PE=4 SV=1	634611	829863	728927	2.03004e+06	2.00486e+06	1.89993e+06	469062	576611	799490	2.03004e+06	1.99244e+06	1.88822e+06	8	13	14	10	10	10
tr|M4D9N7|M4D9N7_BRARP	7	7	508.64	0.000243855	4.27467	delicious-control	delicious-infected	Uncharacterized protein OS=Brassica rapa subsp. pekinensis GN=Bra013197 PE=4 SV=1	9.68606e+06	1.21855e+07	1.30552e+07	2.41925e+06	2.63346e+06	3.11792e+06	7.15929e+06	8.4668e+06	1.4319e+07	2.41925e+06	2.61715e+06	3.0987e+06	20	19	26	9	10	6
tr|M4CSX2|M4CSX2_BRARP	4	2	253.24	0.0002445	7.19756	delicious-infected	delicious-control	Uncharacterized protein OS=Brassica rapa subsp. pekinensis GN=Bra007314 PE=3 SV=1	76575.5	49494.5	46177.2	394568	406478	438714	56599.5	34390.1	50647.4	394568	403961	436009	6	5	7	2	4	3
tr|M4CFC2|M4CFC2_BRARP;tr|M4EJL3|M4EJL3_BRARP	8	6	311.5	0.000245605	3.16464	delicious-control	delicious-infected	Uncharacterized protein OS=Brassica rapa subsp. pekinensis GN=Bra002904 PE=4 SV=1	490603	525436	580677	159295	150044	195209	362621	365087	636888	159295	149114	194006	8	10	11	6	5	5
tr|M4D6G5|M4D6G5_BRARP	5	4	46.24	0.000247152	3.39588	delicious-infected	delicious-control	Uncharacterized protein OS=Brassica rapa subsp. pekinensis GN=Bra012074 PE=4 SV=1	313235	408213	297937	1.17124e+06	1.18232e+06	1.10816e+06	231522	283638	326779	1.17124e+06	1.175e+06	1.10132e+06	0	1	0	3	4	3
tr|M4DXP5|M4DXP5_BRARP	4	3	79.54	0.000251716	11.3995	delicious-control	delicious-infected	Uncharacterized protein OS=Brassica rapa subsp. pekinensis GN=Bra021291 PE=3 SV=1	188285	187255	270957	14128.2	24305.2	18279.4	139167	130110	297186	14128.2	24154.7	18166.7	2	6	5	0	0	0
tr|Q8W181|Q8W181_BRAOL	5	1	322.45	0.000253099	13.1229	delicious-control	delicious-infected	Senescence-associated cysteine protease OS=Brassica oleracea GN=CP2 PE=2 SV=1	130889	204311	102920	10748.6	10429.4	12207.9	96744.3	141961	112883	10748.6	10364.8	12132.6	0	0	0	0	1	0
tr|M4E2Y0|M4E2Y0_BRARP	11	1	669.44	0.000253791	3.77724	delicious-control	delicious-infected	Uncharacterized protein OS=Brassica rapa subsp. pekinensis GN=Bra023131 PE=4 SV=1	125898	157400	166274	39116.9	35363.6	44540.6	93055.2	109366	182370	39116.9	35144.6	44266	1	3	2	0	0	0
tr|M4DH76|M4DH76_BRARP	5	3	198.9	0.000254985	16.3789	delicious-infected	delicious-control	Uncharacterized protein OS=Brassica rapa subsp. pekinensis GN=Bra015853 PE=4 SV=1	15806.9	28731.2	33537.5	408273	413464	457054	11683.4	19963.2	36784	408273	410904	454236	0	0	0	10	6	7
tr|M4EUS3|M4EUS3_BRARP	2	1	49.13	0.000255102	59.1582	delicious-infected	delicious-control	Uncharacterized protein OS=Brassica rapa subsp. pekinensis GN=Bra032555 PE=4 SV=1	1250.66	549.354	1684.57	61919.7	76962.7	67259	924.402	381.706	1847.64	61919.7	76486	66844.4	0	0	0	1	2	1
tr|M4EEP5|M4EEP5_BRARP	15	11	826.56	0.000256281	3.49446	delicious-control	delicious-infected	Uncharacterized protein OS=Brassica rapa subsp. pekinensis GN=Bra027257 PE=4 SV=1	4.28802e+06	5.80451e+06	5.40804e+06	1.3498e+06	1.54804e+06	1.53791e+06	3.16941e+06	4.03313e+06	5.93156e+06	1.3498e+06	1.53846e+06	1.52843e+06	16	24	22	10	13	12
tr|M4EW04|M4EW04_BRARP	3	1	289.74	0.000256612	16.5263	delicious-control	delicious-infected	Uncharacterized protein OS=Brassica rapa subsp. pekinensis GN=Bra032987 PE=4 SV=1	111168	162342	161596	11978.1	8227.97	6122.08	82167.7	112800	177239	11978.1	8177.02	6084.34	2	3	4	0	0	0
tr|M4CXY6|M4CXY6_BRARP	5	2	66.18	0.00026166	13.6316	delicious-infected	delicious-control	Uncharacterized protein OS=Brassica rapa subsp. pekinensis GN=Bra009083 PE=4 SV=1	213336	383497	423302	4.29789e+06	4.97567e+06	4.63253e+06	157683	266464	464279	4.29789e+06	4.94486e+06	4.60397e+06	0	0	0	0	0	2
sp|P13364|contig_1505_2	3	3	21.4	0.000264601	1.62432	delicious-control	delicious-infected		829751	925377	879431	523943	567179	530825	613297	642977	964564	523943	563666	527553	2	3	2	1	1	1
tr|M4CVV8|M4CVV8_BRARP;sp|P06380|contig_824_21	4	3	68.63	0.000265419	2.56263	delicious-control	delicious-infected	Uncharacterized protein OS=Brassica rapa subsp. pekinensis GN=Bra008355 PE=3 SV=1	656599	597515	535373	255926	226047	216329	485314	415170	587199	255926	224647	214996	4	2	1	0	1	0
tr|M4CBX1|M4CBX1_BRARP	11	7	218.45	0.000265453	2.39509	delicious-infected	delicious-control	Uncharacterized protein OS=Brassica rapa subsp. pekinensis GN=Bra001701 PE=4 SV=1	162299	160765	198440	426843	424708	397496	119961	111704	217650	426843	422077	395046	1	1	2	8	8	9
tr|Q2A960|Q2A960_BRAOL	6	6	195.48	0.000269505	3.24366	delicious-control	delicious-infected	Acetylornithine deacetylase, putative OS=Brassica oleracea GN=40.t00060 PE=4 SV=1	882427	1.02828e+06	819183	315834	278680	247094	652231	714477	898483	315834	276954	245571	10	7	6	1	0	1
sp|P11164|contig_1045_2	4	3	180.37	0.00027145	7.70625	delicious-infected	delicious-control		5995.24	10218.6	8260.83	60330.7	56430.9	71846.6	4431.28	7100.18	9060.51	60330.7	56081.5	71403.7	0	0	0	3	3	4
tr|M4D9H5|M4D9H5_BRARP	3	3	146.16	0.000278335	2.56397	delicious-control	delicious-infected	Uncharacterized protein OS=Brassica rapa subsp. pekinensis GN=Bra013135 PE=4 SV=1	1.29473e+06	1.57298e+06	1.3223e+06	495984	585130	553075	956980	1.09295e+06	1.4503e+06	495984	581506	549665	4	4	4	3	1	2
sp|P06097|contig_811_36	3	2	38	0.000280157	4.50647	delicious-control	delicious-infected		307587	304419	437515	82841.1	72943.7	77107.1	227348	211518	479868	82841.1	72492	76631.8	1	2	0	1	1	3
tr|M4ERZ3|M4ERZ3_BRARP;tr|M4DPD6|M4DPD6_BRARP	3	2	74.72	0.000281393	5.90066	delicious-control	delicious-infected	Proliferating cell nuclear antigen OS=Brassica rapa subsp. pekinensis GN=Bra031571 PE=3 SV=1	41098.2	47877.3	34320.2	5806.77	8534.26	6554.21	30377	33266.4	37642.6	5806.77	8481.41	6513.81	2	2	2	0	1	0
tr|M4CE13|M4CE13_BRARP	2	1	45.41	0.00028145	36.6998	delicious-control	delicious-infected	Uncharacterized protein OS=Brassica rapa subsp. pekinensis GN=Bra002444 PE=4 SV=1	42199.2	44386.8	40666.7	1375.36	1515.87	576.163	31190.8	30841.1	44603.4	1375.36	1506.48	572.611	0	1	0	0	0	0
tr|M4DLR2|M4DLR2_BRARP	3	2	29.89	0.000282706	2.37782	delicious-infected	delicious-control	Uncharacterized protein OS=Brassica rapa subsp. pekinensis GN=Bra017443 PE=4 SV=1	183821	179397	212743	415296	462408	491828	135868	124650	233337	415296	459544	488796	0	2	0	1	0	0
tr|M4DMU4|M4DMU4_BRARP	10	1	550.98	0.000284315	5.38975	delicious-infected	delicious-control	Uncharacterized protein OS=Brassica rapa subsp. pekinensis GN=Bra017830 PE=3 SV=1	42950.2	61277.7	38242.9	249503	265616	252763	31745.9	42577.3	41945	249503	263971	251205	0	0	0	1	2	1
tr|M4DED2|M4DED2_BRARP	11	10	780.84	0.000285985	5.09029	delicious-control	delicious-infected	Uncharacterized protein OS=Brassica rapa subsp. pekinensis GN=Bra014853 PE=4 SV=1	2.14346e+08	3.10134e+08	3.16441e+08	5.55232e+07	5.94365e+07	5.02412e+07	1.5843e+08	2.15489e+08	3.47074e+08	5.55232e+07	5.90684e+07	4.99315e+07	24	31	26	24	17	19
tr|M4E7G6|M4E7G6_BRARP	4	1	37.89	0.000287235	13.8115	delicious-control	delicious-infected	Uncharacterized protein OS=Brassica rapa subsp. pekinensis GN=Bra024721 PE=3 SV=1	34987.2	53341.6	63243.5	4183.37	2766.86	4024.15	25860.2	37063.2	69365.7	4183.37	2749.73	3999.34	1	3	3	0	0	0
tr|M4F666|M4F666_BRARP	1	1	23.3	0.000287439	8.76496	delicious-control	delicious-infected	Uncharacterized protein OS=Brassica rapa subsp. pekinensis GN=Bra036575 PE=3 SV=1	42597.2	26613.9	25063.2	3843.99	3789.69	3122.13	31485	18492.1	27489.4	3843.99	3766.22	3102.88	2	4	3	1	0	0
tr|M4DI86|M4DI86_BRARP	2	1	104.46	0.000289478	7.87358	delicious-infected	delicious-control	Uncharacterized protein OS=Brassica rapa subsp. pekinensis GN=Bra016213 PE=3 SV=1	2831.98	4133.69	3081.28	23884.7	21772.2	33448.6	2093.21	2872.2	3379.56	23884.7	21637.3	33242.4	0	0	0	3	1	4
tr|M4CGU9|M4CGU9_BRARP	3	1	112.59	0.000290598	18.2275	delicious-control	delicious-infected	Uncharacterized protein OS=Brassica rapa subsp. pekinensis GN=Bra003432 PE=4 SV=1	12750.4	17960.6	16435.6	707.633	1273.7	605.222	9424.22	12479.5	18026.6	707.633	1265.81	601.491	0	0	1	0	0	0
tr|M4D419|M4D419_BRARP;tr|M4D1C3|M4D1C3_BRARP;tr|M4E5I8|M4E5I8_BRARP	10	7	573.32	0.000295537	2.38106	delicious-control	delicious-infected	Uncharacterized protein OS=Brassica rapa subsp. pekinensis GN=Bra011223 PE=4 SV=1	5.71031e+06	6.19452e+06	7.22584e+06	2.68476e+06	2.56242e+06	2.78733e+06	4.22068e+06	4.30412e+06	7.92533e+06	2.68476e+06	2.54655e+06	2.77015e+06	16	17	17	12	11	15
sp|P11925|contig_1131_11	5	3	43.38	0.000295609	3.58257	delicious-infected	delicious-control		38734.3	28292.8	29768.5	104780	119311	122686	28629.8	19658.6	32650.2	104780	118572	121930	1	1	0	1	1	3
sp|P11928|contig_1131_14	1	1	25.42	0.000300476	2.65655	delicious-infected	delicious-control		13176.7	14434.8	16977.5	36505.2	41068.5	40879.1	9739.36	10029.7	18621	36505.2	40814.2	40627.1	2	2	1	1	1	1
tr|M4DEG4|M4DEG4_BRARP;tr|M4E2X2|M4E2X2_BRARP	7	7	343.41	0.000303384	4.72804	delicious-control	delicious-infected	Uncharacterized protein OS=Brassica rapa subsp. pekinensis GN=Bra014885 PE=4 SV=1	720483	1.1184e+06	953381	204589	186935	199050	532533	777092	1.04567e+06	204589	185777	197823	14	12	17	8	6	8
tr|M4D1F3|M4D1F3_BRARP	5	1	81.97	0.000303594	7.2782	delicious-control	delicious-infected	Uncharacterized protein OS=Brassica rapa subsp. pekinensis GN=Bra010303 PE=4 SV=1	952630	1.0515e+06	1.27455e+06	129224	197086	124170	704120	730610	1.39793e+06	129224	195865	123404	1	1	0	0	0	0
tr|M4CN18|M4CN18_BRARP	4	1	48.54	0.000312996	2.46278	delicious-control	delicious-infected	Uncharacterized protein OS=Brassica rapa subsp. pekinensis GN=Bra005606 PE=4 SV=1	135735	113518	126353	56851.7	48039.1	47622.3	100326	78875.7	138584	56851.7	47741.5	47328.7	1	0	1	0	0	1
tr|M4EQW5|M4EQW5_BRARP	2	1	29.94	0.000313517	8.18288	delicious-infected	delicious-control	Uncharacterized protein OS=Brassica rapa subsp. pekinensis GN=Bra031188 PE=4 SV=1	1549.31	2693.7	1986.19	14849.6	16171.1	19952	1145.14	1871.65	2178.46	14849.6	16071	19829	0	0	0	1	1	1
tr|M4EAC0|M4EAC0_BRARP;tr|M4EQK3|M4EQK3_BRARP	5	4	214.4	0.000316957	3.25336	delicious-infected	delicious-control	Uncharacterized protein OS=Brassica rapa subsp. pekinensis GN=Bra025728 PE=4 SV=1	403116	366306	499334	1.32589e+06	1.5033e+06	1.29853e+06	297957	254519	547671	1.32589e+06	1.49399e+06	1.29053e+06	2	0	1	7	7	5
tr|M4EXV2|M4EXV2_BRARP	8	4	240.26	0.000319367	8.71482	delicious-control	delicious-infected	Uncharacterized protein OS=Brassica rapa subsp. pekinensis GN=Bra033641 PE=3 SV=1	470783	492025	357439	61285.6	54110.6	36098.2	347971	341872	392040	61285.6	53775.5	35875.7	12	7	6	5	3	2
tr|M4CXX4|M4CXX4_BRARP	1	1	15.1	0.000320855	5.78905	delicious-control	delicious-infected	Uncharacterized protein OS=Brassica rapa subsp. pekinensis GN=Bra009071 PE=4 SV=1	2.93233e+06	3.40602e+06	4.5482e+06	712314	626291	541936	2.16738e+06	2.36659e+06	4.98849e+06	712314	622413	538595	1	1	1	1	3	1
tr|M4EJ12|M4EJ12_BRARP	2	1	46.55	0.000325638	4.84542	delicious-control	delicious-infected	Uncharacterized protein OS=Brassica rapa subsp. pekinensis GN=Bra028777 PE=4 SV=1	217348	206806	281831	52756.6	39564.4	53380.4	160649	143695	309113	52756.6	39319.3	53051.3	1	2	1	3	1	3
tr|M4FIA4|M4FIA4_BRARP	1	1	41.87	0.000330939	2.37238	delicious-infected	delicious-control	Uncharacterized protein OS=Brassica rapa subsp. pekinensis GN=Bra040833 PE=4 SV=1	175084	144779	139399	344680	378999	365864	129411	100596	152893	344680	376651	363608	0	0	0	1	0	0
sp|P09467|contig_939_28	2	1	42.88	0.000331519	15.2577	delicious-control	delicious-infected		822959	1.60315e+06	1.60739e+06	83045.8	80027.5	101285	608277	1.11391e+06	1.763e+06	83045.8	79531.8	100660	4	3	3	2	1	4
tr|M4C7F1|M4C7F1_BRARP;tr|Q7XAX5|Q7XAX5_BRARP	3	3	169.92	0.000333029	3.32936	delicious-infected	delicious-control	Uncharacterized protein OS=Brassica rapa subsp. pekinensis GN=Bra000129 PE=4 SV=1	42689.2	34695.9	43288.5	154462	119445	127858	31553	24107.6	47479	154462	118705	127070	1	0	2	8	5	5
tr|M4E633|M4E633_BRARP	9	3	223.84	0.00033424	2.74969	delicious-infected	delicious-control	Uncharacterized protein OS=Brassica rapa subsp. pekinensis GN=Bra024237 PE=4 SV=1	62902.1	71903.4	81682.2	204557	180521	210197	46493	49960.4	89589.3	204557	179403	208901	1	2	5	2	5	3
sp|P01592|contig_663_2	3	3	220.27	0.000335459	8.18546	delicious-infected	delicious-control		42916.7	76749.5	45132.2	439801	469622	439528	31721.2	53327.6	49501.2	439801	466714	436818	0	0	0	8	7	10
tr|M4CIV0|M4CIV0_BRARP;tr|M4FAT6|M4FAT6_BRARP	5	3	152.64	0.000338653	3.51639	delicious-control	delicious-infected	Isocitrate dehydrogenase [NADP] OS=Brassica rapa subsp. pekinensis GN=Bra004134 PE=3 SV=1	54329.6	59530	67822.9	15359	15876.4	20431.9	40156.8	41363	74388.4	15359	15778.1	20305.9	2	2	6	1	0	1
tr|M4EYI3|M4EYI3_BRARP	3	3	87.37	0.000339774	1.81335	delicious-infected	delicious-control	Uncharacterized protein OS=Brassica rapa subsp. pekinensis GN=Bra033875 PE=4 SV=1	138845	149999	165916	278605	269593	276440	102625	104224	181977	278605	267923	274736	3	0	3	6	4	5
tr|M4E7F4|M4E7F4_BRARP	9	6	102.86	0.000341029	2.53954	delicious-control	delicious-infected	Uncharacterized protein OS=Brassica rapa subsp. pekinensis GN=Bra024709 PE=3 SV=1	2.18166e+06	2.05042e+06	2.62165e+06	922924	838613	937264	1.61254e+06	1.42469e+06	2.87543e+06	922924	833419	931486	2	3	4	1	1	1
tr|M4EG16|M4EG16_BRARP	1	1	107.45	0.000354596	5.85418	delicious-control	delicious-infected	Uncharacterized protein OS=Brassica rapa subsp. pekinensis GN=Bra027729 PE=4 SV=1	279254	263468	198514	40786.4	51438.3	34391.7	206406	183064	217731	40786.4	51119.8	34179.7	2	2	2	1	2	2
tr|M4EXM6|M4EXM6_BRARP	7	4	228.48	0.000358443	3.4441	delicious-control	delicious-infected	Uncharacterized protein OS=Brassica rapa subsp. pekinensis GN=Bra033563 PE=3 SV=1	271293	316024	381043	86372.2	102062	92730.3	200522	219582	417930	86372.2	101430	92158.7	5	5	4	2	4	5
sp|P13895|contig_1748_1	3	2	60.19	0.000363551	19.0143	delicious-infected	delicious-control		3007.63	7218.47	3509.59	85335.1	89284.3	86554.9	2223.04	5015.59	3849.33	85335.1	88731.4	86021.3	0	0	0	0	0	2
tr|M4F3B0|M4F3B0_BRARP	3	1	95.05	0.000369866	4.05959	delicious-control	delicious-infected	Uncharacterized protein OS=Brassica rapa subsp. pekinensis GN=Bra035560 PE=4 SV=1	196898	223122	219052	65786.5	46476.9	45159.3	145533	155031	240257	65786.5	46189	44880.9	1	2	2	1	1	2
tr|M4D6D4|M4D6D4_BRARP	3	1	25.33	0.000370924	3.04282	delicious-control	delicious-infected	Uncharacterized protein OS=Brassica rapa subsp. pekinensis GN=Bra012043 PE=4 SV=1	170194	142966	191295	59589.3	49869.6	56326.7	125796	99336.8	209813	59589.3	49560.8	55979.4	4	1	2	1	2	3
tr|M4EIW2|M4EIW2_BRARP	3	3	22.62	0.000372108	3.03806	delicious-control	delicious-infected	Ubiquitin carboxyl-terminal hydrolase OS=Brassica rapa subsp. pekinensis GN=Bra028727 PE=3 SV=1	122795	148852	155791	41861.5	45902.6	52930.5	90762	103426	170873	41861.5	45618.3	52604.2	2	2	1	0	0	1
tr|M4ECR7|M4ECR7_BRARP	3	3	121.25	0.00037793	5.72787	delicious-control	delicious-infected	Uncharacterized protein OS=Brassica rapa subsp. pekinensis GN=Bra026577 PE=4 SV=1	715129	842275	1.07194e+06	170819	165255	122970	528576	585235	1.17571e+06	170819	164232	122212	3	4	4	6	4	4
tr|B4YPW4|B4YPW4_BRAOA	4	4	33.31	0.000380536	2.22384	delicious-control	delicious-infected	Putative retroelement pol polyprotein-like protein OS=Brassica oleracea var. alboglabra GN=BoB048N13.010 PE=4 SV=1	280200	309251	355759	146451	141568	137017	207105	214876	390198	146451	140691	136172	3	2	3	4	2	3
tr|M4C7V1|M4C7V1_BRARP	2	1	15.9	0.000382027	4.04512	delicious-control	delicious-infected	Uncharacterized protein OS=Brassica rapa subsp. pekinensis GN=Bra000279 PE=4 SV=1	146082	213355	210738	46871.2	48295.7	45786.7	107974	148245	231138	46871.2	47996.6	45504.4	3	3	2	3	0	2
tr|M4CSX3|M4CSX3_BRARP	6	3	535.77	0.000385198	2.79956	delicious-infected	delicious-control	Uncharacterized protein OS=Brassica rapa subsp. pekinensis GN=Bra007315 PE=3 SV=1	351463	468577	446031	1.23575e+06	1.113e+06	1.19568e+06	259778	325579	489208	1.23575e+06	1.10611e+06	1.18831e+06	5	8	10	7	8	9
tr|M4DH04|M4DH04_BRARP	15	4	810.91	0.000386105	6.51281	delicious-control	delicious-infected	Uncharacterized protein OS=Brassica rapa subsp. pekinensis GN=Bra015781 PE=4 SV=1	385376	514542	687925	82741.8	79827.9	81233.4	284844	357517	754519	82741.8	79333.5	80732.6	6	5	3	2	1	2
tr|M4EN71|M4EN71_BRARP	8	4	405.8	0.000392703	5.95021	delicious-infected	delicious-control	Uncharacterized protein OS=Brassica rapa subsp. pekinensis GN=Bra030241 PE=3 SV=1	147190	159933	246558	1.05838e+06	1.18787e+06	1.04827e+06	108793	111126	270425	1.05838e+06	1.18051e+06	1.04181e+06	4	2	3	5	5	4
tr|M4DKA1|M4DKA1_BRARP	12	4	703.46	0.000404341	2.28058	delicious-control	delicious-infected	Uncharacterized protein OS=Brassica rapa subsp. pekinensis GN=Bra016930 PE=3 SV=1	639580	743761	733381	275468	317257	335426	472735	516785	804375	275468	315292	333358	7	7	6	8	6	8
tr|M4CNF2|M4CNF2_BRARP	4	4	253.98	0.000410712	4.46083	delicious-control	delicious-infected	Uncharacterized protein OS=Brassica rapa subsp. pekinensis GN=Bra005740 PE=4 SV=1	2.12962e+06	2.81197e+06	2.16745e+06	631077	523868	438713	1.57407e+06	1.95383e+06	2.37727e+06	631077	520624	436008	10	12	13	5	5	10
tr|M4D7B5|M4D7B5_BRARP	2	1	31.89	0.000410999	37.8169	delicious-control	delicious-infected	Uncharacterized protein OS=Brassica rapa subsp. pekinensis GN=Bra012375 PE=3 SV=1	86406.8	100820	95131.9	4290.73	1373.68	1802.05	63866.1	70052.2	104341	4290.73	1365.17	1790.94	0	1	1	0	0	0
tr|M4DMX2|M4DMX2_BRARP	5	2	46.33	0.000411602	10.9092	delicious-control	delicious-infected	Uncharacterized protein OS=Brassica rapa subsp. pekinensis GN=Bra017859 PE=4 SV=1	49735.2	84427.1	70960.8	7242.62	7076.16	4483.98	36761	58662.2	77830	7242.62	7032.33	4456.34	1	5	1	0	0	0
tr|M4EC32|M4EC32_BRARP	2	2	88.08	0.00041552	2.59733	delicious-infected	delicious-control	Uncharacterized protein OS=Brassica rapa subsp. pekinensis GN=Bra026341 PE=4 SV=1	60387.2	58177.7	77119.2	166743	168647	172866	44634.2	40423.4	84584.6	166743	167602	171801	0	0	0	4	9	5
sp|P10755|contig_1019_7	2	1	22.26	0.000420704	69.0972	delicious-control	delicious-infected		66202.2	106637	116538	2502.61	817.106	868.25	48932.2	74094.1	127819	2502.61	812.046	862.898	1	3	2	0	0	0
tr|M4EI21|M4EI21_BRARP	4	1	276.82	0.000421993	7.67242	delicious-infected	delicious-control	Uncharacterized protein OS=Brassica rapa subsp. pekinensis GN=Bra028436 PE=3 SV=1	380949	290877	212629	2.67061e+06	2.13946e+06	1.97585e+06	281572	202109	233213	2.67061e+06	2.12621e+06	1.96367e+06	7	5	8	6	3	1
sp|P10456|contig_995_21	4	3	139.41	0.000422575	2.79936	delicious-infected	delicious-control		33002.7	42670.6	41931.8	115114	114747	99358.2	24393.4	29648.7	45990.9	115114	114036	98745.7	0	0	1	4	1	4
tr|M4E5T1|M4E5T1_BRARP	3	2	44.83	0.000422836	13.5149	delicious-control	delicious-infected	Uncharacterized protein OS=Brassica rapa subsp. pekinensis GN=Bra024135 PE=4 SV=1	353466	725893	405907	43457.9	33483.2	32957.4	261258	504370	445201	43457.9	33275.9	32754.2	0	0	0	4	2	2
tr|M4FGL5|M4FGL5_BRARP	2	2	183.68	0.000423019	2.83247	delicious-infected	delicious-control	Uncharacterized protein OS=Brassica rapa subsp. pekinensis GN=Bra040243 PE=4 SV=1	39802.1	38709.9	51923.3	117197	128858	123400	29419.1	26896.7	56949.7	117197	128060	122639	0	0	0	4	6	3
tr|M4EIK2|M4EIK2_BRARP	11	7	514.87	0.000425799	3.44806	delicious-control	delicious-infected	Uncharacterized protein OS=Brassica rapa subsp. pekinensis GN=Bra028617 PE=3 SV=1	1.91535e+07	1.84891e+07	2.55612e+07	5.84742e+06	5.74092e+06	6.74189e+06	1.4157e+07	1.28467e+07	2.80356e+07	5.84742e+06	5.70537e+06	6.70033e+06	6	7	8	1	0	2
tr|M4DHF1|M4DHF1_BRARP	1	1	35.45	0.000433921	10.3415	delicious-control	delicious-infected	Uncharacterized protein OS=Brassica rapa subsp. pekinensis GN=Bra015928 PE=4 SV=1	169518	211950	180494	26148.6	15241.7	12949.9	125296	147268	197966	26148.6	15147.3	12870.1	3	6	4	0	0	0
tr|M4CSG9|M4CSG9_BRARP	5	1	323.05	0.000439507	4.44403	delicious-control	delicious-infected	Uncharacterized protein OS=Brassica rapa subsp. pekinensis GN=Bra007161 PE=3 SV=1	99675.2	107750	145698	30711.2	24700	24049.1	73673.3	74867.6	159802	30711.2	24547	23900.8	2	3	2	0	0	0
tr|M4EP06|M4EP06_BRARP	11	11	761.08	0.000439552	2.19241	delicious-infected	delicious-control	Uncharacterized protein OS=Brassica rapa subsp. pekinensis GN=Bra030526 PE=4 SV=1	1.99845e+06	2.47025e+06	2.48681e+06	5.2707e+06	4.96863e+06	5.01001e+06	1.47712e+06	1.71639e+06	2.72754e+06	5.2707e+06	4.93786e+06	4.97912e+06	10	10	9	15	19	18
tr|M4EEJ5|M4EEJ5_BRARP	3	1	52.27	0.000440555	68.7127	delicious-infected	delicious-control	Uncharacterized protein OS=Brassica rapa subsp. pekinensis GN=Bra027207 PE=3 SV=1	586.501	172.061	573.106	28805.2	34433.3	28264.1	433.502	119.553	628.585	28805.2	34220	28089.9	0	0	0	1	1	1
tr|M4CF58|M4CF58_BRARP	2	1	30.58	0.000446046	6.22524	delicious-infected	delicious-control	Uncharacterized protein OS=Brassica rapa subsp. pekinensis GN=Bra002840 PE=4 SV=1	15515.6	9018.12	10153.1	66014.3	69716.3	80202.9	11468.1	6266.03	11135.9	66014.3	69284.6	79708.4	0	0	0	1	0	2
sp|P16923|contig_5980_1	12	11	370.97	0.000448275	1.84466	delicious-infected	delicious-control		5.06874e+06	4.17768e+06	4.74434e+06	8.72964e+06	8.39409e+06	8.68441e+06	3.74648e+06	2.90276e+06	5.20361e+06	8.72964e+06	8.3421e+06	8.63087e+06	1	3	2	17	15	15
tr|M4F4I5|M4F4I5_BRARP	4	4	33.54	0.000450204	2.07905	delicious-infected	delicious-control	Uncharacterized protein OS=Brassica rapa subsp. pekinensis GN=Bra035985 PE=4 SV=1	218684	216488	187926	473889	418186	403374	161636	150422	206118	473889	415596	400887	7	5	5	9	5	6
tr|M4DY07|M4DY07_BRARP	3	1	44.12	0.000450864	15.6661	delicious-control	delicious-infected	Pectinesterase OS=Brassica rapa subsp. pekinensis GN=Bra021403 PE=3 SV=1	10058.6	19059.8	16655.8	1077.2	1169.89	674.788	7434.65	13243.3	18268.2	1077.2	1162.64	670.628	1	1	0	0	0	0
tr|M4CU54|M4CU54_BRARP	2	2	20.34	0.000452005	2.86696	delicious-control	delicious-infected	Ferrochelatase OS=Brassica rapa subsp. pekinensis GN=Bra007748 PE=3 SV=1	345901	330289	256538	104362	115912	105063	255667	229493	281372	104362	115194	104415	2	4	3	1	0	0
tr|M4DNB9|M4DNB9_BRARP	9	4	392.22	0.000459174	1.96731	delicious-infected	delicious-control	Uncharacterized protein OS=Brassica rapa subsp. pekinensis GN=Bra018006 PE=3 SV=1	254720	258358	308419	517911	550050	548179	188272	179514	338276	517911	546643	544799	8	4	5	5	7	6
tr|M4CRK9|M4CRK9_BRARP	12	4	353.47	0.000460203	9.91841	delicious-infected	delicious-control	Beta-galactosidase OS=Brassica rapa subsp. pekinensis GN=Bra006850 PE=3 SV=1	127239	61604.2	108686	948144	1.04022e+06	962648	94046.4	42804.2	119207	948144	1.03378e+06	956713	1	0	2	7	6	8
tr|M4D242|M4D242_BRARP	15	1	810.69	0.000460456	5.06461	delicious-control	delicious-infected	Uncharacterized protein OS=Brassica rapa subsp. pekinensis GN=Bra010542 PE=4 SV=1	221046	162317	137733	37475.1	35183.9	30230.6	163383	112782	151066	37475.1	34966	30044.3	0	0	0	1	1	1
tr|M4DYH8|M4DYH8_BRARP	4	2	50.42	0.000460615	3.6423	delicious-control	delicious-infected	Uncharacterized protein OS=Brassica rapa subsp. pekinensis GN=Bra021574 PE=4 SV=1	347525	281938	234447	75060.3	76066.9	86061	256867	195898	257142	75060.3	75595.8	85530.4	2	1	3	1	1	2
tr|M4DCG6|M4DCG6_BRARP	1	1	30.71	0.000467531	3.31299	delicious-infected	delicious-control	Uncharacterized protein OS=Brassica rapa subsp. pekinensis GN=Bra014180 PE=4 SV=1	7205.81	5781.08	4848.58	20187.1	19228.4	19673.2	5326.06	4016.85	5317.94	20187.1	19109.4	19551.9	0	0	0	3	3	3
tr|M4DMC6|M4DMC6_BRARP	15	8	787.45	0.000471914	1.9014	delicious-control	delicious-infected	Uncharacterized protein OS=Brassica rapa subsp. pekinensis GN=Bra017659 PE=3 SV=1	2.63437e+06	2.6733e+06	2.65836e+06	1.27134e+06	1.3529e+06	1.56531e+06	1.94715e+06	1.85748e+06	2.9157e+06	1.27134e+06	1.34452e+06	1.55566e+06	14	13	15	11	11	9
tr|M4CMJ7|M4CMJ7_BRARP	1	1	22.42	0.000479685	5.8846	delicious-control	delicious-infected	Uncharacterized protein OS=Brassica rapa subsp. pekinensis GN=Bra005435 PE=4 SV=1	75574.7	86484.1	130182	15956.1	17798.2	15907.6	55859.8	60091.4	142784	15956.1	17688	15809.6	2	3	2	0	0	0
tr|M4F9W3|M4F9W3_BRARP;tr|M4DNC0|M4DNC0_BRARP	23	12	949.16	0.000491227	8.45532	delicious-infected	delicious-control	Uncharacterized protein OS=Brassica rapa subsp. pekinensis GN=Bra037877 PE=3 SV=1	110528	204561	108704	1.13074e+06	1.26398e+06	1.18858e+06	81695.2	142134	119227	1.13074e+06	1.25616e+06	1.18126e+06	0	0	0	12	13	15
tr|M4CF36|M4CF36_BRARP	3	1	46.37	0.000503503	3.08387	delicious-infected	delicious-control	Uncharacterized protein OS=Brassica rapa subsp. pekinensis GN=Bra002818 PE=4 SV=1	29121.4	38706.3	27498.4	94106.5	95540.2	104326	21524.6	26894.2	30160.3	94106.5	94948.5	103683	1	0	0	0	0	1
tr|M4CDR5|M4CDR5_BRARP	13	5	821.88	0.0005051	2.23835	delicious-control	delicious-infected	Uncharacterized protein OS=Brassica rapa subsp. pekinensis GN=Bra002346 PE=4 SV=1	1.13811e+06	1.30768e+06	1.25298e+06	619673	541046	491739	841214	908614	1.37428e+06	619673	537696	488708	9	12	10	10	10	10
tr|M4EMA5|M4EMA5_BRARP	16	3	953.23	0.000505331	6.73176	delicious-control	delicious-infected	Uncharacterized protein OS=Brassica rapa subsp. pekinensis GN=Bra029925 PE=4 SV=1	192913	298835	354162	40057	42102	43500.6	142588	207638	388447	40057	41841.3	43232.4	2	2	3	1	0	0
sp|P01912|contig_675_15	2	2	40.41	0.000508097	5.95963	delicious-infected	delicious-control		111409	74688.5	71558.3	602831	421352	511352	82346.5	51895.6	78485.4	602831	418742	508200	2	1	3	3	4	2
tr|M4F8R8|M4F8R8_BRARP;tr|Q8H6L0|Q8H6L0_BRARP	28	26	2000.61	0.000516087	1.3085	delicious-infected	delicious-control	Uncharacterized protein OS=Brassica rapa subsp. pekinensis GN=Bra037480 PE=4 SV=1	1.17306e+07	1.12645e+07	1.12255e+07	1.46182e+07	1.45658e+07	1.55935e+07	8.67048e+06	7.82686e+06	1.23122e+07	1.46182e+07	1.44756e+07	1.54974e+07	31	29	29	52	57	50
tr|M4FG80|M4FG80_BRARP	16	13	889.82	0.000518846	2.19166	delicious-infected	delicious-control	Uncharacterized protein OS=Brassica rapa subsp. pekinensis GN=Bra040107 PE=3 SV=1	1.93131e+07	2.22309e+07	2.45634e+07	4.55319e+07	4.8281e+07	5.10722e+07	1.4275e+07	1.54466e+07	2.69413e+07	4.55319e+07	4.7982e+07	5.07573e+07	30	31	38	51	43	39
tr|M4CJ29|M4CJ29_BRARP	9	6	60.35	0.000528528	3.40099	delicious-control	delicious-infected	Uncharacterized protein OS=Brassica rapa subsp. pekinensis GN=Bra004213 PE=4 SV=1	813240	923278	1.16058e+06	255132	313248	283462	601092	641518	1.27293e+06	255132	311308	281714	9	8	7	1	1	1
tr|M4CFC5|M4CFC5_BRARP	2	1	102.71	0.000529608	1.96815	delicious-infected	delicious-control	Uncharacterized protein OS=Brassica rapa subsp. pekinensis GN=Bra002907 PE=4 SV=1	101005	85507.9	95687.6	175442	202170	177800	74655.9	59413.1	104951	175442	200918	176704	1	1	1	1	1	2
tr|M4F917|M4F917_BRARP;tr|M4CBX7|M4CBX7_BRARP	6	1	399.51	0.000534213	5.11477	delicious-control	delicious-infected	Uncharacterized protein OS=Brassica rapa subsp. pekinensis GN=Bra037580 PE=4 SV=1	36710	52361.8	57727.2	8074.54	10263.1	10363.4	27133.6	36382.3	63315.5	8074.54	10199.5	10299.5	1	0	2	0	0	0
tr|M4EH22|M4EH22_BRARP;tr|K4FZS3|K4FZS3_BRAOL	7	6	150.63	0.000570922	2.32331	delicious-control	delicious-infected	Uncharacterized protein OS=Brassica rapa subsp. pekinensis GN=Bra028087 PE=3 SV=1	135807	129522	113596	61530.5	52114.4	49451.8	100379	89995.1	124592	61530.5	51791.6	49146.9	5	6	7	0	0	1
tr|C3VX45|C3VX45_BRARP	3	1	50.41	0.000577073	2.86526	delicious-control	delicious-infected	Polygalacturonase-inhibiting protein 5 OS=Brassica rapa subsp. pekinensis GN=PGIP5 PE=2 SV=1	87979.4	98387.8	98305.4	27800	32260.2	39292.9	65028.5	68362.5	107822	27800	32060.4	39050.7	0	0	0	1	1	0
tr|M4CNN7|M4CNN7_BRARP	4	3	125.72	0.000580433	1.69077	delicious-control	delicious-infected	Uncharacterized protein OS=Brassica rapa subsp. pekinensis GN=Bra005825 PE=4 SV=1	85448.1	87704.2	95780.4	48845.9	55083	55130.1	63157.6	60939.2	105052	48845.9	54741.8	54790.2	3	5	1	2	1	2
tr|M4E8W9|M4E8W9_BRARP	4	3	54.5	0.000587179	3.34473	delicious-control	delicious-infected	Uncharacterized protein OS=Brassica rapa subsp. pekinensis GN=Bra025225 PE=4 SV=1	1.47466e+06	1.04767e+06	1.05578e+06	367586	375955	326237	1.08997e+06	727952	1.15799e+06	367586	373627	324226	2	2	3	1	1	0
tr|M4DTG8|M4DTG8_BRARP	4	2	113.18	0.0005896	14.7026	delicious-control	delicious-infected	Uncharacterized protein OS=Brassica rapa subsp. pekinensis GN=Bra019811 PE=4 SV=1	62722.6	52636.2	49325.9	5767.94	3129.88	2303.24	46360.3	36573.1	54100.8	5767.94	3110.5	2289.04	2	1	2	0	0	0
tr|M4ECZ3|M4ECZ3_BRARP;tr|M4DLR5|M4DLR5_BRARP	3	3	98.51	0.000593286	2.26163	delicious-infected	delicious-control	Uncharacterized protein OS=Brassica rapa subsp. pekinensis GN=Bra026653 PE=4 SV=1	60688.1	68496.5	55632.2	147166	123992	146829	44856.6	47593.2	61017.6	147166	123224	145924	0	2	2	4	4	4
tr|M4CYK1|M4CYK1_BRARP	6	1	142.44	0.000604752	2.70396	delicious-infected	delicious-control	Uncharacterized protein OS=Brassica rapa subsp. pekinensis GN=Bra009298 PE=4 SV=1	198235	148163	166025	508799	458256	418518	146522	102947	182097	508799	455418	415938	1	1	1	1	1	1
tr|M4D4R0|M4D4R0_BRARP	3	2	189.31	0.000607294	3.37714	delicious-infected	delicious-control	Uncharacterized protein OS=Brassica rapa subsp. pekinensis GN=Bra011464 PE=4 SV=1	125552	88029.4	97494.4	353917	308471	388159	92799.8	61165.2	106932	353917	306560	385766	0	0	1	3	3	3
tr|M4D6K8|M4D6K8_BRARP	5	1	133.03	0.000611757	2.67493	delicious-infected	delicious-control	Uncharacterized protein OS=Brassica rapa subsp. pekinensis GN=Bra012117 PE=4 SV=1	14524.5	19633.2	14665.1	45485.6	42099.4	43012.4	10735.5	13641.7	16084.7	45485.6	41838.7	42747.2	0	0	0	4	3	2
tr|O82582|O82582_BRAOL	2	1	138.36	0.000612506	2.99018	delicious-control	delicious-infected	Non-specific lipid-transfer protein OS=Brassica oleracea GN=wax9E PE=3 SV=1	421164	396713	537564	143622	139611	170064	311296	275647	589602	143622	138746	169015	1	0	1	0	1	0
tr|M4D2G5|M4D2G5_BRARP	2	1	154.75	0.000622821	2.51297	delicious-control	delicious-infected	Uncharacterized protein OS=Brassica rapa subsp. pekinensis GN=Bra010665 PE=4 SV=1	34849.2	45261.4	38447.7	15159.6	14544.2	17474.6	25758.2	31448.8	42169.5	15159.6	14454.2	17366.8	2	3	1	2	0	1
tr|M4FBP0|M4FBP0_BRARP	4	1	99.74	0.000626395	2.70982	delicious-infected	delicious-control	Uncharacterized protein OS=Brassica rapa subsp. pekinensis GN=Bra038506 PE=4 SV=1	197767	225262	274569	671998	585908	632463	146176	156518	301148	671998	582279	628564	0	0	0	1	0	0
tr|M4D5C4|M4D5C4_BRARP;tr|M4FJ88|M4FJ88_BRARP	19	1	1396.12	0.000648126	3.25505	delicious-infected	delicious-control	Uncharacterized protein OS=Brassica rapa subsp. pekinensis GN=Bra011681 PE=3 SV=1	466937	679374	519912	1.83296e+06	1.63272e+06	1.95796e+06	345128	472047	570241	1.83296e+06	1.62261e+06	1.94589e+06	5	3	4	3	5	3
tr|Q39369|Q39369_BRAOL	8	3	250.29	0.000657234	28.6383	delicious-infected	delicious-control	Trypsin inhibitor propeptide OS=Brassica oleracea PE=2 SV=1	1851.61	4083.45	6035.88	124477	124370	93980.9	1368.59	2837.29	6620.18	124477	123600	93401.6	0	0	0	6	3	4
tr|M4DD44|M4DD44_BRARP	4	3	170.27	0.000666717	1.78584	delicious-control	delicious-infected	Uncharacterized protein OS=Brassica rapa subsp. pekinensis GN=Bra014412 PE=4 SV=1	82929.1	79996.1	77843.4	46554.6	48309.6	39957	61295.6	55583.4	85379	46554.6	48010.4	39710.7	4	5	6	0	1	0
tr|M4EVK0|M4EVK0_BRARP	5	3	34.64	0.00067425	1.74214	delicious-control	delicious-infected	Uncharacterized protein OS=Brassica rapa subsp. pekinensis GN=Bra032833 PE=4 SV=1	331519	363414	341556	218446	183539	192966	245037	252510	374620	218446	182403	191776	4	5	5	3	2	3
tr|M4CKS9|M4CKS9_BRARP;tr|M4F998|M4F998_BRARP	3	1	123.26	0.000675442	4.78564	delicious-infected	delicious-control	Uncharacterized protein OS=Brassica rapa subsp. pekinensis GN=Bra004815 PE=4 SV=1	26623.9	44969.8	30255.2	173581	167988	145844	19678.6	31246.2	33184	173581	166948	144945	0	0	0	3	3	2
tr|M4EA96|M4EA96_BRARP	2	2	24.21	0.00068384	3.61954	delicious-infected	delicious-control	Uncharacterized protein OS=Brassica rapa subsp. pekinensis GN=Bra025704 PE=4 SV=1	83710.8	58623.7	59199.6	237832	216507	275121	61873.4	40733.3	64930.4	237832	215166	273425	2	0	1	2	0	0
tr|M4F443|M4F443_BRARP	1	1	16.98	0.000684643	2.90098	delicious-infected	delicious-control	Uncharacterized protein OS=Brassica rapa subsp. pekinensis GN=Bra035843 PE=4 SV=1	35943	34693.5	29322.8	106529	103689	79761.3	26566.7	24105.9	32161.3	106529	103047	79269.6	0	0	1	3	2	3
tr|M4F7W8|M4F7W8_BRARP	3	3	31.78	0.000692078	1.55046	delicious-infected	delicious-control	Uncharacterized protein OS=Brassica rapa subsp. pekinensis GN=Bra037179 PE=4 SV=1	728207	697075	689499	1.17075e+06	1.00928e+06	1.09886e+06	538242	484346	756245	1.17075e+06	1.00303e+06	1.09209e+06	0	1	1	3	4	4
tr|M4CQ08|M4CQ08_BRARP	3	1	97.72	0.000696782	2.65159	delicious-infected	delicious-control	Uncharacterized protein OS=Brassica rapa subsp. pekinensis GN=Bra006297 PE=4 SV=1	148410	183688	188851	399433	481170	500738	109695	127632	207133	399433	478190	497652	1	1	0	1	1	2
tr|M4E1L1|M4E1L1_BRARP	3	3	19.54	0.000698091	1.89691	delicious-control	delicious-infected	Uncharacterized protein OS=Brassica rapa subsp. pekinensis GN=Bra022661 PE=4 SV=1	154941	150221	168093	88439.4	73651.1	87396.6	114522	104377	184365	88439.4	73194.9	86857.8	1	2	1	1	1	2
tr|M4DI58|M4DI58_BRARP	4	4	215.04	0.000727815	1.33409	delicious-control	delicious-infected	Uncharacterized protein OS=Brassica rapa subsp. pekinensis GN=Bra016185 PE=4 SV=1	201696	205613	211718	153642	147846	162519	149080	142866	232213	153642	146931	161517	7	7	5	9	5	5
tr|M4FD81|M4FD81_BRARP;tr|M4F7Q1|M4F7Q1_BRARP	15	9	666.04	0.000745346	2.17094	delicious-control	delicious-infected	Uncharacterized protein OS=Brassica rapa subsp. pekinensis GN=Bra039051 PE=4 SV=1	5.6257e+06	6.35058e+06	7.44714e+06	2.99288e+06	2.89707e+06	3.05707e+06	4.15814e+06	4.41255e+06	8.16805e+06	2.99288e+06	2.87912e+06	3.03823e+06	17	18	21	17	15	24
tr|M4EEY8|M4EEY8_BRARP	10	2	355.73	0.000769339	42.4241	delicious-infected	delicious-control	Pectinesterase OS=Brassica rapa subsp. pekinensis GN=Bra027350 PE=3 SV=1	1186.66	3969.43	1032.88	89886.7	87862.7	84812.5	877.1	2758.07	1132.87	89886.7	87318.5	84289.6	0	0	0	3	3	2
tr|M4F4A9|M4F4A9_BRARP;tr|M4CZD6|M4CZD6_BRARP;tr|M4CZD7|M4CZD7_BRARP;tr|M4D985|M4D985_BRARP;tr|M4EZ61|M4EZ61_BRARP	15	1	548.38	0.000772136	123.73	delicious-infected	delicious-control	Uncharacterized protein OS=Brassica rapa subsp. pekinensis GN=Bra035909 PE=3 SV=1	669.426	265.453	1775.48	97460.6	113273	124620	494.795	184.444	1947.35	97460.6	112572	123851	0	0	0	3	2	3
tr|M4EA13|M4EA13_BRARP	3	2	30.21	0.000774765	13.2728	delicious-control	delicious-infected	Uncharacterized protein OS=Brassica rapa subsp. pekinensis GN=Bra025620 PE=4 SV=1	209174	217554	155801	15865.4	19860.1	8163.45	154607	151162	170883	15865.4	19737.1	8113.13	1	3	2	0	0	0
sp|P09085|contig_926_28	3	1	42.42	0.000800179	2.31875	delicious-control	delicious-infected		293933	333895	254501	127733	116047	136740	217255	231999	279138	127733	115328	135897	0	0	1	0	0	1
tr|M4FJ39|M4FJ39_BRARP	4	3	252.32	0.00080348	2.23305	delicious-control	delicious-infected	Uncharacterized protein OS=Brassica rapa subsp. pekinensis GN=Bra041119 PE=4 SV=1	2.95089e+06	3.65079e+06	3.87378e+06	1.49745e+06	1.65061e+06	1.54303e+06	2.1811e+06	2.53667e+06	4.24877e+06	1.49745e+06	1.64039e+06	1.53352e+06	3	4	2	5	4	5
tr|M4DHK4|M4DHK4_BRARP	2	2	58.67	0.00081339	39.46	delicious-infected	delicious-control	Uncharacterized protein OS=Brassica rapa subsp. pekinensis GN=Bra015981 PE=4 SV=1	2490.17	3444.16	860.896	91863.4	81952.1	94324	1840.57	2393.09	944.234	91863.4	81444.6	93742.5	0	0	0	3	2	2
tr|M4DXI4|M4DXI4_BRARP	9	7	435.53	0.000823658	2.26962	delicious-control	delicious-infected	Uncharacterized protein OS=Brassica rapa subsp. pekinensis GN=Bra021230 PE=4 SV=1	631571	701194	850192	325301	307085	329430	466815	487208	932493	325301	305183	327399	7	7	6	11	6	5
tr|M4FIZ3|M4FIZ3_BRARP	20	8	1184.46	0.000829621	1.44716	delicious-control	delicious-infected	Uncharacterized protein OS=Brassica rapa subsp. pekinensis GN=Bra041072 PE=4 SV=1	3.85708e+06	3.92423e+06	4.33891e+06	2.88986e+06	2.72662e+06	2.75872e+06	2.8509e+06	2.72666e+06	4.75894e+06	2.88986e+06	2.70973e+06	2.74171e+06	17	9	9	12	12	19
tr|M4EPC6|M4EPC6_BRARP	1	1	16.43	0.000830603	16.6622	delicious-control	delicious-infected	Uncharacterized protein OS=Brassica rapa subsp. pekinensis GN=Bra030646 PE=3 SV=1	3.37617e+06	4.99063e+06	2.79416e+06	309386	234236	126216	2.49544e+06	3.46762e+06	3.06465e+06	309386	232785	125438	0	0	0	0	1	0
tr|M4C7F2|M4C7F2_BRARP	3	1	44.64	0.000843998	4.65231	delicious-control	delicious-infected	Uncharacterized protein OS=Brassica rapa subsp. pekinensis GN=Bra000130 PE=4 SV=1	52297.9	48657.2	39418.9	12751	9844.96	7576.95	38655.1	33808.3	43234.8	12751	9783.98	7530.24	1	1	1	0	0	0
tr|M4F3B1|M4F3B1_BRARP	18	6	873.92	0.000844114	2.40686	delicious-control	delicious-infected	Uncharacterized protein OS=Brassica rapa subsp. pekinensis GN=Bra035561 PE=3 SV=1	1.05555e+06	985802	1.30794e+06	461219	427855	502490	780196	684962	1.43456e+06	461219	425205	499392	10	8	9	5	5	5
tr|M4EMR3|M4EMR3_BRARP	6	4	136.27	0.000854589	3.98553	delicious-infected	delicious-control	Uncharacterized protein OS=Brassica rapa subsp. pekinensis GN=Bra030083 PE=4 SV=1	30293.4	50155.8	45828.5	173751	167944	161589	22390.9	34849.6	50264.8	173751	166904	160593	0	0	0	3	7	5
tr|Q2A9L2|Q2A9L2_BRAOL	3	2	64.39	0.000868697	6.17241	delicious-control	delicious-infected	Sulfite oxidase, putative OS=Brassica oleracea GN=26.t00074 PE=4 SV=1	206800	274303	354404	34231.3	51264.6	49865.8	152853	190593	388712	34231.3	50947.1	49558.4	2	5	4	0	0	0
tr|M4CX94|M4CX94_BRARP	3	1	23.95	0.000871699	8.76288	delicious-control	delicious-infected	Uncharacterized protein OS=Brassica rapa subsp. pekinensis GN=Bra008841 PE=4 SV=1	43349.7	78121.3	90737.5	7014.02	9195.4	8007.34	32041.2	54280.7	99521.3	7014.02	9138.45	7957.97	2	1	1	0	0	0
tr|M4EZ50|M4EZ50_BRARP	3	2	149.11	0.000878146	2.60705	delicious-infected	delicious-control	Uncharacterized protein OS=Brassica rapa subsp. pekinensis GN=Bra034093 PE=4 SV=1	41448.5	46490.4	58646.7	119445	126905	135806	30635.9	32302.8	64323.9	119445	126119	134969	0	2	2	3	4	6
tr|M4DMR8|M4DMR8_BRARP	4	2	79.72	0.000880083	5.48319	delicious-control	delicious-infected	Uncharacterized protein OS=Brassica rapa subsp. pekinensis GN=Bra017803 PE=4 SV=1	49029	45893.1	63681.6	12927.2	8531.11	7467.14	36238.9	31887.8	69846.2	12927.2	8478.27	7421.11	0	2	1	0	0	0
tr|M4DB62|M4DB62_BRARP	1	1	21.01	0.000880128	13.1925	delicious-infected	delicious-control	Uncharacterized protein OS=Brassica rapa subsp. pekinensis GN=Bra013722 PE=4 SV=1	1761.37	1483.26	677.093	18949	16212.6	16575.6	1301.88	1030.61	742.638	18949	16112.2	16473.4	0	0	0	2	2	2
tr|M4CDV7|M4CDV7_BRARP	1	1	16.22	0.000891507	14.9277	delicious-control	delicious-infected	Uncharacterized protein OS=Brassica rapa subsp. pekinensis GN=Bra002388 PE=4 SV=1	145498	109770	64167.4	9504.52	6863.48	5030.79	107542	76271.1	70379	9504.52	6820.98	4999.78	3	2	3	0	0	0
tr|M4CH29|M4CH29_BRARP	2	2	19.91	0.000891676	1.94263	delicious-control	delicious-infected	Uncharacterized protein OS=Brassica rapa subsp. pekinensis GN=Bra003512 PE=4 SV=1	686382	757829	811759	380675	352180	428439	507328	526559	890341	380675	349999	425798	5	2	2	2	2	2
tr|M4D7J8|M4D7J8_BRARP	2	2	229	0.000894512	2.11713	delicious-infected	delicious-control	Uncharacterized protein OS=Brassica rapa subsp. pekinensis GN=Bra012458 PE=4 SV=1	318390	250767	284220	632272	544168	630271	235332	174239	311734	632272	540798	626386	7	8	4	8	6	4
tr|M4ESY2|M4ESY2_BRARP	23	3	1134.92	0.000897852	3.21681	delicious-control	delicious-infected	Uncharacterized protein OS=Brassica rapa subsp. pekinensis GN=Bra031912 PE=4 SV=1	1.4572e+06	1.88311e+06	2.18928e+06	514616	586225	618127	1.07707e+06	1.30843e+06	2.40121e+06	514616	582595	614317	7	8	5	1	3	1
tr|M4ELI2|M4ELI2_BRARP	1	1	39.34	0.000912504	4.10291	delicious-control	delicious-infected	Uncharacterized protein OS=Brassica rapa subsp. pekinensis GN=Bra029650 PE=4 SV=1	31840.2	28952.2	42432.2	9381.21	9139.5	6638.13	23534.1	20116.7	46539.8	9381.21	9082.9	6597.21	0	0	2	0	0	0
tr|M4F7M4|M4F7M4_BRARP	1	1	20.71	0.000928099	2.01385	delicious-infected	delicious-control	Uncharacterized protein OS=Brassica rapa subsp. pekinensis GN=Bra037085 PE=4 SV=1	5819.96	6194.19	6089.87	14078.4	11056.5	11324	4301.73	4303.89	6679.39	14078.4	10988	11254.1	0	0	0	1	1	1
tr|M4E5N5|M4E5N5_BRARP	6	1	336.49	0.000929515	25.0107	delicious-control	delicious-infected	Uncharacterized protein OS=Brassica rapa subsp. pekinensis GN=Bra024089 PE=4 SV=1	15848.3	22978.3	34866.9	575.461	809.818	1561.2	11714	15965.9	38242.1	575.461	804.803	1551.58	1	0	1	0	0	0
tr|Q2A9F0|Q2A9F0_BRAOL	4	1	40.27	0.000931326	1.29023	delicious-control	delicious-infected	Putative uncharacterized protein OS=Brassica oleracea GN=31.t00013 PE=4 SV=1	66651.8	66624.7	64915	52276.2	48419.6	52914.1	49264.6	46292.6	71199	52276.2	48119.7	52587.9	1	0	0	0	0	0
tr|M4CCT0|M4CCT0_BRARP	3	3	22.54	0.000931665	2.46743	delicious-control	delicious-infected	Uncharacterized protein OS=Brassica rapa subsp. pekinensis GN=Bra002011 PE=4 SV=1	344482	425578	302758	142427	140744	151622	254618	295703	332066	142427	139872	150687	3	4	1	1	0	2
tr|M4D3Z1|M4D3Z1_BRARP	2	2	251.35	0.000935431	2.70778	delicious-control	delicious-infected	Uncharacterized protein OS=Brassica rapa subsp. pekinensis GN=Bra011195 PE=4 SV=1	3.66643e+07	2.76005e+07	2.69651e+07	1.22245e+07	1.13389e+07	1.01283e+07	2.70998e+07	1.91776e+07	2.95755e+07	1.22245e+07	1.12687e+07	1.00659e+07	4	8	5	7	5	4
tr|M4EML4|M4EML4_BRARP	2	1	29.45	0.000940773	6.32217	delicious-control	delicious-infected	Uncharacterized protein OS=Brassica rapa subsp. pekinensis GN=Bra030034 PE=4 SV=1	26541.9	26625.2	33875.5	6185.12	4473.46	3109.26	19618	18499.9	37154.8	6185.12	4445.76	3090.09	2	2	1	0	0	0
tr|M4DFY1|M4DFY1_BRARP	8	3	339.3	0.000942359	5.40129	delicious-control	delicious-infected	Uncharacterized protein OS=Brassica rapa subsp. pekinensis GN=Bra015404 PE=3 SV=1	208685	204785	266542	30167.7	40209.5	55521.2	154246	142290	292345	30167.7	39960.4	55178.9	3	3	1	0	0	1
tr|M4CVM9|M4CVM9_BRARP	18	12	73.16	0.000946247	2.37045	delicious-control	delicious-infected	Uncharacterized protein OS=Brassica rapa subsp. pekinensis GN=Bra008276 PE=4 SV=1	5.41799e+06	7.44558e+06	6.12845e+06	2.51568e+06	2.68724e+06	2.80907e+06	4.00462e+06	5.17339e+06	6.7217e+06	2.51568e+06	2.6706e+06	2.79175e+06	3	2	3	5	4	4
tr|M4D3P6|M4D3P6_BRARP	2	1	103.47	0.000950624	6.40428	delicious-control	delicious-infected	Uncharacterized protein OS=Brassica rapa subsp. pekinensis GN=Bra011100 PE=3 SV=1	104151	91467.6	115031	20464.7	17671.2	10370.7	76981.5	63554.1	126166	20464.7	17561.7	10306.8	3	2	2	0	0	0
tr|M4E064|M4E064_BRARP	2	1	66.83	0.000954444	4.30251	delicious-control	delicious-infected	Uncharacterized protein OS=Brassica rapa subsp. pekinensis GN=Bra022161 PE=4 SV=1	7480.95	8972.21	6540.74	2314.35	1547.36	1482.59	5529.42	6234.13	7173.91	2314.35	1537.78	1473.45	0	1	1	0	0	0
tr|M4DTV1|M4DTV1_BRARP	1	1	17.78	0.000955496	2.69593	delicious-infected	delicious-control	Uncharacterized protein OS=Brassica rapa subsp. pekinensis GN=Bra019944 PE=4 SV=1	101067	78951.9	109177	291513	241394	246747	74702.3	54857.9	119746	291513	239899	245226	1	3	2	4	4	2
tr|M4CFZ4|M4CFZ4_BRARP	4	3	65.22	0.000956466	2.73884	delicious-control	delicious-infected	Phenylalanine ammonia-lyase OS=Brassica rapa subsp. pekinensis GN=Bra003126 PE=3 SV=1	332512	273594	228815	95759.6	100028	109058	245771	190100	250965	95759.6	99408.5	108385	3	1	1	0	3	2
sp|P04292|contig_761_13	10	5	307.39	0.000958324	1.36342	delicious-infected	delicious-control		151654	160568	163802	227904	212730	208386	112092	111567	179659	227904	211412	207101	0	1	0	6	5	6
tr|M4E661|M4E661_BRARP	2	2	65.65	0.00098361	2.07402	delicious-infected	delicious-control	Uncharacterized protein OS=Brassica rapa subsp. pekinensis GN=Bra024265 PE=4 SV=1	190173	149233	152986	339252	362085	319894	140563	103691	167796	339252	359843	317922	1	1	3	2	4	2
tr|M4FA04|M4FA04_BRARP	1	1	27.81	0.000985952	29.2209	delicious-control	delicious-infected	Uncharacterized protein OS=Brassica rapa subsp. pekinensis GN=Bra037918 PE=4 SV=1	856640	1.10163e+06	948475	17059.9	61998.2	20416.8	633171	765444	1.04029e+06	17059.9	61614.2	20291	2	2	2	1	1	3
tr|M4F759|M4F759_BRARP	2	1	33.03	0.000988859	2.36665	delicious-control	delicious-infected	60S ribosomal protein L27 OS=Brassica rapa subsp. pekinensis GN=Bra036919 PE=3 SV=1	32079.4	28642.5	25272.1	13895.2	11443.2	10997.3	23710.9	19901.6	27718.5	13895.2	11372.3	10929.5	0	0	0	0	1	0
tr|M4CVE0|M4CVE0_BRARP	2	1	43.34	0.000998423	37.1691	delicious-infected	delicious-control	Uncharacterized protein OS=Brassica rapa subsp. pekinensis GN=Bra008187 PE=4 SV=1	1288.57	4175.15	1005.43	86686.9	82726.4	71039	952.422	2901	1102.76	86686.9	82214.1	70601.1	0	0	0	0	1	0
tr|M4DAG6|M4DAG6_BRARP	27	12	1428.4	0.00102421	3.70105	delicious-control	delicious-infected	Uncharacterized protein OS=Brassica rapa subsp. pekinensis GN=Bra013476 PE=4 SV=1	3.50828e+06	5.35899e+06	5.47864e+06	1.31571e+06	1.369e+06	1.19147e+06	2.59308e+06	3.72357e+06	6.009e+06	1.31571e+06	1.36052e+06	1.18413e+06	13	21	22	13	14	15
tr|M4CKN6|M4CKN6_BRARP	4	4	144.09	0.00102858	2.14753	delicious-infected	delicious-control	Chitinase 1 OS=Brassica rapa subsp. pekinensis GN=Bra004771 PE=2 SV=1	419656	493600	570307	1.04343e+06	1.09939e+06	1.04317e+06	310181	342967	625515	1.04343e+06	1.09258e+06	1.03674e+06	1	0	0	2	5	3
tr|M4F399|M4F399_BRARP	6	2	78.2	0.00103344	2.84915	delicious-control	delicious-infected	Uncharacterized protein OS=Brassica rapa subsp. pekinensis GN=Bra035549 PE=4 SV=1	58981.7	53463.3	66613.3	17070.9	24577.4	21197.8	43595.3	37147.7	73061.7	17070.9	24425.2	21067.1	1	4	3	0	0	1
tr|M4CXZ2|M4CXZ2_BRARP	4	3	26.24	0.00103962	1.41414	delicious-infected	delicious-control	Uncharacterized protein OS=Brassica rapa subsp. pekinensis GN=Bra009089 PE=4 SV=1	335177	309375	328524	467336	478871	429856	247740	214962	360327	467336	475905	427206	2	1	1	0	1	2
tr|M4E4E3|M4E4E3_BRARP	8	6	36.21	0.00104722	1.33409	delicious-infected	delicious-control	Uncharacterized protein OS=Brassica rapa subsp. pekinensis GN=Bra023646 PE=4 SV=1	368534	407380	371281	515732	499216	515517	272396	283059	407223	515732	496124	512339	2	5	4	4	3	4
tr|M4DZL4|M4DZL4_BRARP	8	6	300.3	0.00105104	2.08851	delicious-control	delicious-infected	Uncharacterized protein OS=Brassica rapa subsp. pekinensis GN=Bra021961 PE=4 SV=1	617211	765023	768165	315834	341856	371943	456201	531559	842526	315834	339739	369650	7	7	5	6	6	7
tr|M4CW30|M4CW30_BRARP	7	4	135.19	0.00110957	3.0317	delicious-infected	delicious-control	Uncharacterized protein OS=Brassica rapa subsp. pekinensis GN=Bra008427 PE=4 SV=1	156762	201710	236278	665678	541161	596262	115868	140153	259150	665678	537809	592586	3	3	7	1	1	1
tr|M4CYG6|M4CYG6_BRARP;tr|M4CNZ7|M4CNZ7_BRARP;tr|M4EIT2|M4EIT2_BRARP	5	2	132.6	0.00111284	2.44555	delicious-control	delicious-infected	Glutamate dehydrogenase OS=Brassica rapa subsp. pekinensis GN=Bra009263 PE=3 SV=1	103432	93674.4	89444.7	32506.8	38889.7	45776.1	76450.2	65087.5	98103.3	32506.8	38648.9	45493.9	2	2	3	2	3	2
tr|M4CMA8|M4CMA8_BRARP	3	1	90.18	0.00111361	5601.31	delicious-control	delicious-infected	Uncharacterized protein OS=Brassica rapa subsp. pekinensis GN=Bra005346 PE=3 SV=1	2697.82	17462.2	17779.8	0	6.77338	0	1994.05	12133.2	19500.9	0	6.73143	0	0	1	0	0	0	0
tr|M4CFZ6|M4CFZ6_BRARP	5	1	27.08	0.00112148	1.8071	delicious-control	delicious-infected	Beta-galactosidase OS=Brassica rapa subsp. pekinensis GN=Bra003128 PE=3 SV=1	376296	379020	405096	194024	205320	242794	278133	263353	444311	194024	204049	241298	0	1	0	0	0	1
sp|P04050|contig_754_23	4	2	30.48	0.00112357	7.32915	delicious-control	delicious-infected		91130.9	79501	82721.9	11673.7	6959.71	15934.6	67357.9	55239.4	90729.7	11673.7	6916.61	15836.3	4	3	4	0	0	0
tr|M4CI17|M4CI17_BRARP	3	3	113.52	0.00112759	8.69085	delicious-infected	delicious-control	Uncharacterized protein OS=Brassica rapa subsp. pekinensis GN=Bra003850 PE=4 SV=1	28372.4	11710.9	20073.4	155359	171351	196103	20971	8137.07	22016.6	155359	170290	194894	0	1	1	3	7	3
tr|M4EGU1|M4EGU1_BRARP;tr|M4D160|M4D160_BRARP	19	12	910.85	0.00112917	2.02011	delicious-infected	delicious-control	Uncharacterized protein OS=Brassica rapa subsp. pekinensis GN=Bra028006 PE=4 SV=1	1.20872e+06	1.28496e+06	1.59975e+06	2.76736e+06	2.73408e+06	2.76774e+06	893404	892823	1.75462e+06	2.76736e+06	2.71715e+06	2.75068e+06	17	20	20	18	23	19
tr|M4CQ26|M4CQ26_BRARP;tr|M4C8V0|M4C8V0_BRARP;tr|M4CA08|M4CA08_BRARP	5	3	153.81	0.00113058	2.0536	delicious-control	delicious-infected	Uncharacterized protein OS=Brassica rapa subsp. pekinensis GN=Bra006315 PE=4 SV=1	125148	118845	99852.8	61168.6	55224.3	51042.2	92500.9	82576.4	109519	61168.6	54882.2	50727.5	3	3	6	6	4	5
sp|P04580|contig_768_1	3	1	26.07	0.00113291	5.00517	delicious-control	delicious-infected		155868	256196	235782	52786.1	35563.2	41085.8	115207	178012	258606	52786.1	35343	40832.6	1	0	0	0	0	0
tr|M4D4H0|M4D4H0_BRARP	1	1	21.98	0.00113593	5.89097	delicious-control	delicious-infected	Uncharacterized protein OS=Brassica rapa subsp. pekinensis GN=Bra011374 PE=4 SV=1	556181	1.07629e+06	926896	161465	131088	141903	411092	747833	1.01662e+06	161465	130276	141028	3	3	3	3	5	1
tr|M4CB76|M4CB76_BRARP	5	5	47.16	0.00113848	1.77641	delicious-infected	delicious-control	Uncharacterized protein OS=Brassica rapa subsp. pekinensis GN=Bra001456 PE=4 SV=1	4.32614e+06	3.64739e+06	3.49358e+06	6.50407e+06	7.0637e+06	6.80257e+06	3.19759e+06	2.5343e+06	3.83178e+06	6.50407e+06	7.01995e+06	6.76064e+06	2	2	3	2	3	1
tr|M4C928|M4C928_BRARP	2	2	36.48	0.00115036	11.4667	delicious-control	delicious-infected	Uncharacterized protein OS=Brassica rapa subsp. pekinensis GN=Bra000706 PE=4 SV=1	15512.8	35261.6	34939.1	2094.43	2861.62	2518.96	11466.1	24500.7	38321.3	2094.43	2843.9	2503.43	1	2	2	0	0	0
tr|M4DI00|M4DI00_BRARP	9	6	537.38	0.00115591	2.63497	delicious-infected	delicious-control	Uncharacterized protein OS=Brassica rapa subsp. pekinensis GN=Bra016127 PE=3 SV=1	322278	449824	457940	1.03323e+06	1.14489e+06	1.06301e+06	238207	312550	502270	1.03323e+06	1.1378e+06	1.05646e+06	11	6	10	15	17	16
sp|P06136|contig_813_16	4	3	20.64	0.00116735	3.50039	delicious-control	delicious-infected		1.01839e+06	1.62925e+06	1.17047e+06	336134	352083	402551	752725	1.13205e+06	1.28378e+06	336134	349903	400069	4	1	4	2	4	4
sp|P06988|contig_848_8	2	1	23.7	0.00117467	4.84128	delicious-control	delicious-infected		5637.12	6803.97	3752.83	1112.03	1245.89	987.046	4166.58	4727.58	4116.12	1112.03	1238.18	980.961	1	1	0	0	0	0
tr|M4D6Y8|M4D6Y8_BRARP	1	1	14.39	0.00118122	10.6905	delicious-control	delicious-infected	Uncharacterized protein OS=Brassica rapa subsp. pekinensis GN=Bra012248 PE=4 SV=1	35662.5	55886.8	56983.7	4528.51	2786.76	6578.62	26359.3	38831.7	62499.9	4528.51	2769.5	6538.07	4	4	2	0	0	0
tr|M4CLZ9|M4CLZ9_BRARP	2	2	39.21	0.00119777	5.37732	delicious-control	delicious-infected	S-adenosylmethionine synthase OS=Brassica rapa subsp. pekinensis GN=Bra005236 PE=3 SV=1	65473.9	43636	79849.1	10956.4	14003.7	10179.8	48393.9	30319.4	87578.8	10956.4	13917	10117.1	2	0	3	1	1	0
tr|M4ET74|M4ET74_BRARP	1	1	44.34	0.00122475	4.93318	delicious-infected	delicious-control	Uncharacterized protein OS=Brassica rapa subsp. pekinensis GN=Bra032004 PE=4 SV=1	6004.47	11790.8	9340.95	46359.7	42164.9	45343.4	4438.1	8192.59	10245.2	46359.7	41903.8	45063.9	0	0	0	3	2	2
tr|M4E4M1|M4E4M1_BRARP	6	6	195.28	0.00123875	2.4997	delicious-control	delicious-infected	Uncharacterized protein OS=Brassica rapa subsp. pekinensis GN=Bra023724 PE=4 SV=1	259247	187656	236258	87442.3	101609	84246.2	191618	130389	259129	87442.3	100980	83726.9	10	8	8	1	1	1
tr|M4CKV1|M4CKV1_BRARP	3	1	32.83	0.00124024	6.02769	delicious-infected	delicious-control	Uncharacterized protein OS=Brassica rapa subsp. pekinensis GN=Bra004837 PE=3 SV=1	68232.9	32294.3	55547	291218	330753	318797	50433.2	22438.9	60924.2	291218	328704	316832	0	0	0	1	0	0
tr|M4EY58|M4EY58_BRARP	2	1	71	0.00125024	6.13971	delicious-control	delicious-infected	Uncharacterized protein OS=Brassica rapa subsp. pekinensis GN=Bra033749 PE=3 SV=1	92709.1	105375	187060	21475.1	21464.2	19790.8	68524.4	73217.5	205169	21475.1	21331.3	19668.8	2	3	2	0	0	0
tr|M4CK76|M4CK76_BRARP	1	1	20.9	0.00125771	15.972	delicious-control	delicious-infected	Uncharacterized protein OS=Brassica rapa subsp. pekinensis GN=Bra004610 PE=4 SV=1	46431.8	63952.2	77430.5	1928.65	4346.63	5483.71	34319.3	44435.7	84926.1	1928.65	4319.71	5449.9	1	2	1	0	0	0
tr|M4CXQ9|M4CXQ9_BRARP	14	9	798.13	0.00126456	1.47176	delicious-control	delicious-infected	Uncharacterized protein OS=Brassica rapa subsp. pekinensis GN=Bra009006 PE=4 SV=1	3.51207e+07	3.48126e+07	3.04255e+07	2.26934e+07	2.23596e+07	2.31367e+07	2.59589e+07	2.41887e+07	3.33709e+07	2.26934e+07	2.22211e+07	2.2994e+07	28	27	22	26	28	28
tr|M4EAE1|M4EAE1_BRARP;tr|Q7XAW9|Q7XAW9_BRARP	5	3	196.66	0.00126962	2.26975	delicious-control	delicious-infected	Uncharacterized protein OS=Brassica rapa subsp. pekinensis GN=Bra025749 PE=4 SV=1	65409.3	61441.3	71102.7	25684.2	26887	34642.5	48346.2	42691.1	77985.7	25684.2	26720.5	34428.9	2	5	6	5	1	4
tr|M4C7Y7|M4C7Y7_BRARP	10	4	926.1	0.00127124	1.59774	delicious-control	delicious-infected	Uncharacterized protein OS=Brassica rapa subsp. pekinensis GN=Bra000315 PE=4 SV=1	5.91065e+06	4.94776e+06	5.18223e+06	3.28614e+06	3.49498e+06	3.25844e+06	4.36876e+06	3.43784e+06	5.68389e+06	3.28614e+06	3.47333e+06	3.23835e+06	14	12	17	17	15	17
tr|M4E713|M4E713_BRARP	13	1	477.54	0.00127313	4.06069	delicious-control	delicious-infected	Uncharacterized protein OS=Brassica rapa subsp. pekinensis GN=Bra024568 PE=3 SV=1	128674	196072	226216	45530.2	43916.7	46234.6	95106.9	136236	248114	45530.2	43644.8	45949.6	2	4	3	0	0	2
tr|M4EBU9|M4EBU9_BRARP	1	1	22.76	0.00128129	1.58207	delicious-infected	delicious-control	Uncharacterized protein OS=Brassica rapa subsp. pekinensis GN=Bra026258 PE=4 SV=1	1.56266e+06	1.82068e+06	1.59796e+06	2.5975e+06	2.50051e+06	2.78276e+06	1.15501e+06	1.26506e+06	1.75264e+06	2.5975e+06	2.48503e+06	2.7656e+06	4	5	4	3	5	5
tr|M4EUH0|M4EUH0_BRARP	2	1	59.69	0.00128349	5.97181	delicious-control	delicious-infected	Uncharacterized protein OS=Brassica rapa subsp. pekinensis GN=Bra032452 PE=4 SV=1	28441.7	14725.7	20137.2	4064.25	2836.3	3700.02	21022.2	10231.8	22086.5	4064.25	2818.73	3677.21	2	2	3	1	0	0
tr|M4EIF3|M4EIF3_BRARP	3	2	242.94	0.00131	2.46246	delicious-control	delicious-infected	Uncharacterized protein OS=Brassica rapa subsp. pekinensis GN=Bra028568 PE=3 SV=1	707110	991308	765483	338021	306225	356341	522649	688787	839585	338021	304328	354144	4	6	4	4	7	6
tr|M4CDF5|M4CDF5_BRARP	3	3	45.43	0.00133792	1.8526	delicious-infected	delicious-control	Uncharacterized protein OS=Brassica rapa subsp. pekinensis GN=Bra002236 PE=4 SV=1	169560	135946	135665	269223	285305	262787	125328	94458.6	148798	269223	283538	261167	0	0	1	0	1	2
tr|M4D4K8|M4D4K8_BRARP	12	9	436.35	0.00135318	1.38564	delicious-control	delicious-infected	Uncharacterized protein OS=Brassica rapa subsp. pekinensis GN=Bra011412 PE=4 SV=1	515137	523420	477873	349004	385993	359396	380755	363686	524132	349004	383603	357180	7	7	11	2	4	2
sp|P11411|contig_1069_11	8	5	53.17	0.00136421	2.19874	delicious-control	delicious-infected		736462	941351	973674	370125	404347	431440	544344	654076	1.06793e+06	370125	401843	428781	2	2	3	2	1	3
tr|M4CKY0|M4CKY0_BRARP;tr|M4F971|M4F971_BRARP	4	3	215.22	0.00137655	2.83761	delicious-control	delicious-infected	Uncharacterized protein OS=Brassica rapa subsp. pekinensis GN=Bra004866 PE=4 SV=1	255930	278719	344245	122247	87126.9	100356	189166	193661	377569	122247	86587.3	99737.7	4	4	4	4	4	6
tr|M4DU79|M4DU79_BRARP	19	13	831.17	0.0013785	1.77763	delicious-control	delicious-infected	Uncharacterized protein OS=Brassica rapa subsp. pekinensis GN=Bra020072 PE=3 SV=1	9.69824e+06	1.13873e+07	1.23283e+07	6.40092e+06	6.30469e+06	6.09129e+06	7.16829e+06	7.91222e+06	1.35217e+07	6.40092e+06	6.26564e+06	6.05374e+06	32	27	25	24	25	24
tr|Q7XAW7|Q7XAW7_BRARP	6	2	252.37	0.00138148	84.0375	delicious-infected	delicious-control	Putative lipase (Fragment) OS=Brassica rapa subsp. pekinensis PE=2 SV=1	22.4175	178.069	49.0305	7545.18	6805.5	6618.07	16.5695	123.727	53.7768	7545.18	6763.35	6577.27	0	0	0	1	1	2
tr|M4CX84|M4CX84_BRARP	8	1	386.43	0.0013941	4.09472	delicious-control	delicious-infected	Uncharacterized protein OS=Brassica rapa subsp. pekinensis GN=Bra008831 PE=3 SV=1	87044.4	75281.4	110943	24593.3	16550.5	25593.1	64337.4	52307.5	121682	24593.3	16448	25435.3	3	3	6	0	0	0
tr|M4EJ59|M4EJ59_BRARP	3	1	34.06	0.00140114	4.4478	delicious-control	delicious-infected	Uncharacterized protein OS=Brassica rapa subsp. pekinensis GN=Bra028825 PE=3 SV=1	715283	1.16841e+06	1.21778e+06	210953	218213	268141	528689	811844	1.33567e+06	210953	216862	266488	1	0	0	1	1	0
tr|M4CAW6|M4CAW6_BRARP	2	2	169.65	0.00140168	1.69578	delicious-control	delicious-infected	Non-specific lipid-transfer protein OS=Brassica rapa subsp. pekinensis GN=Bra001345 PE=3 SV=1	666770	559352	581443	380436	354711	330773	492832	388652	637729	380436	352514	328734	5	2	2	3	3	2
tr|M4CG81|M4CG81_BRARP	2	1	108.64	0.00141891	8.12369	delicious-infected	delicious-control	Uncharacterized protein OS=Brassica rapa subsp. pekinensis GN=Bra003214 PE=3 SV=1	13418	5544.99	10407.5	86173.5	67633.4	84789.9	9917.72	3852.81	11415	86173.5	67214.5	84267.2	0	0	0	1	2	2
tr|M4DHU5|M4DHU5_BRARP	3	3	103.74	0.00144568	8.90664	delicious-infected	delicious-control	Uncharacterized protein OS=Brassica rapa subsp. pekinensis GN=Bra016072 PE=4 SV=1	7086.45	4853.14	13047.3	70629.7	72367.4	79552.1	5237.83	3372.09	14310.3	70629.7	71919.2	79061.7	0	0	0	3	2	5
tr|M4CR80|M4CR80_BRARP	3	3	205.37	0.00145407	2.52506	delicious-control	delicious-infected	Non-specific lipid-transfer protein OS=Brassica rapa subsp. pekinensis GN=Bra006721 PE=3 SV=1	1.92386e+06	2.14924e+06	2.7226e+06	967154	925889	798262	1.42199e+06	1.49335e+06	2.98616e+06	967154	920155	793341	6	4	5	4	4	5
tr|M4CDM8|M4CDM8_BRARP	2	2	53.11	0.00145967	2.66196	delicious-control	delicious-infected	Uncharacterized protein OS=Brassica rapa subsp. pekinensis GN=Bra002309 PE=4 SV=1	752585	707145	951474	328202	325734	251865	556261	491343	1.04358e+06	328202	323717	250312	2	2	4	1	2	2
tr|M4EJL4|M4EJL4_BRARP	1	1	19.93	0.00146242	12.5386	delicious-infected	delicious-control	Uncharacterized protein OS=Brassica rapa subsp. pekinensis GN=Bra028980 PE=4 SV=1	10640.1	14342.2	4663.7	131105	122833	117780	7864.45	9965.32	5115.17	131105	122073	117054	0	0	0	2	0	0
sp|P06462|contig_827_32	3	1	45.23	0.0014834	3.59038	delicious-infected	delicious-control		6105.07	6227.81	9838.08	29380.4	23766.7	26455.2	4512.46	4327.25	10790.4	29380.4	23619.5	26292.1	0	0	0	0	0	1
tr|M4DAG3|M4DAG3_BRARP	3	1	58.28	0.00148464	21.3283	delicious-infected	delicious-control	Uncharacterized protein OS=Brassica rapa subsp. pekinensis GN=Bra013473 PE=4 SV=1	857.443	242.307	738.769	15713.3	11832.6	11666.5	633.764	168.361	810.285	15713.3	11759.3	11594.6	0	0	0	1	1	1
tr|M4EKL7|M4EKL7_BRARP	1	1	52.87	0.00148597	1.63321	delicious-control	delicious-infected	Uncharacterized protein OS=Brassica rapa subsp. pekinensis GN=Bra029334 PE=4 SV=1	563532	640656	575468	328346	381555	379769	416525	445145	631175	328346	379192	377428	3	3	3	1	1	1
tr|M4FAJ8|M4FAJ8_BRARP	9	1	661.42	0.00148986	3.00701	delicious-infected	delicious-control	Malate dehydrogenase OS=Brassica rapa subsp. pekinensis GN=Bra038112 PE=3 SV=1	49143	57476.9	46491.6	182425	158801	119181	36323.2	39936.5	50992.2	182425	157818	118446	0	0	0	0	2	0
tr|M4E475|M4E475_BRARP	7	7	36.88	0.00152498	1.56735	delicious-control	delicious-infected	Uncharacterized protein OS=Brassica rapa subsp. pekinensis GN=Bra023578 PE=4 SV=1	394231	412960	342371	239935	250842	242665	291390	286936	375514	239935	249288	241169	4	4	3	4	3	4
tr|M4EBT9|M4EBT9_BRARP	2	2	24.77	0.00153006	2.92312	delicious-control	delicious-infected	Uncharacterized protein OS=Brassica rapa subsp. pekinensis GN=Bra026248 PE=4 SV=1	144996	215677	148000	52996.1	62187.3	58833.9	107171	149858	162327	52996.1	61802.1	58471.2	0	0	1	0	1	0
tr|M4DNB7|M4DNB7_BRARP	2	1	36.75	0.00153397	11912.6	delicious-infected	delicious-control	Uncharacterized protein OS=Brassica rapa subsp. pekinensis GN=Bra018004 PE=4 SV=1	39.2105	0	0	167007	151270	148821	28.9817	0	0	167007	150333	147904	0	0	0	2	1	1
tr|M4EUB4|M4EUB4_BRARP	3	2	41.43	0.00155494	3.9487	delicious-infected	delicious-control	Ferredoxin--NADP reductase OS=Brassica rapa subsp. pekinensis GN=Bra032396 PE=3 SV=1	226041	262567	147721	875837	895653	741185	167074	182439	162021	875837	890106	736616	0	0	0	1	0	1
tr|M4D499|M4D499_BRARP	5	2	305.2	0.00157251	2.42531	delicious-control	delicious-infected	Uncharacterized protein OS=Brassica rapa subsp. pekinensis GN=Bra011303 PE=4 SV=1	759723	634342	566266	265815	234900	307565	561537	440758	621083	265815	233445	305669	1	1	0	1	3	1
tr|M4F5S2|M4F5S2_BRARP	6	2	44.09	0.00158067	2.57762	delicious-infected	delicious-control	Glutamate dehydrogenase OS=Brassica rapa subsp. pekinensis GN=Bra036428 PE=3 SV=1	231835	180421	166806	478860	571053	442688	171357	125361	182953	478860	567516	439959	1	1	2	1	1	1
tr|M4F1X0|M4F1X0_BRARP	25	23	1680.59	0.00159112	1.67109	delicious-infected	delicious-control	Uncharacterized protein OS=Brassica rapa subsp. pekinensis GN=Bra035067 PE=4 SV=1	1.31302e+07	1.63745e+07	1.56184e+07	2.56632e+07	2.4861e+07	2.48807e+07	9.70493e+06	1.13774e+07	1.71303e+07	2.56632e+07	2.4707e+07	2.47273e+07	32	39	29	57	44	48
sp|P08540|contig_904_3	2	1	70.56	0.00161879	1.53343	delicious-control	delicious-infected		3.28271e+06	3.90696e+06	3.78985e+06	2.33775e+06	2.35997e+06	2.46239e+06	2.42636e+06	2.71466e+06	4.15672e+06	2.33775e+06	2.34536e+06	2.44721e+06	1	1	3	2	1	2
tr|M4DJA2|M4DJA2_BRARP	20	13	1191.99	0.00162567	2.02458	delicious-infected	delicious-control	Uncharacterized protein OS=Brassica rapa subsp. pekinensis GN=Bra016580 PE=4 SV=1	3.85346e+06	4.38149e+06	5.23411e+06	9.25749e+06	8.54863e+06	9.46305e+06	2.84822e+06	3.04438e+06	5.7408e+06	9.25749e+06	8.49568e+06	9.40471e+06	18	15	14	22	25	26
tr|M4EF14|M4EF14_BRARP	1	1	81.07	0.00163279	2.63173	delicious-control	delicious-infected	Uncharacterized protein OS=Brassica rapa subsp. pekinensis GN=Bra027376 PE=3 SV=1	420737	350855	289282	146208	139386	117515	310981	243783	317286	146208	138523	116791	4	2	4	1	0	1
tr|M4DAG8|M4DAG8_BRARP;tr|M4DAJ1|M4DAJ1_BRARP	5	3	68.1	0.00171883	2.11875	delicious-control	delicious-infected	Uncharacterized protein OS=Brassica rapa subsp. pekinensis GN=Bra013478 PE=4 SV=1	272865	261083	311469	156078	125723	117216	201684	181408	341620	156078	124944	116493	2	2	1	2	1	3
tr|M4DUY0|M4DUY0_BRARP	10	9	654.98	0.00172149	1.303	delicious-infected	delicious-control	Non-specific lipid-transfer protein OS=Brassica rapa subsp. pekinensis GN=Bra020323 PE=3 SV=1	5.38216e+06	5.77066e+06	5.16172e+06	7.28067e+06	6.93327e+06	7.04387e+06	3.97813e+06	4.00961e+06	5.6614e+06	7.28067e+06	6.89034e+06	7.00045e+06	10	10	12	17	17	15
tr|M4DKW2|M4DKW2_BRARP	2	1	112.36	0.00172324	2.95286	delicious-control	delicious-infected	Uncharacterized protein OS=Brassica rapa subsp. pekinensis GN=Bra017143 PE=4 SV=1	72026.3	46310.9	51996.3	18942.6	21190.8	17551	53237	32178.1	57029.8	18942.6	21059.5	17442.8	3	2	2	1	1	2
tr|M4CR05|M4CR05_BRARP	6	1	320.2	0.00172412	2.93587	delicious-control	delicious-infected	Uncharacterized protein OS=Brassica rapa subsp. pekinensis GN=Bra006646 PE=4 SV=1	123613	155524	192359	47668.3	53486.3	59443.8	91366.4	108062	210980	47668.3	53155.1	59077.4	0	0	0	1	0	0
tr|M4D6F2|M4D6F2_BRARP	1	1	39.74	0.00172557	3.54836	delicious-control	delicious-infected	Uncharacterized protein OS=Brassica rapa subsp. pekinensis GN=Bra012061 PE=3 SV=1	150209	237594	248099	60883.9	54664.7	63661.6	111025	165087	272116	60883.9	54326.1	63269.2	2	1	1	1	1	1
tr|M4CYL3|M4CYL3_BRARP	9	8	322.98	0.00172874	2.24551	delicious-control	delicious-infected	Uncharacterized protein OS=Brassica rapa subsp. pekinensis GN=Bra009310 PE=4 SV=1	409290	571481	513593	235627	226062	203800	302520	397080	563310	235627	224662	202544	12	14	11	4	8	4
sp|P12291|contig_1173_9	2	2	29.25	0.00175829	2.3926	delicious-control	delicious-infected		631619	534448	432929	232861	229767	205681	466851	371349	474838	232861	228344	204413	3	6	5	4	3	3
tr|M4CRI4|M4CRI4_BRARP	4	1	231.86	0.00177673	6.95825	delicious-control	delicious-infected	Uncharacterized protein OS=Brassica rapa subsp. pekinensis GN=Bra006825 PE=4 SV=1	44574.3	61049.7	51831.4	5821.38	5147.99	11659.2	32946.4	42419	56848.8	5821.38	5116.11	11587.3	2	3	2	0	0	1
sp|P00362|contig_279_1	3	3	147.55	0.00178023	32.3669	delicious-infected	delicious-control		11113.1	59192.7	16493.7	875950	945949	987530	8214.08	41128.7	18090.4	875950	940090	981442	0	0	0	4	4	5
tr|M4FCX5|M4FCX5_BRARP	6	5	457.01	0.00178643	2.21221	delicious-control	delicious-infected	Uncharacterized protein OS=Brassica rapa subsp. pekinensis GN=Bra038945 PE=4 SV=1	1.59428e+06	1.84018e+06	2.24972e+06	818458	831968	919034	1.17838e+06	1.27861e+06	2.4675e+06	818458	826816	913369	13	10	9	5	9	8
tr|M4CMY3|M4CMY3_BRARP	3	1	38.89	0.00180399	1.74514	delicious-control	delicious-infected	Uncharacterized protein OS=Brassica rapa subsp. pekinensis GN=Bra005571 PE=4 SV=1	96284.2	116681	92042.6	58978.3	59552.5	56244.8	71166.9	81073.1	100953	58978.3	59183.7	55898.1	1	2	1	1	1	1
sp|P09577|contig_942_10	3	1	26.31	0.0018103	2.1129	delicious-infected	delicious-control		3.81368e+06	5.38577e+06	4.33736e+06	9.16302e+06	9.58933e+06	9.84952e+06	2.81882e+06	3.74218e+06	4.75723e+06	9.16302e+06	9.52994e+06	9.7888e+06	1	0	0	0	0	0
tr|M4FED4|M4FED4_BRARP	2	2	114.99	0.00183927	6.42178	delicious-infected	delicious-control	Uncharacterized protein OS=Brassica rapa subsp. pekinensis GN=Bra039455 PE=4 SV=1	9507.54	13457.5	5503.8	60999.5	57528.3	64293.1	7027.34	9350.66	6036.59	60999.5	57172	63896.7	0	0	0	2	3	2
tr|M4EH26|M4EH26_BRARP	10	9	554.12	0.00188336	1.68729	delicious-infected	delicious-control	Uncharacterized protein OS=Brassica rapa subsp. pekinensis GN=Bra028091 PE=4 SV=1	5.19987e+06	5.87073e+06	6.49548e+06	9.24311e+06	1.02222e+07	1.01737e+07	3.8434e+06	4.07914e+06	7.12427e+06	9.24311e+06	1.01589e+07	1.0111e+07	14	17	12	22	19	24
tr|M4EFF2|M4EFF2_BRARP	5	3	34.79	0.00190702	1.95993	delicious-control	delicious-infected	Uncharacterized protein OS=Brassica rapa subsp. pekinensis GN=Bra027514 PE=4 SV=1	228011	291045	284719	129255	130420	150429	168530	202226	312281	129255	129612	149501	2	3	2	1	2	1
tr|M4D3S6|M4D3S6_BRARP	4	3	172.54	0.00191113	4.1005	delicious-infected	delicious-control	Uncharacterized protein OS=Brassica rapa subsp. pekinensis GN=Bra011130 PE=4 SV=1	9776.3	9104.57	5540.65	32882	28759.5	38499	7225.99	6326.1	6077	32882	28581.4	38261.7	0	0	0	1	5	2
sp|P08034|contig_883_7	2	1	118.2	0.00192184	8.72603	delicious-infected	delicious-control		6297.57	6685.34	2592.83	49503.3	42150	44261	4654.75	4645.15	2843.82	49503.3	41888.9	43988.2	0	0	0	3	3	2
sp|P03700|contig_747_131	1	1	38.58	0.00194581	5.5017	delicious-control	delicious-infected		1.66117e+06	3.38547e+06	3.03069e+06	433217	494987	539947	1.22782e+06	2.35232e+06	3.32407e+06	433217	491922	536618	2	2	4	5	1	3
tr|M4EJM9|M4EJM9_BRARP	4	1	50.81	0.00200167	28.9197	delicious-infected	delicious-control	Uncharacterized protein OS=Brassica rapa subsp. pekinensis GN=Bra028995 PE=4 SV=1	22571.3	5998.69	30055.6	567195	535974	592264	16683.2	4168.05	32965.1	567195	532654	588613	0	0	0	0	0	1
tr|M4E0B8|M4E0B8_BRARP	2	2	27.89	0.00202704	2.59875	delicious-infected	delicious-control	Uncharacterized protein OS=Brassica rapa subsp. pekinensis GN=Bra022215 PE=4 SV=1	77006	73287.7	61165.8	186986	215805	146740	56917.7	50922.2	67086.9	186986	214468	145835	1	2	1	2	1	2
tr|Q71QE1|Q71QE1_BRARP	2	1	39.46	0.00203259	8.02926	delicious-control	delicious-infected	Phytocystatin OS=Brassica rapa subsp. pekinensis GN=CPI-3 PE=4 SV=1	32143.4	29890.8	31074	2284.51	2990.84	6320.77	23758.3	20768.9	34082.1	2284.51	2972.31	6281.8	3	2	2	0	0	0
tr|M4F623|M4F623_BRARP;tr|M4DBI1|M4DBI1_BRARP	8	2	285.64	0.00207472	8.89814	delicious-control	delicious-infected	Uncharacterized protein OS=Brassica rapa subsp. pekinensis GN=Bra036532 PE=4 SV=1	175427	236307	167334	12805.2	17102.4	35169.8	129664	164192	183532	12805.2	16996.5	34953	4	3	4	1	0	0
tr|M4CBV5|M4CBV5_BRARP	1	1	97.32	0.00207634	21.3697	delicious-control	delicious-infected	Uncharacterized protein OS=Brassica rapa subsp. pekinensis GN=Bra001685 PE=4 SV=1	78480.4	112523	142210	5242.87	2037.09	8312.84	58007.5	78183.8	155976	5242.87	2024.48	8261.59	2	1	1	0	0	0
tr|M4CC86|M4CC86_BRARP	7	1	146.84	0.00215059	15.7962	delicious-control	delicious-infected	Uncharacterized protein OS=Brassica rapa subsp. pekinensis GN=Bra001816 PE=4 SV=1	49571.3	50180.9	37230.1	1140.63	3701.63	3829.6	36639.8	34867	40834.2	1140.63	3678.71	3805.99	3	4	3	0	0	0
tr|M4DBU6|M4DBU6_BRARP	22	10	730.12	0.00218828	2.11466	delicious-control	delicious-infected	Beta-galactosidase OS=Brassica rapa subsp. pekinensis GN=Bra013956 PE=3 SV=1	1.11369e+06	1.4879e+06	1.52344e+06	689591	642957	618138	823168	1.03384e+06	1.67091e+06	689591	638975	614327	16	13	14	10	9	7
tr|I1T3Q7|I1T3Q7_BRARP	2	2	58.34	0.00219042	1.39507	delicious-control	delicious-infected	Actin 7 OS=Brassica rapa subsp. pekinensis PE=2 SV=1	752431	770854	671706	516716	510276	546405	556147	535610	736730	516716	507116	543037	0	2	1	0	2	2
sp|P16890|contig_5944_1	1	1	48.58	0.00222499	6.20975	delicious-infected	delicious-control		4782.5	2456.51	2045.22	19948	16268.7	21436.1	3534.9	1706.85	2243.2	19948	16167.9	21304	0	0	0	2	1	1
tr|M4CUC7|M4CUC7_BRARP	8	7	477.53	0.00223485	2.70281	delicious-control	delicious-infected	Uncharacterized protein OS=Brassica rapa subsp. pekinensis GN=Bra007821 PE=4 SV=1	2.21744e+06	2.9739e+06	3.54054e+06	1.01184e+06	1.0894e+06	1.12942e+06	1.63898e+06	2.06634e+06	3.88328e+06	1.01184e+06	1.08266e+06	1.12246e+06	16	22	17	16	14	10
tr|M4DJY3|M4DJY3_BRARP	9	2	335.39	0.00225414	2.35725	delicious-infected	delicious-control	Uncharacterized protein OS=Brassica rapa subsp. pekinensis GN=Bra016811 PE=4 SV=1	48535.5	54279.8	40160.5	131852	98764.7	106413	35874.2	37715	44048.2	131852	98153	105757	6	4	3	6	4	7
tr|M4CJF9|M4CJF9_BRARP	1	1	80.55	0.00225688	6.06696	delicious-control	delicious-infected	Uncharacterized protein OS=Brassica rapa subsp. pekinensis GN=Bra004343 PE=3 SV=1	31100.8	26105.4	18300.8	3580.61	5946.3	2918.7	22987.6	18138.7	20072.3	3580.61	5909.47	2900.71	4	3	3	0	0	0
tr|M4CKU8|M4CKU8_BRARP	4	1	177.24	0.00225976	3.52807	delicious-control	delicious-infected	Uncharacterized protein OS=Brassica rapa subsp. pekinensis GN=Bra004834 PE=3 SV=1	2.38538e+06	3.23355e+06	4.13141e+06	777141	975720	1.01078e+06	1.76311e+06	2.24676e+06	4.53134e+06	777141	969677	1.00455e+06	1	1	0	2	0	0
tr|M4CF23|M4CF23_BRARP	2	1	50.23	0.00228786	3.65573	delicious-infected	delicious-control	Uncharacterized protein OS=Brassica rapa subsp. pekinensis GN=Bra002805 PE=3 SV=1	13026.2	7224.78	8848.56	30709	35069.6	40601.6	9628.12	5019.97	9705.14	30709	34852.4	40351.3	0	0	0	2	3	2
tr|M4D1B0|M4D1B0_BRARP	2	1	44.89	0.00229897	2.83116	delicious-control	delicious-infected	Uncharacterized protein OS=Brassica rapa subsp. pekinensis GN=Bra010259 PE=4 SV=1	71138.2	67518.6	66016.6	18105.9	23508.1	30679.3	52580.6	46913.7	72407.2	18105.9	23362.5	30490.2	1	0	0	0	0	0
tr|M4C854|M4C854_BRARP	3	1	45.25	0.00231202	2.45731	delicious-control	delicious-infected	Uncharacterized protein OS=Brassica rapa subsp. pekinensis GN=Bra000382 PE=4 SV=1	77626.7	58890.8	51683	25910.5	23355.1	27322.5	57376.5	40918.9	56686.1	25910.5	23210.4	27154	1	1	2	0	0	0
tr|M4DPH7|M4DPH7_BRARP	6	1	44.85	0.00235301	1.95883	delicious-infected	delicious-control	Uncharacterized protein OS=Brassica rapa subsp. pekinensis GN=Bra018418 PE=4 SV=1	12659.9	10048.7	9473.99	20754.5	22736.9	19549	9357.38	6982.13	10391.1	20754.5	22596.1	19428.4	0	2	1	1	0	1
tr|M4D5C6|M4D5C6_BRARP	19	1	1267.97	0.00237236	4.02333	delicious-infected	delicious-control	Uncharacterized protein OS=Brassica rapa subsp. pekinensis GN=Bra011683 PE=3 SV=1	8156.69	4266.06	7651.73	27903.7	27634.1	25228.5	6028.88	2964.17	8392.44	27903.7	27462.9	25072.9	0	0	1	0	0	0
tr|M4EZ91|M4EZ91_BRARP	1	1	18.57	0.0024031	4.89536	delicious-control	delicious-infected	Uncharacterized protein OS=Brassica rapa subsp. pekinensis GN=Bra034134 PE=4 SV=1	3.36666e+06	7.01551e+06	5.98579e+06	1.04157e+06	1.12199e+06	1.18e+06	2.48841e+06	4.87456e+06	6.56524e+06	1.04157e+06	1.11504e+06	1.17272e+06	0	0	0	1	4	2
tr|M4FA40|M4FA40_BRARP	1	1	72.65	0.00243301	5.27588	delicious-infected	delicious-control	Uncharacterized protein OS=Brassica rapa subsp. pekinensis GN=Bra037954 PE=4 SV=1	7453.9	3464.61	6529.42	34712.8	26058.1	31282.4	5509.43	2407.3	7161.49	34712.8	25896.7	31089.5	0	0	0	4	2	1
sp|P02646|contig_705_30	3	3	32.45	0.00244714	1.54709	delicious-control	delicious-infected		116934	128585	138236	78044.3	80397.2	89608	86430	89344.2	151618	78044.3	79899.2	89055.6	1	3	4	3	2	2
tr|M4EPB7|M4EPB7_BRARP	1	1	16.05	0.00250628	4.57965	delicious-control	delicious-infected	Uncharacterized protein OS=Brassica rapa subsp. pekinensis GN=Bra030637 PE=4 SV=1	36198.8	40169.2	49185.2	6023.81	12569	8822.62	26755.7	27910.7	53946.5	6023.81	12491.2	8768.23	1	2	2	0	0	1
tr|M4EZ98|M4EZ98_BRARP	35	13	2481.85	0.00259054	2.50945	delicious-control	delicious-infected	Uncharacterized protein OS=Brassica rapa subsp. pekinensis GN=Bra034141 PE=4 SV=1	6.74027e+06	1.03187e+07	8.96191e+06	3.64327e+06	3.6179e+06	3.10799e+06	4.98196e+06	7.1697e+06	9.82946e+06	3.64327e+06	3.59549e+06	3.08883e+06	28	32	27	27	28	22
tr|M4D254|M4D254_BRARP	2	1	22.67	0.00259498	8.5897	delicious-infected	delicious-control	Uncharacterized protein OS=Brassica rapa subsp. pekinensis GN=Bra010554 PE=4 SV=1	6935.98	3971.11	2273.33	43771.1	31702.2	37742.6	5126.62	2759.23	2493.4	43771.1	31505.9	37509.9	0	0	0	0	0	1
tr|M4ETC5|M4ETC5_BRARP	7	6	450.56	0.00262808	1.408	delicious-control	delicious-infected	Uncharacterized protein OS=Brassica rapa subsp. pekinensis GN=Bra032055 PE=4 SV=1	1.63237e+06	1.93657e+06	1.7903e+06	1.23978e+06	1.2715e+06	1.29499e+06	1.20654e+06	1.34558e+06	1.9636e+06	1.23978e+06	1.26362e+06	1.287e+06	15	13	14	9	10	8
tr|M4CD58|M4CD58_BRARP	3	1	49.57	0.00269305	2.3583	delicious-control	delicious-infected	Glutamate dehydrogenase OS=Brassica rapa subsp. pekinensis GN=Bra002139 PE=3 SV=1	123955	90761.2	130549	52577.8	43272.4	50554.1	91619.4	63063.3	143187	52577.8	43004.4	50242.4	0	1	0	0	0	0
tr|M4EZY4|M4EZY4_BRARP	7	6	318.37	0.00276639	1.60296	delicious-control	delicious-infected	Uncharacterized protein OS=Brassica rapa subsp. pekinensis GN=Bra034377 PE=4 SV=1	631333	765125	734231	424644	424270	480310	466639	531629	805308	424644	421642	477349	12	11	18	12	13	11
tr|M4DSC3|M4DSC3_BRARP;tr|M4F951|M4F951_BRARP	6	2	247.63	0.00280313	2.985	delicious-control	delicious-infected	Uncharacterized protein OS=Brassica rapa subsp. pekinensis GN=Bra019416 PE=4 SV=1	188123	241178	292921	97295.1	67852.3	76803	139048	167577	321277	97295.1	67432.1	76329.5	4	2	1	0	1	0
tr|M4CA61|M4CA61_BRARP	26	3	1119.88	0.00282472	2.42523	delicious-control	delicious-infected	Uncharacterized protein OS=Brassica rapa subsp. pekinensis GN=Bra001090 PE=3 SV=1	134335	110194	131784	55622.1	59443.3	40100.7	99291.6	76565.9	144542	55622.1	59075.2	39853.5	1	3	1	0	0	1
tr|M4D9F1|M4D9F1_BRARP	3	3	67.67	0.00284289	2.37131	delicious-control	delicious-infected	Uncharacterized protein OS=Brassica rapa subsp. pekinensis GN=Bra013111 PE=4 SV=1	196635	291397	250509	107848	112291	91310.4	145339	202471	274760	107848	111595	90747.5	3	6	4	2	4	1
sp|P06147|contig_813_27	2	1	19.15	0.00284352	3181.37	delicious-control	delicious-infected		74001.9	85799.5	117554	81.8306	0.0255427	5.32506	54697.3	59615.8	128934	81.8306	0.0253845	5.29223	2	2	1	0	0	0
tr|M4FAU3|M4FAU3_BRARP	4	3	91.16	0.00292964	1.70351	delicious-control	delicious-infected	Uncharacterized protein OS=Brassica rapa subsp. pekinensis GN=Bra038208 PE=3 SV=1	215631	202649	208308	138424	104761	124636	159380	140806	228473	138424	104112	123868	2	3	4	2	1	1
tr|M4CBJ3|M4CBJ3_BRARP	2	2	33.3	0.00296647	6.9558	delicious-control	delicious-infected	Uncharacterized protein OS=Brassica rapa subsp. pekinensis GN=Bra001573 PE=4 SV=1	75860.3	53004.2	36157.5	5221.16	10828.8	7674.44	56070.9	36828.7	39657.7	5221.16	10761.7	7627.13	1	1	1	0	0	0
tr|M4DJ25|M4DJ25_BRARP	3	1	77.66	0.00300566	6.99068	delicious-infected	delicious-control	Uncharacterized protein OS=Brassica rapa subsp. pekinensis GN=Bra016503 PE=4 SV=1	9022.13	6451.38	18196.9	89407.1	67356.8	78614.9	6668.56	4482.59	19958.4	89407.1	66939.7	78130.2	1	0	1	2	3	3
tr|M4F5Y7|M4F5Y7_BRARP	2	1	16.8	0.00300917	2.6779	delicious-infected	delicious-control	Uncharacterized protein OS=Brassica rapa subsp. pekinensis GN=Bra036496 PE=4 SV=1	254511	305392	422334	940719	894697	794915	188117	212195	463218	940719	889156	790014	1	1	1	1	2	1
tr|M4E5U6|M4E5U6_BRARP;tr|M4D1I3|M4D1I3_BRARP	3	3	121.83	0.00301675	1.99663	delicious-control	delicious-infected	Uncharacterized protein OS=Brassica rapa subsp. pekinensis GN=Bra024150 PE=4 SV=1	198943	200732	244817	105576	92932.6	124282	147045	139474	268517	105576	92357	123516	10	11	10	8	8	9
tr|M4EMB3|M4EMB3_BRARP	8	6	440.43	0.00308142	1.95265	delicious-infected	delicious-control	Uncharacterized protein OS=Brassica rapa subsp. pekinensis GN=Bra029933 PE=3 SV=1	498762	707889	580561	1.11667e+06	1.2371e+06	1.13604e+06	368652	491860	636761	1.11667e+06	1.22943e+06	1.12903e+06	12	11	11	11	10	11
tr|M4CCQ6|M4CCQ6_BRARP	3	2	31.59	0.00310908	1.81808	delicious-infected	delicious-control	Uncharacterized protein OS=Brassica rapa subsp. pekinensis GN=Bra001986 PE=3 SV=1	65473.8	60668.4	76109	107299	133555	126854	48393.9	42154	83476.6	107299	132728	126072	0	1	1	0	0	0
tr|M4CL29|M4CL29_BRARP	15	12	1017.94	0.00314706	1.41724	delicious-control	delicious-infected	Uncharacterized protein OS=Brassica rapa subsp. pekinensis GN=Bra004915 PE=4 SV=1	7.89865e+06	7.26811e+06	8.62809e+06	5.34376e+06	5.74697e+06	5.69881e+06	5.83815e+06	5.05007e+06	9.46333e+06	5.34376e+06	5.71138e+06	5.66368e+06	28	23	26	22	27	26
tr|M4EIK7|M4EIK7_BRARP	2	2	20.54	0.00316617	1.85006	delicious-control	delicious-infected	Uncharacterized protein OS=Brassica rapa subsp. pekinensis GN=Bra028622 PE=3 SV=1	234008	243277	283295	146039	116584	148487	172963	169035	310719	146039	115862	147572	1	3	3	1	1	1
tr|M4FBZ5|M4FBZ5_BRARP	5	3	192.25	0.00317365	1.61176	delicious-control	delicious-infected	Uncharacterized protein OS=Brassica rapa subsp. pekinensis GN=Bra038611 PE=4 SV=1	341223	338189	345023	182508	236370	216723	252209	234983	378422	182508	234906	215387	1	2	3	3	5	2
tr|M4EAY3|M4EAY3_BRARP	8	2	322.09	0.00317657	2.49381	delicious-control	delicious-infected	Uncharacterized protein OS=Brassica rapa subsp. pekinensis GN=Bra025942 PE=4 SV=1	65394.1	82945.3	101884	36841.4	33727.9	29768.7	48334.9	57632.6	111747	36841.4	33519	29585.1	2	1	1	0	0	0
tr|M4CX59|M4CX59_BRARP	9	4	589	0.00320326	2.59409	delicious-control	delicious-infected	Uncharacterized protein OS=Brassica rapa subsp. pekinensis GN=Bra008806 PE=4 SV=1	748540	1.05309e+06	1.19648e+06	417511	352936	385304	553271	731717	1.31231e+06	417511	350751	382929	5	6	8	6	5	6
tr|M4CKT8|M4CKT8_BRARP	3	2	149.66	0.00325193	2.1078	delicious-control	delicious-infected	Uncharacterized protein OS=Brassica rapa subsp. pekinensis GN=Bra004824 PE=4 SV=1	356492	454223	505157	185565	220023	218697	263495	315606	554058	185565	218660	217349	1	2	3	5	3	3
tr|M4EZZ5|M4EZZ5_BRARP	1	1	60.47	0.00329374	10.2469	delicious-control	delicious-infected	Uncharacterized protein OS=Brassica rapa subsp. pekinensis GN=Bra034388 PE=4 SV=1	29279.4	48509.7	56219.4	5767.93	2083.02	5226.96	21641.4	33705.9	61661.6	5767.93	2070.12	5194.74	2	2	2	0	0	0
tr|M4DL52|M4DL52_BRARP	9	2	182.63	0.00329384	5.01287	delicious-control	delicious-infected	Fructose-bisphosphate aldolase OS=Brassica rapa subsp. pekinensis GN=Bra017233 PE=3 SV=1	24741.7	45718.7	50789.6	7486.21	6777.85	9923.72	18287.4	31766.6	55706.2	7486.21	6735.87	9862.54	2	1	1	0	0	1
tr|M4EAG9|M4EAG9_BRARP	5	2	77.06	0.00329841	2.07349	delicious-infected	delicious-control	Uncharacterized protein OS=Brassica rapa subsp. pekinensis GN=Bra025777 PE=4 SV=1	151152	106839	106473	258988	255978	240747	111722	74234.9	116780	258988	254393	239263	1	1	1	0	0	1
tr|Q75UU7|Q75UU7_BRAOL	6	4	186.93	0.00330074	1.80181	delicious-control	delicious-infected	Monodehydroascorbate reductase OS=Brassica oleracea GN=BO-MDAR 1 PE=1 SV=1	207190	154516	163978	92652.4	99577.9	99523.8	153141	107362	179852	92652.4	98961.2	98910.3	6	7	6	12	6	5
tr|M4DVU5|M4DVU5_BRARP	1	1	65.83	0.00330744	6.93062	delicious-control	delicious-infected	Uncharacterized protein OS=Brassica rapa subsp. pekinensis GN=Bra020639 PE=4 SV=1	60580.1	71866.5	69509.3	4873.29	9712.09	14554.3	44776.8	49934.8	76238.1	4873.29	9651.95	14464.6	3	6	5	0	0	0
tr|M4D5B2|M4D5B2_BRARP	3	3	154.58	0.00332839	5.58036	delicious-control	delicious-infected	Uncharacterized protein OS=Brassica rapa subsp. pekinensis GN=Bra011669 PE=4 SV=1	262537	605127	529177	75409.1	82362.3	92542.2	194050	420458	580404	75409.1	81852.2	91971.7	5	5	6	0	1	2
tr|M4CGE7|M4CGE7_BRARP	2	1	40.64	0.0033348	2.88111	delicious-control	delicious-infected	Uncharacterized protein OS=Brassica rapa subsp. pekinensis GN=Bra003280 PE=4 SV=1	117340	80804.6	139353	40507.6	36075.5	40558.3	86729.8	56145.2	152843	40507.6	35852.1	40308.3	0	0	0	1	1	1
tr|M4E406|M4E406_BRARP	6	4	168.57	0.00342753	3.01356	delicious-control	delicious-infected	Uncharacterized protein OS=Brassica rapa subsp. pekinensis GN=Bra023509 PE=3 SV=1	344565	545109	560569	183811	142134	155294	254679	378756	614834	183811	141253	154336	1	5	6	0	1	1
sp|P07327|contig_863_2	3	3	41.76	0.00343146	2.26414	delicious-infected	delicious-control		25802.8	27121.7	20925.7	45843.7	55636.4	65726.8	19071.7	18844.9	22951.4	45843.7	55291.8	65321.6	0	0	0	2	4	3
tr|M4DWQ5|M4DWQ5_BRARP	2	1	65.5	0.00345583	1.99947	delicious-infected	delicious-control	Uncharacterized protein OS=Brassica rapa subsp. pekinensis GN=Bra020951 PE=3 SV=1	104443	91130	125237	213648	190014	237786	77197	63319.5	137361	213648	188837	236320	0	1	2	1	0	2
tr|M4FAH4|M4FAH4_BRARP	6	5	297.69	0.00351448	1.38542	delicious-control	delicious-infected	Uncharacterized protein OS=Brassica rapa subsp. pekinensis GN=Bra038088 PE=3 SV=1	145006	171510	166147	117877	116613	113898	107178	119170	182231	117877	115891	113196	3	4	4	5	6	5
tr|M4E1B9|M4E1B9_BRARP	3	2	113.89	0.00352515	3.27251	delicious-infected	delicious-control	Uncharacterized protein OS=Brassica rapa subsp. pekinensis GN=Bra022567 PE=3 SV=1	9738.86	18037.3	15919.2	46546.7	43344.3	53102.5	7198.32	12532.8	17460.3	46546.7	43075.9	52775.1	0	0	0	2	4	1
tr|M4DM92|M4DM92_BRARP	6	4	252.22	0.00353265	1.3023	delicious-infected	delicious-control	Uncharacterized protein OS=Brassica rapa subsp. pekinensis GN=Bra017624 PE=4 SV=1	351498	350666	315299	455880	421399	447762	259804	243652	345821	455880	418789	445001	3	2	7	5	7	6
tr|M4D3X5|M4D3X5_BRARP;tr|M4D1E1|M4D1E1_BRARP;tr|M4D1E3|M4D1E3_BRARP	8	1	345.5	0.00355896	4.61687	delicious-control	delicious-infected	Uncharacterized protein OS=Brassica rapa subsp. pekinensis GN=Bra011179 PE=4 SV=1	90619.3	135525	174414	37415.1	27639	21705.8	66979.7	94166.7	191298	37415.1	27467.8	21572	2	1	1	0	0	0
tr|M4CYI0|M4CYI0_BRARP	7	4	52.06	0.00357247	1.56121	delicious-infected	delicious-control	Uncharacterized protein OS=Brassica rapa subsp. pekinensis GN=Bra009277 PE=4 SV=1	638469	576586	704221	1.02774e+06	913427	1.05522e+06	471914	400627	772392	1.02774e+06	907770	1.04871e+06	0	2	1	2	1	2
tr|M4CR81|M4CR81_BRARP	5	3	69.56	0.00357601	3.48229	delicious-control	delicious-infected	Uncharacterized protein OS=Brassica rapa subsp. pekinensis GN=Bra006722 PE=4 SV=1	4.09539e+06	7.577e+06	7.14755e+06	1.73799e+06	1.77891e+06	1.88757e+06	3.02704e+06	5.2647e+06	7.83946e+06	1.73799e+06	1.76789e+06	1.87593e+06	2	1	4	0	1	0
tr|M4E912|M4E912_BRARP	2	1	24.89	0.00363037	2.54867	delicious-control	delicious-infected	Uncharacterized protein OS=Brassica rapa subsp. pekinensis GN=Bra025268 PE=4 SV=1	14496.8	11396.8	12742.4	6257.62	5032.95	3868.7	10715	7918.81	13975.9	6257.62	5001.78	3844.86	1	1	2	0	1	1
tr|M4CM15|M4CM15_BRARP	3	2	130.17	0.00368893	2.41588	delicious-control	delicious-infected	Pectinesterase OS=Brassica rapa subsp. pekinensis GN=Bra005252 PE=3 SV=1	127627	202623	176465	68892	65830.6	75021	94333.3	140788	193548	68892	65422.9	74558.5	3	4	4	2	2	3
tr|M4ER86|M4ER86_BRARP;tr|M4E508|M4E508_BRARP	7	5	260.78	0.00370005	1.96498	delicious-control	delicious-infected	Uncharacterized protein OS=Brassica rapa subsp. pekinensis GN=Bra031309 PE=3 SV=1	176089	242928	244118	116101	111379	109996	130153	168793	267750	116101	110689	109318	11	5	5	4	3	6
sp|P02517|contig_699_12	6	4	36.32	0.00383893	1.60164	delicious-control	delicious-infected		8.45005e+06	8.34509e+06	7.83729e+06	5.9006e+06	4.89493e+06	4.58398e+06	6.24571e+06	5.79839e+06	8.59597e+06	5.9006e+06	4.86461e+06	4.55572e+06	2	2	2	3	3	1
tr|M4CGE0|M4CGE0_BRARP	31	28	2457.63	0.00386755	1.56048	delicious-infected	delicious-control	Uncharacterized protein OS=Brassica rapa subsp. pekinensis GN=Bra003273 PE=3 SV=1	6.81523e+07	8.33506e+07	8.6808e+07	1.23543e+08	1.25255e+08	1.23081e+08	5.03737e+07	5.79142e+07	9.52114e+07	1.23543e+08	1.24479e+08	1.22323e+08	77	77	76	74	76	88
tr|M4DKU6|M4DKU6_BRARP	1	1	26.25	0.00391916	2.7558	delicious-control	delicious-infected	Uncharacterized protein OS=Brassica rapa subsp. pekinensis GN=Bra017127 PE=4 SV=1	43542.1	31614.6	34944.5	10502.2	12368.7	17081.7	32183.4	21966.7	38327.3	10502.2	12292.1	16976.4	2	1	2	1	1	1
tr|M4DIL8|M4DIL8_BRARP	2	1	111.06	0.00392536	1.3972	delicious-infected	delicious-control	Uncharacterized protein OS=Brassica rapa subsp. pekinensis GN=Bra016345 PE=3 SV=1	96728.6	91370.3	84459.6	121809	137219	121790	71495.3	63486.5	92635.6	121809	136370	121039	2	2	2	1	2	1
sp|P14436|contig_1976_1	1	1	16.25	0.00392982	2.86197	delicious-control	delicious-infected		79136.6	65929.2	54120.2	17478.1	27961.4	24158.1	58492.5	45809.4	59359.2	17478.1	27788.3	24009.1	1	1	1	1	1	1
tr|M4F0H2|M4F0H2_BRARP	6	1	237.45	0.0039425	2.46248	delicious-infected	delicious-control	Uncharacterized protein OS=Brassica rapa subsp. pekinensis GN=Bra034567 PE=4 SV=1	131137	81199.9	85237.4	232012	254688	246072	96928	56419.8	93488.7	232012	253111	244555	1	0	0	0	0	0
sp|P12320|contig_1178_10	2	2	28.09	0.00408477	2.71261	delicious-infected	delicious-control		133498	206213	177425	464814	558254	379721	98673	143283	194600	464814	554797	377380	1	0	0	1	1	1
tr|M4ECA0|M4ECA0_BRARP;tr|M4DRD0|M4DRD0_BRARP	7	3	221.6	0.00408574	3.95502	delicious-control	delicious-infected	Uncharacterized protein OS=Brassica rapa subsp. pekinensis GN=Bra026409 PE=4 SV=1	120922	61154.5	105941	26903.1	25709.7	20210.6	89377.4	42491.8	116197	26903.1	25550.4	20086	5	4	4	1	1	3
tr|M4DQ39|M4DQ39_BRARP	1	1	107.55	0.00408576	3.64323	delicious-control	delicious-infected	Uncharacterized protein OS=Brassica rapa subsp. pekinensis GN=Bra018630 PE=4 SV=1	175560	112990	94462.6	42431.2	33655.2	29043.5	129762	78508.2	103607	42431.2	33446.8	28864.4	4	3	4	5	3	3
tr|M4FHB2|M4FHB2_BRARP	3	1	76.79	0.00410154	2.46421	delicious-infected	delicious-control	Uncharacterized protein OS=Brassica rapa subsp. pekinensis GN=Bra040490 PE=4 SV=1	7944.5	6213.34	9626.56	16984.4	22868.8	18756.5	5872.05	4317.2	10558.5	16984.4	22727.1	18640.9	0	0	0	1	1	2
tr|A7XB47|A7XB47_BRAOA;tr|M4DBZ0|M4DBZ0_BRARP;tr|M4DER2|M4DER2_BRARP	7	1	132.26	0.00420048	2.43977	delicious-infected	delicious-control	Adenosylhomocysteinase OS=Brassica oleracea var. alboglabra PE=2 SV=1	9453.09	15266.7	12035.2	29006.1	33845.4	26821.9	6987.1	10607.7	13200.2	29006.1	33635.8	26656.6	0	0	0	1	0	0
tr|M4DTI7|M4DTI7_BRARP	4	1	111.19	0.00420105	3.84699	delicious-infected	delicious-control	Aminomethyltransferase OS=Brassica rapa subsp. pekinensis GN=Bra019830 PE=3 SV=1	4624.43	10337.4	7647.18	26748.2	29619.7	30608.7	3418.07	7182.72	8387.46	26748.2	29436.3	30420	0	0	0	1	0	0
tr|M4DIS8|M4DIS8_BRARP	4	1	145.29	0.00421484	1.95822	delicious-control	delicious-infected	Uncharacterized protein OS=Brassica rapa subsp. pekinensis GN=Bra016405 PE=3 SV=1	452486	592000	631744	288599	259989	307409	334448	411337	692899	288599	258379	305514	3	3	4	4	5	3
tr|M4C7Y2|M4C7Y2_BRARP	16	14	738.89	0.00425124	1.55732	delicious-control	delicious-infected	Uncharacterized protein OS=Brassica rapa subsp. pekinensis GN=Bra000310 PE=4 SV=1	8.08761e+06	9.93206e+06	9.99249e+06	6.3385e+06	5.83057e+06	5.81833e+06	5.97782e+06	6.90106e+06	1.09598e+07	6.3385e+06	5.79446e+06	5.78247e+06	12	12	14	23	27	28
tr|G4WXE7|G4WXE7_BRAOL	2	2	48.86	0.00432079	1.43342	delicious-control	delicious-infected	Acetyl-CoA carboxylase biotin-containing subunit OS=Brassica oleracea GN=C.BCCP2.a PE=4 SV=1	57879.7	48092.8	48950.1	34970.9	36113.9	36994.5	42780.8	33416.1	53688.7	34970.9	35890.2	36766.4	3	1	4	0	0	0
sp|P00614|contig_626_7	4	1	48.12	0.00434868	1.98222	delicious-infected	delicious-control		34141.7	49654.9	44672.1	92212.4	80436	82004.5	25235.3	34501.6	48996.5	92212.4	79937.9	81498.9	0	0	0	0	1	1
tr|M4DH37|M4DH37_BRARP	2	1	159.2	0.00434891	2.00626	delicious-control	delicious-infected	Uncharacterized protein OS=Brassica rapa subsp. pekinensis GN=Bra015814 PE=4 SV=1	285534	377019	389546	154046	176766	193596	211048	261963	427256	154046	175671	192402	1	1	1	1	1	1
sp|P02035|contig_679_11	1	1	13.65	0.00451177	1.69524	delicious-control	delicious-infected		80814.7	96027.7	106298	60275.7	52035.3	54709.6	59732.8	66722.6	116588	60275.7	51713	54372.4	2	1	1	2	2	2
tr|M4E2U8|M4E2U8_BRARP	31	7	1914.45	0.00454497	1.5411	delicious-infected	delicious-control	Uncharacterized protein OS=Brassica rapa subsp. pekinensis GN=Bra023099 PE=3 SV=1	2.09816e+06	2.14716e+06	2.55544e+06	3.28257e+06	3.40881e+06	3.78927e+06	1.55082e+06	1.4919e+06	2.80282e+06	3.28257e+06	3.3877e+06	3.76591e+06	8	10	11	14	12	12
tr|M4E4K1|M4E4K1_BRARP	2	2	19.19	0.00459463	1.4514	delicious-control	delicious-infected	Uncharacterized protein OS=Brassica rapa subsp. pekinensis GN=Bra023704 PE=4 SV=1	254071	260949	214072	165317	163789	173232	187793	181314	234795	165317	162775	172164	3	3	6	0	0	3
tr|M4EIF4|M4EIF4_BRARP	3	1	38.39	0.00460809	4.47193	delicious-control	delicious-infected	Uncharacterized protein OS=Brassica rapa subsp. pekinensis GN=Bra028569 PE=4 SV=1	32346.1	60222.6	69576.4	13637	12724.3	9897.18	23908.1	41844.3	76311.7	13637	12645.5	9836.17	0	1	0	0	0	0
tr|M4E201|M4E201_BRARP	1	1	15.15	0.00462179	4.57473	delicious-infected	delicious-control	Uncharacterized protein OS=Brassica rapa subsp. pekinensis GN=Bra022801 PE=4 SV=1	25814	56783.7	26590.3	147303	151289	200914	19080	39454.8	29164.4	147303	150352	199676	0	0	0	3	2	2
tr|M4F514|M4F514_BRARP	1	1	47.23	0.00464758	4.56466	delicious-control	delicious-infected	Uncharacterized protein OS=Brassica rapa subsp. pekinensis GN=Bra036168 PE=4 SV=1	11305.7	12691.2	13131.9	3295.38	1467.62	3370.97	8356.41	8818.2	14403.1	3295.38	1458.53	3350.19	2	3	2	0	0	0
sp|P07366|contig_865_3	1	1	21.68	0.00469401	3.28795	delicious-control	delicious-infected		160996	182207	187248	70562.6	56250.1	34519.3	118997	126602	205375	70562.6	55901.7	34306.5	2	3	6	0	0	0
sp|P04139|contig_757_22	1	1	21.27	0.00490923	4.30127	delicious-infected	delicious-control		12046.6	28776.6	23402.6	101108	81735.6	93408.6	8904.04	19994.8	25668	101108	81229.4	92832.7	0	0	0	1	1	1
tr|M4EVU8|M4EVU8_BRARP	8	7	186.83	0.00492206	1.57547	delicious-infected	delicious-control	Uncharacterized protein OS=Brassica rapa subsp. pekinensis GN=Bra032931 PE=4 SV=1	570261	684456	752614	1.03433e+06	1.05962e+06	1.06854e+06	421499	475578	825470	1.03433e+06	1.05306e+06	1.06195e+06	5	6	6	1	0	2
tr|M4E0F0|M4E0F0_BRARP	3	3	111.03	0.00492309	2.3439	delicious-control	delicious-infected	Glutamine synthetase OS=Brassica rapa subsp. pekinensis GN=Bra022247 PE=3 SV=1	49700.9	65180.1	77246.8	24297.9	26186.8	31484.4	36735.6	45288.9	84724.6	24297.9	26024.7	31290.3	0	1	0	1	2	3
tr|B6VCT5|B6VCT5_BRARP	5	2	225.48	0.00492596	1.76545	delicious-control	delicious-infected	Epithiospecifier protein OS=Brassica rapa subsp. pekinensis GN=ESP PE=2 SV=1	99516.1	111531	129291	72522.4	57788.5	62465.5	73555.7	77494.4	141807	72522.4	57430.6	62080.4	1	1	1	1	2	1
tr|M4CH05|M4CH05_BRARP	4	3	28.85	0.00496439	4.32655	delicious-control	delicious-infected	Uncharacterized protein OS=Brassica rapa subsp. pekinensis GN=Bra003488 PE=3 SV=1	554650	791048	1.23233e+06	179259	174483	242120	409960	549641	1.35162e+06	179259	173403	240628	0	1	1	1	1	0
tr|M4DGP0|M4DGP0_BRARP	9	4	363.35	0.00504021	1.78267	delicious-infected	delicious-control	Uncharacterized protein OS=Brassica rapa subsp. pekinensis GN=Bra015665 PE=3 SV=1	242799	189927	172151	343215	360739	374342	179461	131967	188816	343215	358505	372034	7	7	7	6	5	6
tr|M4EK83|M4EK83_BRARP	16	7	258.77	0.00505007	1.67	delicious-control	delicious-infected	Beta-galactosidase OS=Brassica rapa subsp. pekinensis GN=Bra029200 PE=3 SV=1	246355	305466	318227	174028	160082	186878	182089	212246	349033	174028	159090	185726	6	9	8	0	2	2
tr|M4FG64|M4FG64_BRARP	3	2	18.69	0.00524705	1.52385	delicious-infected	delicious-control	Uncharacterized protein OS=Brassica rapa subsp. pekinensis GN=Bra040091 PE=4 SV=1	77505.6	76944.4	66045.3	124705	106566	104731	57287	53463.1	72438.8	124705	105906	104085	0	4	4	1	2	1
tr|M4CFD5|M4CFD5_BRARP	7	4	70.72	0.00526895	1.87664	delicious-control	delicious-infected	Uncharacterized protein OS=Brassica rapa subsp. pekinensis GN=Bra002917 PE=4 SV=1	823021	1.15431e+06	1.10008e+06	507701	553571	578582	608322	802043	1.20657e+06	507701	550142	575015	3	2	8	2	2	2
tr|M4DFE4|M4DFE4_BRARP	4	4	32.46	0.00534773	1.57276	delicious-infected	delicious-control	Uncharacterized protein OS=Brassica rapa subsp. pekinensis GN=Bra015217 PE=4 SV=1	123089	156096	158089	221990	236898	228838	90979	108460	173393	221990	235431	227428	2	2	5	3	4	4
tr|M4DBS1|M4DBS1_BRARP	2	1	39.38	0.00535417	4.79358	delicious-infected	delicious-control	Uncharacterized protein OS=Brassica rapa subsp. pekinensis GN=Bra013931 PE=4 SV=1	5487.05	3876.03	2302.66	22749.6	19400.8	13770.2	4055.66	2693.17	2525.57	22749.6	19280.7	13685.3	0	0	0	0	1	0
sp|P16288|contig_4404_1	3	1	18.36	0.00538387	2.87663	delicious-control	delicious-infected		59131.8	67326.6	108056	28691.1	25437.2	27395.6	43706.3	46780.3	118516	28691.1	25279.7	27226.7	0	0	0	2	2	1
tr|M4CD68|M4CD68_BRARP	5	2	69.23	0.00546801	1.84799	delicious-control	delicious-infected	Uncharacterized protein OS=Brassica rapa subsp. pekinensis GN=Bra002149 PE=3 SV=1	2.83521e+06	2.45977e+06	1.98467e+06	1.41583e+06	1.2459e+06	1.27749e+06	2.0956e+06	1.70911e+06	2.17679e+06	1.41583e+06	1.23819e+06	1.26962e+06	0	0	0	1	1	0
tr|M4CYC3|M4CYC3_BRARP	5	4	191.07	0.00550888	2.44955	delicious-control	delicious-infected	Uncharacterized protein OS=Brassica rapa subsp. pekinensis GN=Bra009220 PE=3 SV=1	1.4122e+06	1.9113e+06	2.3581e+06	680794	817894	820760	1.04381e+06	1.32802e+06	2.58637e+06	680794	812829	815700	4	4	5	0	0	0
sp|P02358|contig_690_44	1	1	27.83	0.00553447	12.963	delicious-infected	delicious-control		1665.87	960.702	5403.83	37870.9	28514.9	37712.2	1231.3	667.521	5926.94	37870.9	28338.3	37479.7	0	0	0	1	1	2
sp|P04189|contig_758_50	4	2	49.08	0.00557945	5.98644	delicious-infected	delicious-control		17617	5640.65	13398.5	68988.2	81988.6	68462.7	13021.3	3919.27	14695.5	68988.2	81480.8	68040.7	0	0	0	2	0	0
tr|M4F144|M4F144_BRARP	9	2	782.14	0.00569178	5.25885	delicious-control	delicious-infected	Uncharacterized protein OS=Brassica rapa subsp. pekinensis GN=Bra034790 PE=4 SV=1	81964.1	85120.9	35266	13714.7	11264.7	13498.8	60582.4	59144.2	38679.9	13714.7	11194.9	13415.6	3	2	0	0	0	0
tr|M4E948|M4E948_BRARP	1	1	57.2	0.00614208	17.4782	delicious-control	delicious-infected	Uncharacterized protein OS=Brassica rapa subsp. pekinensis GN=Bra025304 PE=3 SV=1	11695.7	45065.8	25550.9	2350.01	684.239	1675.18	8644.7	31312.9	28024.3	2350.01	680.001	1664.85	0	1	0	0	0	0
sp|P04454|contig_765_27	1	1	17.3	0.00617071	2.49986	delicious-infected	delicious-control		84014.8	153904	112076	282285	314428	278225	62098.1	106937	122925	282285	312481	276510	3	2	2	2	1	3
sp|P08379|contig_894_44	5	4	23.93	0.00655201	2.07037	delicious-control	delicious-infected		1.2902e+06	1.69458e+06	2.04543e+06	790407	781466	857745	953629	1.17744e+06	2.24344e+06	790407	776626	852458	5	8	7	3	3	2
tr|M4CYD8|M4CYD8_BRARP;tr|C3VX47|C3VX47_BRARP	4	1	117.17	0.00656795	2.58476	delicious-infected	delicious-control	Uncharacterized protein OS=Brassica rapa subsp. pekinensis GN=Bra009235 PE=4 SV=1	7777.32	12360.4	14662.6	29653.8	29885.7	30411.1	5748.48	8588.31	16082	29653.8	29700.6	30223.6	0	0	0	1	2	2
tr|M4D420|M4D420_BRARP	5	1	229.01	0.00659118	1.89666	delicious-control	delicious-infected	Uncharacterized protein OS=Brassica rapa subsp. pekinensis GN=Bra011224 PE=4 SV=1	1.24129e+06	1.18621e+06	997191	725606	573760	506270	917476	824208	1.09372e+06	725606	570207	503149	2	3	2	3	2	2
sp|P05268|contig_791_36	9	6	44.57	0.00678439	1.69881	delicious-infected	delicious-control		2.32279e+06	2.53409e+06	3.18258e+06	4.52335e+06	4.20694e+06	4.92726e+06	1.71685e+06	1.76076e+06	3.49067e+06	4.52335e+06	4.18089e+06	4.89689e+06	1	2	3	2	2	1
sp|P11311|contig_1060_12	4	4	160.4	0.00680658	1.43579	delicious-infected	delicious-control		92861.4	103877	81502.3	135591	134151	129754	68637	72176.8	89392	135591	133320	128954	0	0	0	7	5	7
tr|M4CGN2|M4CGN2_BRARP	5	2	34.47	0.00710089	1.99081	delicious-control	delicious-infected	Uncharacterized protein OS=Brassica rapa subsp. pekinensis GN=Bra003365 PE=4 SV=1	32065.2	35977.1	25187.2	17435.8	16240.4	13153.6	23700.5	24997.8	27625.4	17435.8	16139.9	13072.6	0	1	0	0	1	0
tr|M4DI52|M4DI52_BRARP	3	2	42.34	0.00740876	2.54398	delicious-control	delicious-infected	Uncharacterized protein OS=Brassica rapa subsp. pekinensis GN=Bra016179 PE=4 SV=1	41393.3	53152.2	41627.4	18621.8	22391.2	12514.7	30595.1	36931.5	45657.1	18621.8	22252.5	12437.5	1	1	1	1	0	0
tr|M4DHD6|M4DHD6_BRARP	2	2	21.39	0.00741805	2.94255	delicious-infected	delicious-control	Uncharacterized protein OS=Brassica rapa subsp. pekinensis GN=Bra015913 PE=4 SV=1	93850.4	162654	193611	414957	424163	485367	69367.9	113016	212353	414957	421536	482375	1	3	2	4	4	5
sp|P11229|contig_1053_2	1	1	24.41	0.00755491	3.00331	delicious-control	delicious-infected		21685.4	15357.9	29931.5	8897.76	6849.05	6553.5	16028.4	10671.1	32828.9	8897.76	6806.64	6513.1	1	0	1	0	0	0
sp|P00173|contig_106_1	6	1	51.37	0.00759081	11.9606	delicious-control	delicious-infected		71925	91806.8	88512.3	9244.21	1913.72	9931.65	53162.1	63789.8	97080.6	9244.21	1901.87	9870.43	0	1	0	0	0	0
tr|C5H9Q6|C5H9Q6_BRARP	3	1	31.72	0.00760119	3.59209	delicious-infected	delicious-control	Flavin-monooxygenase OS=Brassica rapa subsp. pekinensis GN=FMOGS-OX5 PE=4 SV=1	6755.95	12210.2	5343.4	24853.4	35235.4	27233.3	4993.55	8483.97	5860.67	24853.4	35017.2	27065.4	0	0	0	3	4	5
tr|M4DIH1|M4DIH1_BRARP	2	2	60.62	0.00762155	1.61556	delicious-control	delicious-infected	Uncharacterized protein OS=Brassica rapa subsp. pekinensis GN=Bra016298 PE=3 SV=1	253838	246001	242744	125408	161746	172490	187620	170928	266243	125408	160744	171426	1	1	1	1	0	0
tr|M4C9J6|M4C9J6_BRARP	6	4	207.03	0.00767333	19.1394	delicious-infected	delicious-control	Uncharacterized protein OS=Brassica rapa subsp. pekinensis GN=Bra000875 PE=3 SV=1	1252.94	11261.2	6438.23	131510	125225	106002	926.086	7824.58	7061.48	131510	124449	105348	0	0	0	5	6	6
sp|P13535|contig_1641_2	1	1	22.92	0.00781836	1.64971	delicious-infected	delicious-control		382801	452382	512362	663187	753103	806761	282941	314327	561961	663187	748439	801787	2	2	1	1	1	1
tr|M4C9G4|M4C9G4_BRARP	5	2	56.71	0.00784828	1.22679	delicious-control	delicious-infected	Uncharacterized protein OS=Brassica rapa subsp. pekinensis GN=Bra000843 PE=3 SV=1	2.89484e+07	2.72856e+07	2.67375e+07	2.40862e+07	2.15854e+07	2.19613e+07	2.13967e+07	1.89588e+07	2.93258e+07	2.40862e+07	2.14517e+07	2.18259e+07	2	4	4	1	1	0
tr|M4EZ67|M4EZ67_BRARP	7	3	73.05	0.00786938	1.64127	delicious-control	delicious-infected	Uncharacterized protein OS=Brassica rapa subsp. pekinensis GN=Bra034110 PE=4 SV=1	49456.7	59044.9	46197.9	31150.3	35289.2	27816.4	36555.1	41026	50670.1	31150.3	35070.6	27644.9	2	1	0	1	1	0
sp|P11316|contig_1060_17	3	2	142.84	0.00811259	10.8058	delicious-infected	delicious-control		9823.47	64562.1	24399.6	366183	354457	346816	7260.85	44859.5	26761.6	366183	352261	344678	0	0	0	2	3	3
tr|M4EID0|M4EID0_BRARP	3	2	22.54	0.00837901	3.46263	delicious-control	delicious-infected	Pyruvate kinase OS=Brassica rapa subsp. pekinensis GN=Bra028545 PE=3 SV=1	234349	216774	126897	74760.3	49368.6	42802	173215	150620	139181	74760.3	49062.8	42538.1	1	0	1	1	0	1
tr|M4FF85|M4FF85_BRARP	3	3	220.49	0.00865359	1.34697	delicious-control	delicious-infected	Uncharacterized protein OS=Brassica rapa subsp. pekinensis GN=Bra039757 PE=3 SV=1	521778	469380	481499	389429	376929	326951	385664	326138	528110	389429	374595	324935	5	6	5	2	3	2
tr|M4D168|M4D168_BRARP;tr|M4E5C7|M4E5C7_BRARP	6	2	298.32	0.00874869	1.36177	delicious-infected	delicious-control	Uncharacterized protein OS=Brassica rapa subsp. pekinensis GN=Bra010217 PE=4 SV=1	75739.2	68728.2	84511.1	99796.9	109075	102944	55981.4	47754.2	92692.1	99796.9	108399	102309	2	1	2	1	1	3
tr|M4CA41|M4CA41_BRARP	1	1	20.15	0.00876975	358.667	delicious-infected	delicious-control	Uncharacterized protein OS=Brassica rapa subsp. pekinensis GN=Bra001070 PE=4 SV=1	0	90.1099	14.3263	11399.7	13187.1	12871	0	62.6108	15.7131	11399.7	13105.4	12791.7	0	0	0	2	1	2
tr|M4E0M8|M4E0M8_BRARP	8	3	337.92	0.00881372	1.86076	delicious-control	delicious-infected	Uncharacterized protein OS=Brassica rapa subsp. pekinensis GN=Bra022325 PE=4 SV=1	68630.6	96226.6	63802.2	41055.2	41102.3	40727.2	50727.2	66860.8	69978.5	41055.2	40847.8	40476.1	4	3	5	4	4	5
tr|M4E2S1|M4E2S1_BRARP;tr|M4CM24|M4CM24_BRARP;tr|M4CRW9|M4CRW9_BRARP;tr|M4DL50|M4DL50_BRARP	20	17	1153.85	0.00897941	1.51288	delicious-infected	delicious-control	Uncharacterized protein OS=Brassica rapa subsp. pekinensis GN=Bra023072 PE=3 SV=1	1.96692e+06	2.54719e+06	2.04696e+06	3.39234e+06	3.45991e+06	3.07384e+06	1.45382e+06	1.76985e+06	2.24511e+06	3.39234e+06	3.43848e+06	3.05489e+06	29	35	37	36	43	43
tr|M4DQZ9|M4DQZ9_BRARP;tr|M4DQZ8|M4DQZ8_BRARP	4	4	127.35	0.00907828	1.31907	delicious-infected	delicious-control	Uncharacterized protein OS=Brassica rapa subsp. pekinensis GN=Bra018942 PE=4 SV=1	82206.9	89401.9	82351.8	101620	112120	121251	60761.8	62118.8	90323.8	101620	111426	120504	0	0	0	4	3	4
tr|M4CA94|M4CA94_BRARP	5	2	137.58	0.00922581	2.89403	delicious-infected	delicious-control	Uncharacterized protein OS=Brassica rapa subsp. pekinensis GN=Bra001123 PE=4 SV=1	84544.6	150635	177926	448934	386483	360120	62489.7	104665	195150	448934	384089	357900	2	1	1	3	2	2
tr|M4CKU9|M4CKU9_BRARP;tr|M4CKV0|M4CKV0_BRARP	5	1	229.84	0.00935298	8.43837	delicious-control	delicious-infected	Uncharacterized protein OS=Brassica rapa subsp. pekinensis GN=Bra004835 PE=3 SV=1	11856.2	7045.08	4023.4	565.366	1575.84	575.511	8763.29	4895.11	4412.88	565.366	1566.08	571.963	1	0	0	0	0	0
tr|M4D921|M4D921_BRARP	1	1	98.85	0.00939536	1.77567	delicious-infected	delicious-control	Uncharacterized protein OS=Brassica rapa subsp. pekinensis GN=Bra012981 PE=4 SV=1	191453	270067	233790	354906	450515	429219	141509	187650	256422	354906	447725	426573	3	5	4	3	3	2
tr|M4F5A4|M4F5A4_BRARP	5	2	81.05	0.00940596	2.66883	delicious-control	delicious-infected	Uncharacterized protein OS=Brassica rapa subsp. pekinensis GN=Bra036260 PE=3 SV=1	47387.5	88125.1	83931.6	28839.4	27622.9	25762.6	35025.6	61231.7	92056.5	28839.4	27451.8	25603.7	2	3	1	0	1	0
tr|M4CDQ1|M4CDQ1_BRARP;tr|Q50JU7|Q50JU7_BRAOL	11	1	362.47	0.0094771	1.60782	delicious-infected	delicious-control	Sucrose synthase OS=Brassica rapa subsp. pekinensis GN=Bra002332 PE=3 SV=1	46546.7	35342.9	35515.6	60139.8	69090.7	59535.5	34404.2	24557.2	38953.7	60139.8	68662.9	59168.5	2	2	2	2	3	1
tr|M4CP89|M4CP89_BRARP	3	2	31.85	0.00955922	1.8111	delicious-control	delicious-infected	Uncharacterized protein OS=Brassica rapa subsp. pekinensis GN=Bra006027 PE=3 SV=1	490265	604288	415293	313630	255314	264716	362371	419875	455494	313630	253733	263084	2	1	3	1	0	0
tr|M4D7A6|M4D7A6_BRARP	5	2	423.67	0.00959215	1.54834	delicious-control	delicious-infected	Uncharacterized protein OS=Brassica rapa subsp. pekinensis GN=Bra012366 PE=4 SV=1	237226	232068	196346	164116	128642	137147	175342	161247	215353	164116	127845	136301	2	4	2	8	7	6
tr|M4CJ73|M4CJ73_BRARP	1	1	19.31	0.00992383	3.91907	delicious-control	delicious-infected	Uncharacterized protein OS=Brassica rapa subsp. pekinensis GN=Bra004257 PE=4 SV=1	9398.23	11928.8	22163.3	4619.95	3020.58	3456.59	6946.54	8288.48	24308.8	4619.95	3001.87	3435.28	1	1	1	0	0	0
tr|M4F6X9|M4F6X9_BRARP;tr|M4D8R2|M4D8R2_BRARP	4	4	338.65	0.0101487	1.38796	delicious-control	delicious-infected	Thioredoxin OS=Brassica rapa subsp. pekinensis GN=Bra036839 PE=3 SV=1	611609	548106	507672	429412	405676	366233	452060	380838	556817	429412	403164	363975	6	7	6	9	12	10
tr|M4FGV8|M4FGV8_BRARP	4	2	36.98	0.0102089	1.47548	delicious-control	delicious-infected	Uncharacterized protein OS=Brassica rapa subsp. pekinensis GN=Bra040336 PE=4 SV=1	294153	297751	341576	211558	236235	184869	217418	206885	374642	211558	234772	183730	2	2	2	1	1	1
tr|M4CRG5|M4CRG5_BRARP	3	1	30.82	0.0102194	1.69927	delicious-infected	delicious-control	Uncharacterized protein OS=Brassica rapa subsp. pekinensis GN=Bra006806 PE=4 SV=1	26975.2	19478.4	18617	35261.1	37533.8	37777.9	19938.3	13534.1	20419.2	35261.1	37301.3	37545	1	1	0	0	0	0
sp|P02154|contig_682_17	1	1	15.27	0.0102537	1.08935	delicious-infected	delicious-control		15087.7	15691.2	15165.7	16216.7	16898.1	16935.1	11151.8	10902.7	16633.8	16216.7	16793.4	16830.7	0	1	2	3	0	0
sp|P05304|contig_791_73	2	2	18.81	0.0108255	3.20763	delicious-infected	delicious-control		72087.6	32818.6	75715.1	189403	182907	207055	53282.4	22803.2	83044.7	189403	181775	205779	0	0	1	1	2	2
tr|M4DHU3|M4DHU3_BRARP	3	3	74.57	0.0111664	1.20389	delicious-infected	delicious-control	Uncharacterized protein OS=Brassica rapa subsp. pekinensis GN=Bra016070 PE=4 SV=1	44103.3	38896.1	43596.7	50581.7	51979.8	49845.8	32598.2	27026	47817	50581.7	51657.9	49538.5	2	1	2	4	3	5
tr|M4DM96|M4DM96_BRARP	1	1	22.02	0.0114409	3.05005	delicious-infected	delicious-control	Uncharacterized protein OS=Brassica rapa subsp. pekinensis GN=Bra017628 PE=4 SV=1	781.217	1058.34	1893.46	3892.21	3367.44	4126.23	577.423	735.364	2076.75	3892.21	3346.59	4100.79	0	0	0	2	1	0
tr|M4EKI6|M4EKI6_BRARP	4	2	26.6	0.011557	1.99772	delicious-infected	delicious-control	Uncharacterized protein OS=Brassica rapa subsp. pekinensis GN=Bra029303 PE=4 SV=1	1.60573e+06	1.90157e+06	2.47215e+06	4.78068e+06	3.56054e+06	3.60403e+06	1.18685e+06	1.32126e+06	2.71147e+06	4.78068e+06	3.53849e+06	3.58181e+06	2	1	3	1	1	2
tr|M4DEX5|M4DEX5_BRARP	13	2	157.54	0.0116272	1.63149	delicious-control	delicious-infected	Uncharacterized protein OS=Brassica rapa subsp. pekinensis GN=Bra015047 PE=3 SV=1	1.37402e+06	1.36474e+06	1.07089e+06	897071	732904	705092	1.01558e+06	948254	1.17455e+06	897071	728365	700745	1	1	1	0	2	0
tr|M4EZR9|M4EZR9_BRARP	3	1	34.72	0.0116741	1.62359	delicious-infected	delicious-control	Uncharacterized protein OS=Brassica rapa subsp. pekinensis GN=Bra034312 PE=4 SV=1	28706.2	37857.7	38232.2	50324.5	58496.7	61324.6	21217.7	26304.5	41933.2	50324.5	58134.4	60946.6	0	1	1	1	1	1
tr|M4D7E9|M4D7E9_BRARP	1	1	87.03	0.0119462	9.26793	delicious-infected	delicious-control	Uncharacterized protein OS=Brassica rapa subsp. pekinensis GN=Bra012409 PE=4 SV=1	1993.04	285.253	980.564	11050.9	10300.3	8851.68	1473.12	198.202	1075.49	11050.9	10236.5	8797.11	0	0	0	1	2	2
sp|P06540|contig_831_17	5	5	31.04	0.0120424	1.53349	delicious-infected	delicious-control		283900	250413	223612	441922	351700	368647	209840	173994	245259	441922	349522	366374	2	3	1	2	3	2
sp|P05160|contig_788_7	5	1	31.45	0.0122164	2.49046	delicious-control	delicious-infected		27480.1	26971.5	15688.4	10805	7918.2	9440.21	20311.5	18740.5	17207.1	10805	7869.16	9382.02	2	1	1	0	0	0
tr|M4CY08|M4CY08_BRARP	10	6	698.18	0.0123238	1.46216	delicious-control	delicious-infected	Uncharacterized protein OS=Brassica rapa subsp. pekinensis GN=Bra009105 PE=3 SV=1	7.08712e+06	8.95929e+06	9.10345e+06	5.85353e+06	5.39524e+06	5.95177e+06	5.23833e+06	6.22515e+06	9.9847e+06	5.85353e+06	5.36182e+06	5.91508e+06	12	10	9	15	11	13
tr|M4C836|M4C836_BRARP	2	2	186.96	0.0124111	1.86935	delicious-control	delicious-infected	Uncharacterized protein OS=Brassica rapa subsp. pekinensis GN=Bra000364 PE=4 SV=1	2.17241e+06	3.22989e+06	3.19662e+06	1.47636e+06	1.42091e+06	1.70268e+06	1.6057e+06	2.24422e+06	3.50607e+06	1.47636e+06	1.41211e+06	1.69219e+06	5	4	6	4	7	4
tr|M4DHS3|M4DHS3_BRARP	3	1	30.57	0.0124214	1.95389	delicious-control	delicious-infected	Uncharacterized protein OS=Brassica rapa subsp. pekinensis GN=Bra016050 PE=4 SV=1	3.76738e+06	5.82527e+06	5.22819e+06	2.63718e+06	2.7905e+06	2.15761e+06	2.78459e+06	4.04755e+06	5.73429e+06	2.63718e+06	2.77322e+06	2.14431e+06	1	0	0	1	1	2
tr|M4EWH1|M4EWH1_BRARP	3	1	33.41	0.0125014	3.74508	delicious-infected	delicious-control	Uncharacterized protein OS=Brassica rapa subsp. pekinensis GN=Bra033155 PE=3 SV=1	45228.9	21595.6	21523.5	112540	74485	143845	33430.2	15005.2	23607	112540	74023.7	142958	0	0	0	1	1	1
tr|M4E2K1|M4E2K1_BRARP	1	1	24.61	0.0127514	49.1746	delicious-control	delicious-infected	Uncharacterized protein OS=Brassica rapa subsp. pekinensis GN=Bra023002 PE=3 SV=1	5082.47	3911.91	3942.71	6.88088	5.58027	250.623	3756.62	2718.1	4324.38	6.88088	5.54571	249.078	1	0	0	0	0	0
tr|M4ERD8|M4ERD8_BRARP	6	4	65.97	0.0129554	1.8921	delicious-control	delicious-infected	Uncharacterized protein OS=Brassica rapa subsp. pekinensis GN=Bra031362 PE=4 SV=1	1.84927e+06	2.78208e+06	2.9104e+06	1.29599e+06	1.34549e+06	1.34444e+06	1.36686e+06	1.93306e+06	3.19214e+06	1.29599e+06	1.33716e+06	1.33615e+06	3	3	3	1	3	1
tr|M4EWY3|M4EWY3_BRARP	4	2	204.09	0.013109	1.68839	delicious-infected	delicious-control	Uncharacterized protein OS=Brassica rapa subsp. pekinensis GN=Bra033318 PE=4 SV=1	217871	323295	240714	405832	443714	470570	161036	224634	264016	405832	440966	467669	3	2	5	5	4	3
tr|M4CQT7|M4CQT7_BRARP;tr|Q84XS7|Q84XS7_BRARP	12	2	431.13	0.013145	1.69904	delicious-control	delicious-infected	Sucrose synthase OS=Brassica rapa subsp. pekinensis GN=Bra006578 PE=3 SV=1	78903.1	83732.4	101151	52110.3	42675	60470.9	58319.9	58179.5	110943	52110.3	42410.7	60098.1	6	5	6	3	2	5
tr|M4DJ61|M4DJ61_BRARP	3	2	29.35	0.0132868	1.50252	delicious-control	delicious-infected	Uncharacterized protein OS=Brassica rapa subsp. pekinensis GN=Bra016539 PE=4 SV=1	258745	209682	198687	160065	149404	134527	191247	145693	217921	160065	148479	133698	7	3	6	5	5	4
tr|M4DQQ2|M4DQQ2_BRARP	3	2	47.3	0.0136691	2.63839	delicious-control	delicious-infected	Uncharacterized protein OS=Brassica rapa subsp. pekinensis GN=Bra018845 PE=4 SV=1	55399.6	66128.7	81717.3	23513.2	36055	17465.6	40947.7	45948	89627.8	23513.2	35831.7	17358	2	4	4	0	0	0
tr|M4DQZ7|M4DQZ7_BRARP;tr|M4EG92|M4EG92_BRARP	17	14	697.43	0.0138503	1.34458	delicious-infected	delicious-control	Uncharacterized protein OS=Brassica rapa subsp. pekinensis GN=Bra018940 PE=4 SV=1	719493	764201	898888	1.11963e+06	1.06291e+06	1.02103e+06	531801	530987	985904	1.11963e+06	1.05633e+06	1.01473e+06	11	10	12	21	16	13
sp|P00739|contig_630_10	4	1	27.99	0.0139825	3.48185	delicious-control	delicious-infected		14297.3	6196.57	11173.7	2216.73	3203.32	3674.97	10567.6	4305.54	12255.4	2216.73	3183.48	3652.32	2	0	1	1	0	1
tr|M4D3N4|M4D3N4_BRARP	5	4	50.02	0.0141734	1.63985	delicious-control	delicious-infected	Uncharacterized protein OS=Brassica rapa subsp. pekinensis GN=Bra011088 PE=4 SV=1	649719	872671	946314	515760	482313	507372	480229	606355	1.03792e+06	515760	479326	504244	2	1	3	1	3	1
sp|P16246|contig_4338_1	5	4	220.96	0.0142535	1.87373	delicious-infected	delicious-control		181497	106619	145767	258920	284388	269670	134150	74081.8	159878	258920	282627	268008	0	0	0	10	6	8
tr|M4DEF8|M4DEF8_BRARP	5	2	35.08	0.0146112	1.81305	delicious-infected	delicious-control	Uncharacterized protein OS=Brassica rapa subsp. pekinensis GN=Bra014879 PE=3 SV=1	84289	72864.6	59654.8	135038	106510	151537	62300.8	50628.3	65429.7	135038	105851	150603	1	0	0	1	0	0
tr|M4F9D6|M4F9D6_BRARP	2	1	34.38	0.0146352	1.80155	delicious-control	delicious-infected	Uncharacterized protein OS=Brassica rapa subsp. pekinensis GN=Bra037699 PE=4 SV=1	500056	406454	423181	311530	226370	200183	369608	282415	464147	311530	224968	198949	2	1	1	1	1	1
tr|M4EVB6|M4EVB6_BRARP;tr|M4DBY9|M4DBY9_BRARP	8	5	304.18	0.0147059	1.49367	delicious-control	delicious-infected	Serine hydroxymethyltransferase OS=Brassica rapa subsp. pekinensis GN=Bra032749 PE=3 SV=1	1.14509e+06	1.04465e+06	860839	726869	695107	620362	846371	725847	944171	726869	690802	616538	3	3	4	8	3	4
tr|M4D7H9|M4D7H9_BRARP	9	8	477.53	0.0147714	1.7213	delicious-control	delicious-infected	Uncharacterized protein OS=Brassica rapa subsp. pekinensis GN=Bra012439 PE=3 SV=1	1.6235e+06	2.40711e+06	2.17384e+06	1.11458e+06	1.33065e+06	1.15928e+06	1.19999e+06	1.67252e+06	2.38428e+06	1.11458e+06	1.32241e+06	1.15213e+06	15	19	19	19	16	15
tr|M4FEZ0|M4FEZ0_BRARP	7	2	573.95	0.0153725	1.45509	delicious-control	delicious-infected	Malate dehydrogenase OS=Brassica rapa subsp. pekinensis GN=Bra039662 PE=3 SV=1	399831	500296	481009	308097	287371	353710	295528	347619	527573	308097	285591	351529	4	8	4	3	6	4
tr|M4DVJ5|M4DVJ5_BRARP;tr|M4F665|M4F665_BRARP	4	4	117.9	0.0157514	1.51178	delicious-infected	delicious-control	Uncharacterized protein OS=Brassica rapa subsp. pekinensis GN=Bra020539 PE=4 SV=1	674518	883687	860456	1.08547e+06	1.25661e+06	1.31439e+06	498559	614009	943751	1.08547e+06	1.24883e+06	1.30629e+06	6	5	5	5	4	4
tr|M4FD02|M4FD02_BRARP	1	1	110.59	0.01583	1.95988	delicious-control	delicious-infected	Uncharacterized protein OS=Brassica rapa subsp. pekinensis GN=Bra038972 PE=4 SV=1	36356.5	30281.6	26964.5	18174.1	11637.1	17948.3	26872.3	21040.5	29574.8	18174.1	11565	17837.7	2	1	2	0	0	1
tr|M4CKB1|M4CKB1_BRARP	2	1	65.9	0.0158897	1.79018	delicious-infected	delicious-control	Uncharacterized protein OS=Brassica rapa subsp. pekinensis GN=Bra004646 PE=4 SV=1	9906.11	15168.7	12695.1	22899.8	25400	19315.3	7321.93	10539.7	13924	22899.8	25242.7	19196.2	1	1	0	4	2	4
tr|M4CF22|M4CF22_BRARP;tr|M4CRM4|M4CRM4_BRARP;tr|M4FD49|M4FD49_BRARP	7	5	260.14	0.0162277	1.53803	delicious-control	delicious-infected	Profilin OS=Brassica rapa subsp. pekinensis GN=Bra002804 PE=3 SV=1	723737	981049	967112	584998	612552	539667	534938	681659	1.06073e+06	584998	608759	536341	5	8	7	8	8	6
tr|M4F1J7|M4F1J7_BRARP	5	1	274.95	0.0162432	1.99957	delicious-control	delicious-infected	Uncharacterized protein OS=Brassica rapa subsp. pekinensis GN=Bra034943 PE=4 SV=1	290095	492496	379948	222848	179014	179531	214419	342199	416729	222848	177905	178425	0	0	0	0	1	0
tr|M4DDS1|M4DDS1_BRARP	2	1	45.71	0.0164948	2.49129	delicious-control	delicious-infected	Uncharacterized protein OS=Brassica rapa subsp. pekinensis GN=Bra014639 PE=3 SV=1	30811.8	25925.5	24330.1	12900	6524.23	13116.2	22774	18013.7	26685.3	12900	6483.82	13035.3	1	0	0	0	0	0
tr|M4ECB7|M4ECB7_BRARP	3	1	81.25	0.0168554	1.92625	delicious-control	delicious-infected	Fructose-bisphosphate aldolase OS=Brassica rapa subsp. pekinensis GN=Bra026426 PE=3 SV=1	45156.7	65702.5	59189.5	36942.6	26764.3	24572.6	33376.8	45651.8	64919.3	36942.6	26598.6	24421.1	0	0	0	1	0	0
tr|M4DCE0|M4DCE0_BRARP	3	1	197.13	0.0169942	230.527	delicious-infected	delicious-control	Uncharacterized protein OS=Brassica rapa subsp. pekinensis GN=Bra014154 PE=4 SV=1	0	404.258	0	32725.2	25434.6	35032.4	0	280.889	0	32725.2	25277	34816.5	0	0	0	1	1	1
tr|M4EZP4|M4EZP4_BRARP	2	1	112.97	0.017174	1.71691	delicious-control	delicious-infected	Uncharacterized protein OS=Brassica rapa subsp. pekinensis GN=Bra034287 PE=4 SV=1	30773	39247.8	46024.9	21152.4	20746.5	25690.9	22745.3	27270.4	50480.3	21152.4	20618	25532.5	1	1	3	0	0	0
tr|M4EWC9|M4EWC9_BRARP	3	1	203.42	0.0173582	246.595	delicious-control	delicious-infected	Uncharacterized protein OS=Brassica rapa subsp. pekinensis GN=Bra033113 PE=4 SV=1	25199	38203.7	48573.2	454.088	0	0	18625.4	26545	53275.2	454.088	0	0	1	1	2	0	0	0
sp|O04955|GSHRC_BRARP	5	4	66.56	0.0177168	1.29053	delicious-control	delicious-infected	Glutathione reductase, cytosolic OS=Brassica rapa subsp. pekinensis GN=GR1 PE=2 SV=2	201728	186205	224208	169280	155727	149328	149104	129380	245912	169280	154763	148408	2	2	2	3	2	2
tr|M4EJM5|M4EJM5_BRARP	2	2	27.83	0.0183245	1.66694	delicious-control	delicious-infected	Uncharacterized protein OS=Brassica rapa subsp. pekinensis GN=Bra028991 PE=4 SV=1	131400	154942	198848	87995.8	101154	101917	97122.1	107658	218097	87995.8	100527	101289	2	3	1	1	2	1
tr|M4CHB4|M4CHB4_BRARP;sp|P03895|contig_752_51	6	4	112.71	0.0185278	5.6831	delicious-control	delicious-infected	Uncharacterized protein OS=Brassica rapa subsp. pekinensis GN=Bra003597 PE=4 SV=1	46515.1	127889	147181	11836.3	16914.5	27835.5	34380.8	88860.9	161428	11836.3	16809.7	27663.9	4	4	9	0	0	2
tr|M4EX26|M4EX26_BRARP	1	1	17.95	0.0186277	1.84507	delicious-infected	delicious-control	Uncharacterized protein OS=Brassica rapa subsp. pekinensis GN=Bra033361 PE=4 SV=1	17654.8	28738.8	27573.9	41068.5	45876.4	49530.5	13049.2	19968.5	30243.2	41068.5	45592.3	49225.1	2	0	2	1	4	1
tr|M4DBB3|M4DBB3_BRARP	2	2	65.32	0.0186933	1.29659	delicious-infected	delicious-control	Uncharacterized protein OS=Brassica rapa subsp. pekinensis GN=Bra013773 PE=4 SV=1	530200	607128	619581	828663	743086	706244	391889	421849	679559	828663	738484	701890	2	3	2	3	3	2
tr|M4DYB0|M4DYB0_BRARP	8	1	272.52	0.0191077	5.20118	delicious-infected	delicious-control	Beta-galactosidase OS=Brassica rapa subsp. pekinensis GN=Bra021506 PE=3 SV=1	10068.1	47245.4	10706.3	124980	116110	112693	7441.66	32827.4	11742.7	124980	115391	111998	0	0	0	2	2	0
tr|M4FD61|M4FD61_BRARP	1	1	66.24	0.0194547	2.0488	delicious-control	delicious-infected	Uncharacterized protein OS=Brassica rapa subsp. pekinensis GN=Bra039031 PE=4 SV=1	103927	174067	167927	83386.5	63198.6	71064.5	76815.5	120946	184183	83386.5	62807.2	70626.4	2	2	1	0	0	1
tr|M4D208|M4D208_BRARP	7	2	114.34	0.0203282	1.93636	delicious-control	delicious-infected	Uncharacterized protein OS=Brassica rapa subsp. pekinensis GN=Bra010508 PE=4 SV=1	29404	36306	44233.7	18815.6	23297.2	14665.9	21733.5	25226.4	48515.7	18815.6	23152.9	14575.5	1	0	2	0	0	1
sp|P05437|contig_795_15	1	1	18.88	0.0205393	3.69109	delicious-infected	delicious-control		8228.43	14275.5	3765.12	31647.5	34693.7	30620.3	6081.9	9919	4129.6	31647.5	34478.8	30431.6	0	0	0	1	0	1
tr|M4EFJ6|M4EFJ6_BRARP	1	1	27.72	0.0208772	1.84986	delicious-control	delicious-infected	Uncharacterized protein OS=Brassica rapa subsp. pekinensis GN=Bra027558 PE=4 SV=1	1.48106e+07	2.16468e+07	1.47723e+07	7.42058e+06	1.04021e+07	9.87112e+06	1.0947e+07	1.50408e+07	1.62023e+07	7.42058e+06	1.03377e+07	9.81027e+06	6	6	6	3	3	4
tr|M4E3H6|M4E3H6_BRARP	10	8	262.25	0.0208915	1.28597	delicious-control	delicious-infected	Uncharacterized protein OS=Brassica rapa subsp. pekinensis GN=Bra023328 PE=4 SV=1	333231	274049	308936	236943	222829	252699	246302	190416	338842	236943	221449	251141	6	4	7	2	3	1
tr|M4D638|M4D638_BRARP	19	3	1045.89	0.0209714	1.72761	delicious-control	delicious-infected	Beta-galactosidase OS=Brassica rapa subsp. pekinensis GN=Bra011946 PE=3 SV=1	1.57595e+06	2.04483e+06	2.57219e+06	1.17477e+06	1.16916e+06	1.24077e+06	1.16484e+06	1.4208e+06	2.82118e+06	1.17477e+06	1.16192e+06	1.23312e+06	6	7	6	6	9	7
tr|M4DJR9|M4DJR9_BRARP	1	1	21.34	0.0214533	2.73295	delicious-control	delicious-infected	Uncharacterized protein OS=Brassica rapa subsp. pekinensis GN=Bra016747 PE=4 SV=1	51122	73181.2	120608	27338.2	34155.4	28120.7	37785.9	50848.3	132284	27338.2	33943.9	27947.3	2	5	2	3	2	3
tr|M4DAS2|M4DAS2_BRARP	3	1	160.63	0.0217634	1.5597	delicious-control	delicious-infected	Uncharacterized protein OS=Brassica rapa subsp. pekinensis GN=Bra013582 PE=4 SV=1	271179	193618	192209	142947	146921	131370	200437	134531	210816	142947	146011	130560	1	1	1	0	0	0
tr|M4FGZ7|M4FGZ7_BRARP	1	1	38.78	0.0221325	1.55291	delicious-infected	delicious-control	Uncharacterized protein OS=Brassica rapa subsp. pekinensis GN=Bra040375 PE=4 SV=1	21517.8	30195.4	31393.8	41215	45964	41878.9	15904.5	20980.5	34432.9	41215	45679.3	41620.7	0	0	0	2	3	2
sp|P06292|contig_819_26	4	1	58.83	0.0230905	11.5632	delicious-infected	delicious-control		333.472	3366.07	169.593	13424.2	16826.9	14488.2	246.48	2338.83	186.01	13424.2	16722.7	14398.9	0	0	0	2	1	1
tr|M4ET04|M4ET04_BRARP	15	8	786.57	0.0231438	1.34186	delicious-control	delicious-infected	Uncharacterized protein OS=Brassica rapa subsp. pekinensis GN=Bra031934 PE=3 SV=1	1.74984e+06	2.22824e+06	2.19852e+06	1.50747e+06	1.59111e+06	1.50442e+06	1.29337e+06	1.54824e+06	2.41134e+06	1.50747e+06	1.58126e+06	1.49514e+06	11	9	14	10	11	12
tr|Q75UU6|Q75UU6_BRAOL	5	1	165.63	0.0233279	2.09941	delicious-control	delicious-infected	Monodehydroascorbate reductase OS=Brassica oleracea GN=BO-MDAR 2 PE=2 SV=1	51829.5	50660.9	41293.6	23054.1	30413.9	15019.8	38308.9	35200.5	45291	23054.1	30225.5	14927.2	4	3	2	1	1	2
tr|M4EXF3|M4EXF3_BRARP	7	5	40.67	0.0243346	1.33594	delicious-control	delicious-infected	Uncharacterized protein OS=Brassica rapa subsp. pekinensis GN=Bra033490 PE=3 SV=1	1.00695e+06	935252	1.0649e+06	764086	837425	649420	744269	649838	1.16799e+06	764086	832238	645417	2	4	2	4	5	3
tr|M4EK35|M4EK35_BRARP	4	1	59.17	0.0248897	1.71967	delicious-control	delicious-infected	Uncharacterized protein OS=Brassica rapa subsp. pekinensis GN=Bra029152 PE=3 SV=1	2.32597e+06	3.34957e+06	3.52459e+06	1.561e+06	1.75154e+06	2.03741e+06	1.7192e+06	2.32737e+06	3.86578e+06	1.561e+06	1.74069e+06	2.02485e+06	1	1	1	0	2	1
sp|P02701|contig_708_15	2	1	41.69	0.0253639	1.96076	delicious-control	delicious-infected		14513.4	14744.2	24134.1	10056.1	7632.85	9541.23	10727.4	10244.7	26470.4	10056.1	7585.58	9482.41	3	0	0	0	0	0
tr|M4CP41|M4CP41_BRARP	2	1	47.23	0.0256533	1.8132	delicious-control	delicious-infected	Uncharacterized protein OS=Brassica rapa subsp. pekinensis GN=Bra005979 PE=4 SV=1	62514.3	43803.1	36228.3	28203.6	24751.5	25660.5	46206.4	30435.6	39735.3	28203.6	24598.2	25502.3	1	1	0	1	1	1
tr|Q2A9T6|Q2A9T6_BRAOL;tr|D3Y692|D3Y692_BRARP	3	3	130.45	0.0256788	1.65843	delicious-control	delicious-infected	Cystatin domain containing protein OS=Brassica oleracea GN=25.t00011 PE=4 SV=1	467204	680708	715641	359642	408013	356031	345326	472974	784918	359642	405486	353837	3	2	6	7	5	9
sp|P16871|contig_5928_1	1	1	15.16	0.0256887	1.59054	delicious-control	delicious-infected		1.28702e+06	1.15012e+06	844050	649946	691272	721722	951281	799137	925757	649946	686991	717273	1	1	1	0	2	1
sp|P07335|contig_863_10	2	1	18.39	0.0258478	1.49606	delicious-control	delicious-infected		62938.7	54388.9	79387.7	46102.2	42982.3	42404.8	46520.1	37790.8	87072.8	46102.2	42716.1	42143.4	1	1	1	0	2	1
tr|M4EZW0|M4EZW0_BRARP	3	3	71.8	0.0264052	2.03546	delicious-control	delicious-infected	Uncharacterized protein OS=Brassica rapa subsp. pekinensis GN=Bra034353 PE=4 SV=1	86950.7	91862.2	98558.2	35089.4	34371.9	66808.3	64268.1	63828.3	108099	35089.4	34159	66396.4	3	3	5	0	0	0
tr|M4DQK5|M4DQK5_BRARP	13	3	346.82	0.0266965	1.47321	delicious-control	delicious-infected	Uncharacterized protein OS=Brassica rapa subsp. pekinensis GN=Bra018798 PE=4 SV=1	128693	150230	181743	113781	96379.3	102534	95121.6	104384	199336	113781	95782.4	101902	3	5	5	5	5	4
tr|M4F1P3|M4F1P3_BRARP	2	2	64.66	0.0274315	1.67833	delicious-infected	delicious-control	Uncharacterized protein OS=Brassica rapa subsp. pekinensis GN=Bra034989 PE=4 SV=1	17163.2	22895.5	28390.7	42166.5	34265.3	38449	12685.9	15908.4	31139	42166.5	34053.1	38212	0	0	2	1	1	1
tr|M4CN73|M4CN73_BRARP	4	2	41.23	0.0274354	1.9431	delicious-infected	delicious-control	Uncharacterized protein OS=Brassica rapa subsp. pekinensis GN=Bra005661 PE=4 SV=1	60372.9	39852	74706.3	132959	106238	100711	44623.6	27690.3	81938.1	132959	105580	100090	0	0	2	0	0	0
tr|M4EX70|M4EX70_BRARP	1	1	22.48	0.0276183	1.34767	delicious-control	delicious-infected	Uncharacterized protein OS=Brassica rapa subsp. pekinensis GN=Bra033406 PE=4 SV=1	378942	494935	444783	302810	329838	345826	280089	343894	487840	302810	327795	343694	2	2	1	3	2	3
tr|M4CPN2|M4CPN2_BRARP	7	1	219.37	0.0278134	1.90734	delicious-control	delicious-infected	Uncharacterized protein OS=Brassica rapa subsp. pekinensis GN=Bra006171 PE=4 SV=1	110524	178826	198259	80510.9	88408.8	86728.7	81691.9	124253	217452	80510.9	87861.2	86194.1	0	0	0	1	1	0
sp|P05604|contig_799_9	7	4	42.17	0.0278403	1.31989	delicious-control	delicious-infected		437653	492531	455815	335431	402738	311914	323484	342224	499940	335431	400244	309992	2	3	1	1	1	1
tr|M4EPS5|M4EPS5_BRARP	3	1	59.24	0.0284108	71.6583	delicious-infected	delicious-control	Uncharacterized protein OS=Brassica rapa subsp. pekinensis GN=Bra030796 PE=4 SV=1	0	0	531.073	15007	10019.8	13028.9	0	0	582.483	15007	9957.76	12948.6	0	0	0	1	1	0
tr|M4ELH1|M4ELH1_BRARP	3	2	71.56	0.0294228	2.05182	delicious-control	delicious-infected	Uncharacterized protein OS=Brassica rapa subsp. pekinensis GN=Bra029639 PE=3 SV=1	32740.1	17690.1	20372.6	9464.93	12438.4	12604	24199.3	12291.6	22344.8	9464.93	12361.4	12526.3	2	2	2	0	0	0
tr|M4ESL1|M4ESL1_BRARP	2	2	49.56	0.0298166	1.33506	delicious-control	delicious-infected	Uncharacterized protein OS=Brassica rapa subsp. pekinensis GN=Bra031790 PE=3 SV=1	135805	135801	108631	102433	94386.4	87989.3	100378	94358.3	119147	102433	93801.8	87446.9	1	0	0	2	2	2
tr|M4E5P8|M4E5P8_BRARP;tr|M4D3W6|M4D3W6_BRARP	8	6	358.5	0.03055	2.46559	delicious-infected	delicious-control	Uncharacterized protein OS=Brassica rapa subsp. pekinensis GN=Bra024102 PE=3 SV=1	56167.9	155113	112269	277463	258258	262021	41515.6	107777	123138	277463	256658	260406	0	0	0	7	9	9
tr|Q05K38|Q05K38_BRARP;tr|M4E1Z7|M4E1Z7_BRARP;tr|M4E2K8|M4E2K8_BRARP	9	7	539.74	0.0305837	1.26391	delicious-infected	delicious-control	Chitinase OS=Brassica rapa subsp. pekinensis GN=CHB4 PE=4 SV=1	1.92228e+06	2.07574e+06	2.43202e+06	2.6016e+06	2.71368e+06	2.81172e+06	1.42082e+06	1.44228e+06	2.66745e+06	2.6016e+06	2.69688e+06	2.79439e+06	13	11	14	20	19	14
tr|M4EQ80|M4EQ80_BRARP;sp|P02661|contig_707_7;sp|P13119|contig_1372_2;tr|B6E504|B6E504_BRARP;tr|M4DSL1|M4DSL1_BRARP	11	2	704.15	0.0307247	1.41513	delicious-control	delicious-infected	Malate dehydrogenase OS=Brassica rapa subsp. pekinensis GN=Bra030951 PE=3 SV=1	320947	448710	366986	258242	286951	258016	237223	311776	402511	258242	285174	256426	3	4	4	3	5	4
tr|M4DIR6|M4DIR6_BRARP	2	1	18.17	0.0318959	1.23755	delicious-control	delicious-infected	Uncharacterized protein OS=Brassica rapa subsp. pekinensis GN=Bra016393 PE=4 SV=1	37014.2	35784.5	40108.8	27698.6	29817	33719	27358.4	24864	43991.5	27698.6	29632.3	33511.1	0	1	0	0	0	0
tr|M4ESJ2|M4ESJ2_BRARP	1	1	25.74	0.0324783	102.804	delicious-infected	delicious-control	Pectinesterase OS=Brassica rapa subsp. pekinensis GN=Bra031771 PE=3 SV=1	710.716	0	61.4973	27029.8	25963.1	26393.4	525.313	0	67.4504	27029.8	25802.3	26230.7	0	0	0	1	0	0
tr|M4EAP2|M4EAP2_BRARP	1	1	15.21	0.0324934	75.5233	delicious-control	delicious-infected	Uncharacterized protein OS=Brassica rapa subsp. pekinensis GN=Bra025851 PE=4 SV=1	33267.3	32661.1	41529.8	0	1422.85	0	24589	22693.8	45550.1	0	1414.04	0	1	0	0	0	0	0
tr|M4CE91|M4CE91_BRARP	3	1	82.05	0.0325042	1.55668	delicious-infected	delicious-control	Uncharacterized protein OS=Brassica rapa subsp. pekinensis GN=Bra002522 PE=4 SV=1	37404.1	46734.9	57455.9	77689.2	63928.5	78800.3	27646.6	32472.6	63017.8	77689.2	63532.6	78314.5	3	4	4	0	0	0
tr|M4EFA7|M4EFA7_BRARP	4	3	174.47	0.0328558	2.34555	delicious-infected	delicious-control	Thioredoxin OS=Brassica rapa subsp. pekinensis GN=Bra027469 PE=3 SV=1	679054	274540	625674	1.24594e+06	1.25703e+06	1.20127e+06	501912	190758	686242	1.24594e+06	1.24925e+06	1.19387e+06	2	3	1	6	3	5
tr|M4F531|M4F531_BRARP	4	2	26.48	0.0329818	1.18712	delicious-control	delicious-infected	Uncharacterized protein OS=Brassica rapa subsp. pekinensis GN=Bra036185 PE=4 SV=1	545373	472028	489120	445536	400236	423280	403103	327978	536469	445536	397758	420670	1	0	0	0	0	1
tr|M4DW90|M4DW90_BRARP	1	1	76.56	0.0332561	1.74774	delicious-control	delicious-infected	Uncharacterized protein OS=Brassica rapa subsp. pekinensis GN=Bra020784 PE=4 SV=1	109648	143996	185610	95986.3	74171.2	81170.2	81044.8	100052	203578	95986.3	73711.8	80669.8	0	1	0	1	1	1
sp|P15684|contig_4005_3	4	2	25.31	0.0337343	1.54099	delicious-control	delicious-infected		88234.2	85942.2	120435	56819.6	60411.7	73952	65216.8	59714.9	132094	56819.6	60037.6	73496.1	2	0	0	0	0	0
tr|M4CAL6|M4CAL6_BRARP	2	1	85.22	0.034132	2.79828	delicious-control	delicious-infected	Uncharacterized protein OS=Brassica rapa subsp. pekinensis GN=Bra001245 PE=3 SV=1	40755	21291.1	23338.8	15203.4	6072.15	9237.83	30123.4	14793.6	25598.1	15203.4	6034.55	9180.88	3	5	4	0	0	0
tr|M4DHI8|M4DHI8_BRARP	1	1	36.36	0.0350884	211.744	delicious-infected	delicious-control	Uncharacterized protein OS=Brassica rapa subsp. pekinensis GN=Bra015965 PE=4 SV=1	0	587.044	425.613	50009.8	86801.8	77612.3	0	407.894	466.814	50009.8	86264.3	77133.8	0	0	0	1	1	1
tr|M4DE46|M4DE46_BRARP	2	1	76.55	0.0354591	67.5103	delicious-control	delicious-infected	Beta-hexosaminidase OS=Brassica rapa subsp. pekinensis GN=Bra014765 PE=3 SV=1	7745.36	13920.3	36183.6	0	856.896	0	5724.85	9672.21	39686.4	0	851.589	0	1	2	3	0	0	0
tr|M4E3Q7|M4E3Q7_BRARP	7	1	250.35	0.0357908	1.60833	delicious-control	delicious-infected	Uncharacterized protein OS=Brassica rapa subsp. pekinensis GN=Bra023410 PE=3 SV=1	63105.3	59382.3	41868.6	38404.2	29386.5	34400.1	46643.2	41260.4	45921.6	38404.2	29204.5	34188	0	0	1	0	0	0
tr|M4FIH0|M4FIH0_BRARP;tr|M4CDS3|M4CDS3_BRARP	2	1	45.81	0.0358352	2.43531	delicious-control	delicious-infected	Uncharacterized protein OS=Brassica rapa subsp. pekinensis GN=Bra040899 PE=4 SV=1	26690.6	11593	23786.6	9390.46	7670.75	8426.47	19727.9	8055.16	26089.3	9390.46	7623.24	8374.52	2	0	1	0	1	0
tr|M4CFR5|M4CFR5_BRARP	7	3	216.22	0.0358521	1.44569	delicious-control	delicious-infected	Uncharacterized protein OS=Brassica rapa subsp. pekinensis GN=Bra003047 PE=4 SV=1	290495	421076	341847	226263	261535	240865	214715	292575	374939	226263	259915	239380	8	5	6	2	1	3
tr|M4CVH7|M4CVH7_BRARP	2	1	186.07	0.0360834	2.01182	delicious-infected	delicious-control	Uncharacterized protein OS=Brassica rapa subsp. pekinensis GN=Bra008224 PE=4 SV=1	28561.3	41712.8	18491.1	64942	60081.1	53556.1	21110.6	28983.1	20281.1	64942	59709	53226	0	0	0	3	1	3
tr|M4E9X7|M4E9X7_BRARP;tr|M4ENG3|M4ENG3_BRARP	9	6	326.55	0.0362398	1.13251	delicious-infected	delicious-control	Uncharacterized protein OS=Brassica rapa subsp. pekinensis GN=Bra025584 PE=4 SV=1	541451	535474	514876	625030	557667	620027	400204	372062	564718	625030	554213	616205	6	6	7	10	8	6
tr|M4CVQ4|M4CVQ4_BRARP	4	3	35.87	0.036257	1.70865	delicious-infected	delicious-control	Uncharacterized protein OS=Brassica rapa subsp. pekinensis GN=Bra008301 PE=4 SV=1	238013	403813	256792	588549	476065	470812	175923	280580	281650	588549	473117	467909	4	2	1	3	0	3
tr|M4DB37|M4DB37_BRARP	8	1	396.9	0.0367293	1.21571	delicious-control	delicious-infected	Uncharacterized protein OS=Brassica rapa subsp. pekinensis GN=Bra013697 PE=4 SV=1	139954	144584	136371	101742	119824	124659	103444	100461	149572	101742	119082	123890	1	1	2	1	1	1
tr|M4EI92|M4EI92_BRARP	2	1	37.6	0.0368531	1.16169	delicious-infected	delicious-control	Uncharacterized protein OS=Brassica rapa subsp. pekinensis GN=Bra028507 PE=4 SV=1	159894	158782	145989	194060	173417	172320	118183	110326	160122	194060	172343	171258	3	0	0	3	2	4
tr|M4DYE5|M4DYE5_BRARP	2	2	24.37	0.0392541	1.63515	delicious-infected	delicious-control	Uncharacterized protein OS=Brassica rapa subsp. pekinensis GN=Bra021541 PE=4 SV=1	42923.3	70477.7	53408.3	86930.9	79488.2	106338	31726	48969.8	58578.4	86930.9	78996	105683	1	1	3	1	1	1
tr|M4CAM0|M4CAM0_BRARP	1	1	90.98	0.0393678	1.48338	delicious-control	delicious-infected	Uncharacterized protein OS=Brassica rapa subsp. pekinensis GN=Bra001249 PE=4 SV=1	399447	538660	580912	377726	335623	310673	295244	374275	637146	377726	333545	308758	1	1	1	3	4	1
tr|M4F3N2|M4F3N2_BRARP	4	1	30.41	0.0395472	53.5472	delicious-infected	delicious-control	Uncharacterized protein OS=Brassica rapa subsp. pekinensis GN=Bra035682 PE=4 SV=1	2174.18	0	0	28500.6	33194.9	54726.1	1607.01	0	0	28500.6	32989.3	54388.7	0	0	0	1	0	0
tr|M4FBY6|M4FBY6_BRARP	2	2	26.77	0.0402693	1.57924	delicious-infected	delicious-control	Uncharacterized protein OS=Brassica rapa subsp. pekinensis GN=Bra038602 PE=4 SV=1	50140	48770.5	51025	82828.1	95448.9	58507.4	37060.1	33887.1	55964.5	82828.1	94857.8	58146.7	0	0	1	1	1	0
tr|M4ETY3|M4ETY3_BRARP	6	3	256.55	0.0427321	1.56004	delicious-infected	delicious-control	Uncharacterized protein OS=Brassica rapa subsp. pekinensis GN=Bra032265 PE=4 SV=1	623810	571251	388785	902276	733231	835358	461079	396920	426421	902276	728690	830208	2	3	3	6	5	5
tr|M4E6L4|M4E6L4_BRARP	6	5	178.27	0.0435917	1.44178	delicious-control	delicious-infected	Uncharacterized protein OS=Brassica rapa subsp. pekinensis GN=Bra024418 PE=4 SV=1	74969	93992.8	96617	63124.9	70533.8	50543.6	55412.1	65308.7	105970	63124.9	70096.9	50232	1	2	2	3	0	1
sp|P08957|contig_921_15	1	1	26.19	0.0437682	6.67633	delicious-infected	delicious-control		5982.93	583.169	7074	29216.8	32001.4	29847.6	4422.18	405.201	7758.79	29216.8	31803.2	29663.6	0	0	0	0	1	1
tr|M4CEP2|M4CEP2_BRARP	3	1	64.8	0.0438762	90.484	delicious-control	delicious-infected	Uncharacterized protein OS=Brassica rapa subsp. pekinensis GN=Bra002673 PE=3 SV=1	45531.8	45418.6	32757.9	1206.61	160.578	0	33654.1	31558.1	35929	1206.61	159.583	0	3	3	1	0	0	0
sp|P01231|contig_646_23	4	4	49.89	0.0440189	1.46831	delicious-control	delicious-infected		228381	316145	342033	191325	213319	199150	168804	219666	375143	191325	211998	197922	1	0	1	3	2	1
tr|M4CZ70|M4CZ70_BRARP	6	1	147.42	0.0441978	1.80412	delicious-control	delicious-infected	Fructose-bisphosphate aldolase OS=Brassica rapa subsp. pekinensis GN=Bra009517 PE=3 SV=1	76331.8	88540.8	130153	42845.7	56064.5	64618.2	56419.4	61520.5	142752	42845.7	55717.3	64219.8	0	0	1	0	0	0
tr|M4ESL3|M4ESL3_BRARP	15	1	523.97	0.0443015	1.60018	delicious-control	delicious-infected	Uncharacterized protein OS=Brassica rapa subsp. pekinensis GN=Bra031793 PE=4 SV=1	32128.6	39109	32646.8	28656.5	19294.8	16969.2	23747.3	27174	35807.1	28656.5	19175.3	16864.6	1	2	0	0	0	0
sp|P05610|contig_799_15	3	2	21.57	0.0447725	101.778	delicious-control	delicious-infected		61824.4	85564.5	104949	186.831	0	2292.48	45696.5	59452.5	115109	186.831	0	2278.35	1	1	2	0	0	0
sp|P05733|contig_802_14	5	3	111.31	0.0459602	2.53431	delicious-infected	delicious-control		68081.7	71276.3	24036.8	135543	122831	155720	50321.5	49524.7	26363.7	135543	122070	154761	1	0	0	3	4	3
tr|M4D733|M4D733_BRARP	7	3	123.65	0.0461188	2.27942	delicious-control	delicious-infected	Uncharacterized protein OS=Brassica rapa subsp. pekinensis GN=Bra012293 PE=3 SV=1	98884.6	192675	230598	78043.6	65439.9	85591.7	73088.9	133876	252921	78043.6	65034.6	85064	1	3	3	1	2	3
tr|M4ERC1|M4ERC1_BRARP	4	4	51.01	0.0471154	1.94636	delicious-infected	delicious-control	Uncharacterized protein OS=Brassica rapa subsp. pekinensis GN=Bra031345 PE=4 SV=1	203446	297322	127885	395615	365362	462607	150374	206587	140265	395615	363099	459755	1	1	0	1	0	1
tr|M4EGC3|M4EGC3_BRARP	1	1	32.43	0.0473881	27.9097	delicious-control	delicious-infected	Thioredoxin OS=Brassica rapa subsp. pekinensis GN=Bra027837 PE=3 SV=1	9123.68	11247.1	16827.3	1332.8	0	0	6743.62	7814.81	18456.3	1332.8	0	0	1	0	2	0	0	0
tr|M4FFA4|M4FFA4_BRARP	1	1	21.23	0.0475199	1.81838	delicious-infected	delicious-control	Uncharacterized protein OS=Brassica rapa subsp. pekinensis GN=Bra039776 PE=4 SV=1	8669.41	9407.72	16156.5	25194.9	19222.2	17832.6	6407.85	6536.74	17720.6	25194.9	19103.1	17722.7	0	0	0	2	1	1
tr|M4E348|M4E348_BRARP	1	1	22.03	0.0476732	1.69491	delicious-control	delicious-infected	Uncharacterized protein OS=Brassica rapa subsp. pekinensis GN=Bra023199 PE=4 SV=1	25673	15628.2	16493.9	12861.1	9528.16	11710	18975.8	10858.9	18090.5	12861.1	9469.15	11637.8	0	0	1	1	1	1
sp|P10864|contig_1024_25	2	1	20.21	0.048163	1.15374	delicious-control	delicious-infected		105449	94410.4	99646.4	93004.9	81122.6	85467.1	77941	65598.8	109293	93004.9	80620.2	84940.2	4	2	4	4	2	1
tr|M4CCE4|M4CCE4_BRARP	1	1	38.53	0.0490303	3.03318	delicious-infected	delicious-control	Uncharacterized protein OS=Brassica rapa subsp. pekinensis GN=Bra001874 PE=4 SV=1	67825.8	17256.7	66751.3	147739	143724	169077	50132.3	11990.4	73213.1	147739	142833	168035	2	0	0	3	4	3
sp|P02367|contig_690_53	2	1	16.02	0.049153	1.41681	delicious-infected	delicious-control		77013.5	113232	112098	139550	150897	137916	56923.3	78676.6	122949	139550	149962	137065	0	0	0	3	1	3
tr|M4EAC6|M4EAC6_BRARP	2	2	32.32	0.0492148	1.57295	delicious-control	delicious-infected	Uncharacterized protein OS=Brassica rapa subsp. pekinensis GN=Bra025734 PE=4 SV=1	480746	517975	764362	334296	374941	411642	355335	359903	838356	334296	372619	409104	1	2	1	4	3	3
tr|M4CPH3|M4CPH3_BRARP	12	10	301.97	0.0500379	1.57566	delicious-control	delicious-infected	Uncharacterized protein OS=Brassica rapa subsp. pekinensis GN=Bra006111 PE=4 SV=1	531188	726152	899767	441146	483775	444102	392619	504549	986868	441146	480779	441364	13	9	16	9	6	8
tr|M4D551|M4D551_BRARP	10	3	482.83	0.050564	1.33311	delicious-control	delicious-infected	Uncharacterized protein OS=Brassica rapa subsp. pekinensis GN=Bra011608 PE=3 SV=1	2.53684e+06	2.54061e+06	3.18302e+06	2.32617e+06	2.05244e+06	1.81778e+06	1.87506e+06	1.76528e+06	3.49114e+06	2.32617e+06	2.03973e+06	1.80658e+06	5	4	5	3	5	4
sp|P09309|contig_935_16	3	2	47.14	0.0521927	6.05407	delicious-infected	delicious-control		491.803	9256.74	3385.13	29362.3	26654	23495.9	363.508	6431.83	3712.82	29362.3	26488.9	23351	0	0	0	2	1	2
tr|M4CTM5|M4CTM5_BRARP	4	1	210.62	0.0527029	2.0647	delicious-control	delicious-infected	Uncharacterized protein OS=Brassica rapa subsp. pekinensis GN=Bra007569 PE=4 SV=1	55919.9	78487.5	121439	32949.8	42041.1	48923.6	41332.3	54535.2	133195	32949.8	41780.8	48622	2	2	2	2	3	2
tr|M4EQM6|M4EQM6_BRARP;tr|A8IJA4|A8IJA4_BRARP;tr|M4FD48|M4FD48_BRARP	9	5	494.51	0.0527326	1.28326	delicious-control	delicious-infected	Profilin OS=Brassica rapa subsp. pekinensis GN=Bra031097 PE=3 SV=1	2.1581e+06	2.90509e+06	2.58864e+06	2.0702e+06	1.93635e+06	1.95627e+06	1.59512e+06	2.01854e+06	2.83923e+06	2.0702e+06	1.92436e+06	1.94421e+06	9	13	9	13	16	14
tr|M4F6U0|M4F6U0_BRARP	5	1	91.63	0.0529116	67.5779	delicious-control	delicious-infected	Uncharacterized protein OS=Brassica rapa subsp. pekinensis GN=Bra036800 PE=4 SV=1	14853.4	17288	18850.7	355.172	0	399.396	10978.7	12012.2	20675.5	355.172	0	396.934	1	2	0	0	0	0
tr|M4EXZ7|M4EXZ7_BRARP	1	1	37.79	0.0537229	27.4011	delicious-infected	delicious-control	Uncharacterized protein OS=Brassica rapa subsp. pekinensis GN=Bra033686 PE=4 SV=1	0	5983.59	0	55623.1	54714.9	53618.8	0	4157.56	0	55623.1	54376.1	53288.3	0	0	0	0	1	0
tr|M4CJG0|M4CJG0_BRARP	1	1	17	0.05443	136.413	delicious-control	delicious-infected	Uncharacterized protein OS=Brassica rapa subsp. pekinensis GN=Bra004344 PE=4 SV=1	130660	147528	147944	0	1188.2	1935.64	96575.3	102506	162266	0	1180.84	1923.71	2	3	1	0	0	0
tr|M4EFN0|M4EFN0_BRARP	1	1	50.36	0.0553866	18.7118	delicious-control	delicious-infected	Uncharacterized protein OS=Brassica rapa subsp. pekinensis GN=Bra027592 PE=3 SV=1	6941.14	10840.9	9833.46	1475.83	0	0	5130.43	7532.57	10785.4	1475.83	0	0	0	1	1	0	0	0
sp|P04707|contig_773_19	3	1	44.61	0.0564898	4.2227	delicious-control	delicious-infected		9952.69	9357.78	7395.1	412.07	4005.29	1906.92	7356.37	6502.04	8110.97	412.07	3980.48	1895.17	0	1	0	0	1	0
tr|M4D639|M4D639_BRARP	5	3	46.3	0.0584596	1.28726	delicious-infected	delicious-control	Uncharacterized protein OS=Brassica rapa subsp. pekinensis GN=Bra011947 PE=4 SV=1	55713.5	56312.2	53057.6	81849.7	70975.9	59680.3	41179.7	39127.2	58193.8	81849.7	70536.3	59312.4	1	1	0	0	1	0
sp|P03507|contig_742_17	3	3	27.94	0.0592536	1.87066	delicious-control	delicious-infected		32594.7	43857.1	68881.8	24558.5	28275.9	24856.5	24091.8	30473.1	75549.9	24558.5	28100.8	24703.2	2	3	3	0	0	1
tr|M4D4N4|M4D4N4_BRARP;tr|M4F0G7|M4F0G7_BRARP	19	14	1482.82	0.0602781	1.16635	delicious-infected	delicious-control	Uncharacterized protein OS=Brassica rapa subsp. pekinensis GN=Bra011438 PE=3 SV=1	4.71385e+06	5.70844e+06	5.55571e+06	6.23088e+06	6.30486e+06	6.10021e+06	3.48416e+06	3.96638e+06	6.09352e+06	6.23088e+06	6.26581e+06	6.0626e+06	27	31	37	33	35	35
tr|M4EZS3|M4EZS3_BRARP	1	1	23.66	0.0610494	1.42846	delicious-control	delicious-infected	Uncharacterized protein OS=Brassica rapa subsp. pekinensis GN=Bra034316 PE=4 SV=1	53768.3	63534	46766.8	36537.2	46292.9	32027.2	39742	44145.1	51294	36537.2	46006.2	31829.8	1	0	0	0	1	2
tr|M4DR27|M4DR27_BRARP	5	4	40.76	0.0620101	1.68009	delicious-control	delicious-infected	Uncharacterized protein OS=Brassica rapa subsp. pekinensis GN=Bra018970 PE=4 SV=1	1.11662e+06	1.913e+06	1.93546e+06	872539	1.07004e+06	1.01267e+06	825330	1.32921e+06	2.12282e+06	872539	1.06342e+06	1.00643e+06	3	1	0	1	3	3
tr|M4C7D7|M4C7D7_BRARP	2	1	40.09	0.0627375	2.00748	delicious-control	delicious-infected	Uncharacterized protein OS=Brassica rapa subsp. pekinensis GN=Bra000115 PE=4 SV=1	18742.3	36687.9	37956.3	17835.2	16589.8	12094.2	13853	25491.8	41630.6	17835.2	16487.1	12019.6	0	1	1	1	0	1
tr|M4ENE6|M4ENE6_BRARP	4	1	34.59	0.0631559	1.31181	delicious-infected	delicious-control	Triosephosphate isomerase OS=Brassica rapa subsp. pekinensis GN=Bra030316 PE=3 SV=1	105525	134498	95079	137217	145308	157067	77997.1	93453	104283	137217	144408	156099	0	1	0	0	0	0
sp|P03325|contig_737_2	1	1	21.41	0.0633631	1.56877	delicious-infected	delicious-control		109249	62684	106905	160025	138498	138908	80749.5	43554.5	117254	160025	137640	138052	3	3	4	2	1	2
tr|M4CNI7|M4CNI7_BRARP	1	1	65.37	0.0667176	1.52703	delicious-control	delicious-infected	Uncharacterized protein OS=Brassica rapa subsp. pekinensis GN=Bra005775 PE=4 SV=1	21045.6	27567.5	20177.7	16974.1	11068.6	17006	15555.5	19154.7	22130.9	16974.1	11000.1	16901.2	0	1	0	1	1	0
sp|P16986|contig_6120_1	4	3	36.75	0.0670813	1.46482	delicious-infected	delicious-control		173750	124686	105814	199176	218616	174361	128424	86634.9	116057	199176	217262	173286	0	0	2	4	3	2
tr|M4CP91|M4CP91_BRARP;tr|M4CYU9|M4CYU9_BRARP	4	3	104.43	0.0671401	1.81756	delicious-infected	delicious-control	Uncharacterized protein OS=Brassica rapa subsp. pekinensis GN=Bra006029 PE=4 SV=1	47050.8	34145.8	37484.8	98906.2	48565.7	68238.3	34776.8	23725.4	41113.4	98906.2	48264.9	67817.6	1	1	2	0	1	0
tr|M4FBK9|M4FBK9_BRARP;tr|M4ERB4|M4ERB4_BRARP	3	1	164.28	0.0689072	1.39912	delicious-infected	delicious-control	Uncharacterized protein OS=Brassica rapa subsp. pekinensis GN=Bra038475 PE=4 SV=1	2.09977e+06	1.509e+06	1.53131e+06	2.66139e+06	2.52048e+06	2.00968e+06	1.55201e+06	1.04849e+06	1.67954e+06	2.66139e+06	2.50487e+06	1.99729e+06	2	2	2	2	2	3
tr|M4ERS9|M4ERS9_BRARP	3	2	26.03	0.0692427	1.24422	delicious-control	delicious-infected	Uncharacterized protein OS=Brassica rapa subsp. pekinensis GN=Bra031505 PE=3 SV=1	50102.3	42363.7	56828.1	40748.9	39967.7	39273.5	37032.3	29435.5	62329.2	40748.9	39720.1	39031.4	0	1	0	0	1	0
tr|M4E6N8|M4E6N8_BRARP	7	3	37.44	0.0696435	1.42775	delicious-control	delicious-infected	Uncharacterized protein OS=Brassica rapa subsp. pekinensis GN=Bra024442 PE=4 SV=1	60523.6	50408.2	80487.5	43576.9	44338.9	46154.6	44735	35025	88279	43576.9	44064.3	45870.1	2	1	3	1	1	2
sp|P03985|contig_752_141	5	2	30.44	0.0710806	1.45915	delicious-control	delicious-infected		69487.6	96709.7	112419	65444.2	58811	66689	51360.6	67196.5	123302	65444.2	58446.7	66277.9	2	2	2	3	4	2
tr|M4E634|M4E634_BRARP	7	3	182.25	0.0710978	1.33174	delicious-infected	delicious-control	Beta-galactosidase OS=Brassica rapa subsp. pekinensis GN=Bra024238 PE=3 SV=1	139190	111519	169849	194106	184441	181525	102880	77486.7	186291	194106	183299	180406	3	1	6	0	2	0
tr|M4E2X5|M4E2X5_BRARP	18	12	596.03	0.0736024	1.48924	delicious-control	delicious-infected	Uncharacterized protein OS=Brassica rapa subsp. pekinensis GN=Bra023126 PE=4 SV=1	719150	872771	1.22221e+06	618780	635533	635326	531547	606425	1.34053e+06	618780	631597	631410	17	15	14	22	19	15
tr|M4CS78|M4CS78_BRARP	17	9	865.64	0.0757659	1.3672	delicious-control	delicious-infected	Uncharacterized protein OS=Brassica rapa subsp. pekinensis GN=Bra007070 PE=4 SV=1	3.87992e+06	5.68236e+06	5.46184e+06	3.53157e+06	3.91763e+06	3.53974e+06	2.86778e+06	3.94825e+06	5.99056e+06	3.53157e+06	3.89336e+06	3.51792e+06	21	23	24	28	19	21
tr|M4DBR0|M4DBR0_BRARP	1	1	42.34	0.0764702	1.6193	delicious-infected	delicious-control	Uncharacterized protein OS=Brassica rapa subsp. pekinensis GN=Bra013920 PE=4 SV=1	9877.49	5268.13	5908.4	12177.9	9309.15	12605.7	7300.78	3660.44	6480.35	12177.9	9251.49	12528	0	0	0	0	0	1
tr|M4F5G0|M4F5G0_BRARP	9	6	530.93	0.0774395	1.57267	delicious-control	delicious-infected	Uncharacterized protein OS=Brassica rapa subsp. pekinensis GN=Bra036316 PE=4 SV=1	911339	1.65909e+06	1.40803e+06	846647	838116	844980	673601	1.15278e+06	1.54433e+06	846647	832925	839770	13	14	11	15	11	10
tr|M4D511|M4D511_BRARP	3	2	69.81	0.077547	5.30436	delicious-infected	delicious-control	Peptidyl-prolyl cis-trans isomerase OS=Brassica rapa subsp. pekinensis GN=Bra011568 PE=3 SV=1	3315.37	254.805	5305.58	12527.3	17207.2	17345.7	2450.5	177.045	5819.18	12527.3	17100.6	17238.8	0	0	0	1	0	3
tr|M4CYV4|M4CYV4_BRARP	4	2	52	0.0788784	4.9753	delicious-infected	delicious-control	Uncharacterized protein OS=Brassica rapa subsp. pekinensis GN=Bra009401 PE=3 SV=1	286.066	23021	995.111	45028.5	39588.5	36293.6	211.441	15995.6	1091.44	45028.5	39343.3	36069.9	0	1	0	3	2	3
sp|P10029|contig_971_4	1	1	13.6	0.0797327	1.45561	delicious-control	delicious-infected		92024.8	61766.2	82106.5	65818.7	50102.8	46139.5	68018.6	42916.8	90054.7	65818.7	49792.5	45855	0	0	2	0	0	0
tr|M4DQ84|M4DQ84_BRARP;tr|M4EPI6|M4EPI6_BRARP	4	3	93.52	0.0800274	2.38709	delicious-control	delicious-infected	Uncharacterized protein OS=Brassica rapa subsp. pekinensis GN=Bra018677 PE=3 SV=1	110145	294223	116132	83177.4	63056.5	71814.2	81411.5	204434	127374	83177.4	62666	71371.5	5	4	5	2	2	1
tr|M4D4Y1|M4D4Y1_BRARP	3	2	22.14	0.0818707	2.74199	delicious-control	delicious-infected	Adenylyl cyclase-associated protein OS=Brassica rapa subsp. pekinensis GN=Bra011538 PE=3 SV=1	601302	190976	601056	172617	172836	162694	444442	132695	659240	172617	171765	161691	2	0	1	0	0	0
tr|M4DPF9|M4DPF9_BRARP	1	1	18.24	0.0826094	1.20842	delicious-infected	delicious-control	Uncharacterized protein OS=Brassica rapa subsp. pekinensis GN=Bra018400 PE=4 SV=1	64498.9	58642.7	59971.2	66110.8	84790.9	70376	47673.3	40746.5	65776.7	66110.8	84265.8	69942.1	0	1	1	0	0	0
tr|M4D0L6|M4D0L6_BRARP	1	1	18.86	0.0827705	1.32991	delicious-control	delicious-infected	Uncharacterized protein OS=Brassica rapa subsp. pekinensis GN=Bra010014 PE=4 SV=1	584736	677764	766492	414766	546157	564735	432198	470928	840692	414766	542775	561254	1	1	1	1	1	3
tr|M4EI30|M4EI30_BRARP	3	3	129	0.0835257	1.20803	delicious-infected	delicious-control	Thioredoxin OS=Brassica rapa subsp. pekinensis GN=Bra028445 PE=3 SV=1	44738.8	44205.7	56636	58303.4	56069.5	61492.7	33067.9	30715.3	62118.6	58303.4	55722.3	61113.6	3	4	3	5	5	3
tr|M4FC51|M4FC51_BRARP;tr|M4CB36|M4CB36_BRARP	2	2	75.46	0.0844173	1.16812	delicious-infected	delicious-control	Uncharacterized protein OS=Brassica rapa subsp. pekinensis GN=Bra038667 PE=4 SV=1	50378.4	49543.9	55075.8	53583	62785.2	64688.4	37236.3	34424.4	60407.3	53583	62396.4	64289.7	1	1	1	1	2	1
sp|P01408|contig_654_35	4	2	20.73	0.0847826	1.3346	delicious-control	delicious-infected		87558.8	131734	105021	84863.2	78049.3	80091.3	64717.6	91532.2	115188	84863.2	77565.9	79597.6	3	3	0	1	0	0
tr|M4EGF3|M4EGF3_BRARP	24	19	1169.31	0.0864384	1.20683	delicious-control	delicious-infected	Uncharacterized protein OS=Brassica rapa subsp. pekinensis GN=Bra027867 PE=3 SV=1	6.31559e+06	8.29456e+06	7.27783e+06	6.18601e+06	5.84938e+06	6.10135e+06	4.66806e+06	5.76328e+06	7.98235e+06	6.18601e+06	5.81316e+06	6.06373e+06	44	44	34	27	28	29
tr|M4F4B7|M4F4B7_BRARP	1	1	28.43	0.0882137	52.1963	delicious-control	delicious-infected	Uncharacterized protein OS=Brassica rapa subsp. pekinensis GN=Bra035917 PE=4 SV=1	14836.3	488.478	397.389	163.341	31.9179	105.954	10966	339.408	435.858	163.341	31.7202	105.301	1	0	0	0	0	0
sp|P01134|contig_644_31	6	4	362.18	0.0883019	1.38792	delicious-infected	delicious-control		114772	124141	164927	163775	224495	172226	84831.7	86256.3	180893	163775	223105	171164	1	0	0	4	7	3
tr|M4CEV5|M4CEV5_BRARP;tr|M4DVA6|M4DVA6_BRARP	6	2	250.38	0.0884126	34.3149	delicious-control	delicious-infected	Uncharacterized protein OS=Brassica rapa subsp. pekinensis GN=Bra002737 PE=4 SV=1	21997.2	20085.9	34263.6	658.11	0	1566.78	16258.8	13956.2	37580.5	658.11	0	1557.12	0	2	2	0	0	0
tr|M4CIG9|M4CIG9_BRARP	2	2	64.45	0.0893154	3.22145	delicious-infected	delicious-control	Uncharacterized protein OS=Brassica rapa subsp. pekinensis GN=Bra004003 PE=4 SV=1	28837.6	4444.24	38199.2	79916.1	75471.4	74885.4	21314.8	3087.98	41897.1	79916.1	75004	74423.7	0	0	1	2	2	2
tr|M4ERX4|M4ERX4_BRARP	1	1	33.11	0.0898562	1.63756	delicious-infected	delicious-control	Uncharacterized protein OS=Brassica rapa subsp. pekinensis GN=Bra031551 PE=4 SV=1	26959.7	16336.8	13662.6	38693.6	27154	27426.3	19926.8	11351.3	14985.2	38693.6	26985.9	27257.2	4	2	2	0	0	0
tr|M4DQX8|M4DQX8_BRARP	5	2	44.64	0.0923069	1.25721	delicious-control	delicious-infected	Uncharacterized protein OS=Brassica rapa subsp. pekinensis GN=Bra018921 PE=4 SV=1	31620.9	24695.1	34322.6	23747.4	24594	23753.9	23372	17158.8	37645.2	23747.4	24441.7	23607.4	1	2	1	0	0	0
sp|P05148|contig_787_5	5	5	32.95	0.0947265	1.22205	delicious-infected	delicious-control		2.4727e+06	2.51431e+06	2.29414e+06	2.56973e+06	2.89099e+06	3.43721e+06	1.82765e+06	1.74701e+06	2.51623e+06	2.56973e+06	2.87308e+06	3.41602e+06	7	6	6	7	3	4
sp|P15509|contig_3969_15	1	1	21.65	0.0949727	1.38344	delicious-infected	delicious-control		36697.1	30422.2	33851.7	55825.7	48196.8	35664.5	27124	21138.1	37128.7	55825.7	47898.3	35444.7	1	2	0	6	4	4
tr|M4DZ89|M4DZ89_BRARP	6	2	67.8	0.0957257	1.49739	delicious-infected	delicious-control	Uncharacterized protein OS=Brassica rapa subsp. pekinensis GN=Bra021836 PE=3 SV=1	89585.7	102536	54728.8	130565	108816	130249	66215.8	71244.7	60026.7	130565	108142	129446	0	1	0	0	1	0
tr|M4EIP5|M4EIP5_BRARP	3	1	72.28	0.0997359	22.2078	delicious-infected	delicious-control	Uncharacterized protein OS=Brassica rapa subsp. pekinensis GN=Bra028660 PE=4 SV=1	0	1190.02	466.394	10763.1	12433.8	13588.4	0	826.86	511.543	10763.1	12356.8	13504.6	0	0	0	1	2	0
sp|P10594|contig_1007_23	7	1	514.58	0.100272	5.1441	delicious-infected	delicious-control		1394.4	26923.3	103.905	47235.7	57228.5	41739.1	1030.65	18707	113.963	47235.7	56874.1	41481.8	0	0	0	2	0	0
tr|M4DKE0|M4DKE0_BRARP	3	1	66.03	0.100859	1.57743	delicious-control	delicious-infected	Uncharacterized protein OS=Brassica rapa subsp. pekinensis GN=Bra016969 PE=4 SV=1	4878.21	4302.54	2844	3258.71	2244.27	2120.01	3605.64	2989.52	3119.3	3258.71	2230.37	2106.94	1	1	1	1	0	1
tr|M4EJ78|M4EJ78_BRARP;tr|M4CZ93|M4CZ93_BRARP	6	6	234.87	0.10294	1.29252	delicious-control	delicious-infected	Uncharacterized protein OS=Brassica rapa subsp. pekinensis GN=Bra028844 PE=4 SV=1	221803	201387	294546	178558	190533	186207	163942	139929	323059	178558	189353	185059	7	7	13	6	7	3
tr|M4CHF2|M4CHF2_BRARP	19	1	788.68	0.107113	20.0426	delicious-infected	delicious-control	Uncharacterized protein OS=Brassica rapa subsp. pekinensis GN=Bra003635 PE=4 SV=1	0	614.435	4750.97	40508.2	35587.6	31440.7	0	426.926	5210.88	40508.2	35367.2	31246.9	0	0	0	2	1	1
sp|P16524|contig_5680_1	3	1	20.2	0.10838	4.17595	delicious-infected	delicious-control		9115.09	545.903	11416	28399.8	34408.2	25208.5	6737.27	379.308	12521.1	28399.8	34195.1	25053.1	0	0	0	0	0	1
tr|M4ELS7|M4ELS7_BRARP	5	1	41.89	0.108691	2.61297	delicious-control	delicious-infected	Uncharacterized protein OS=Brassica rapa subsp. pekinensis GN=Bra029747 PE=4 SV=1	27455.8	89994.5	91961.8	27372.3	28622.2	24149	20293.5	62530.6	100864	27372.3	28444.9	24000.1	0	0	0	0	1	0
tr|M4CJS1|M4CJS1_BRARP	11	5	409.89	0.109326	1.32794	delicious-control	delicious-infected	Uncharacterized protein OS=Brassica rapa subsp. pekinensis GN=Bra004455 PE=3 SV=1	434789	621740	578352	365429	388489	477219	321367	432002	634339	365429	386083	474277	7	5	5	6	8	6
tr|M4D3W4|M4D3W4_BRARP	5	1	52.79	0.110433	1.85042	delicious-infected	delicious-control	Uncharacterized protein OS=Brassica rapa subsp. pekinensis GN=Bra011168 PE=4 SV=1	9172.8	7529.15	5162.76	17464.3	14919.4	8075.22	6779.92	5231.46	5662.54	17464.3	14827	8025.43	0	0	0	0	1	0
sp|P10178|contig_981_13	3	1	32.42	0.110845	3.95365	delicious-infected	delicious-control		0	1802.48	0	1058.18	3554.98	2513.19	0	1252.41	0	1058.18	3532.97	2497.7	0	0	0	0	1	0
tr|M4E4E2|M4E4E2_BRARP	34	1	1805.71	0.111825	1.30015	delicious-infected	delicious-control	Uncharacterized protein OS=Brassica rapa subsp. pekinensis GN=Bra023645 PE=3 SV=1	489046	328113	323593	473918	489213	520015	361470	227981	354918	473918	486183	516810	7	6	6	7	11	11
tr|A4USG1|A4USG1_BRAOL	7	3	413.99	0.114989	1.35068	delicious-infected	delicious-control	Beta-1,3 glucanase OS=Brassica oleracea PE=2 SV=1	891713	1.51184e+06	1.21942e+06	1.67293e+06	1.73286e+06	1.48769e+06	659095	1.05047e+06	1.33747e+06	1.67293e+06	1.72213e+06	1.47852e+06	6	5	8	9	9	14
tr|M4E2J6|M4E2J6_BRARP	3	1	79.13	0.115346	10.0516	delicious-infected	delicious-control	Uncharacterized protein OS=Brassica rapa subsp. pekinensis GN=Bra022997 PE=4 SV=1	5441.88	18.4785	5149.14	31335.7	40013.1	35293.9	4022.27	12.8394	5647.6	31335.7	39765.2	35076.3	0	0	0	1	1	2
tr|M4E873|M4E873_BRARP	4	2	42.13	0.116754	1.48957	delicious-control	delicious-infected	Uncharacterized protein OS=Brassica rapa subsp. pekinensis GN=Bra024979 PE=4 SV=1	22520.4	12566.2	18754.9	13310.9	10337	12497.9	16645.6	8731.35	20570.4	13310.9	10273	12420.8	2	0	0	0	0	0
sp|P02838|contig_714_61	5	2	45.94	0.119665	1.73222	delicious-control	delicious-infected		48217.5	20655	33498	18527.2	19007.2	21563.4	35639.2	14351.6	36740.7	18527.2	18889.5	21430.5	2	0	0	0	1	1
tr|M4D2L4|M4D2L4_BRARP	1	1	52.14	0.122294	12.9984	delicious-control	delicious-infected	Uncharacterized protein OS=Brassica rapa subsp. pekinensis GN=Bra010717 PE=4 SV=1	30965.3	23281.8	19847.4	468.396	0	5231.86	22887.4	16176.8	21768.7	468.396	0	5199.61	0	1	0	0	0	0
sp|P02470|contig_696_41	4	1	45.2	0.122857	1.47626	delicious-infected	delicious-control		23413.2	40723.1	48608.1	54916.4	52704.8	58819.3	17305.5	28295.5	53313.5	54916.4	52378.4	58456.7	0	0	2	0	1	0
tr|M4CD05|M4CD05_BRARP	2	2	35.07	0.123883	2.59603	delicious-control	delicious-infected	Uncharacterized protein OS=Brassica rapa subsp. pekinensis GN=Bra002086 PE=3 SV=1	19981.4	67263	20528.5	15189.1	13291.4	13034.1	14768.9	46736.1	22515.8	15189.1	13209.1	12953.7	1	2	2	1	1	1
tr|M4EFL7|M4EFL7_BRARP	3	1	115.83	0.125175	19.2917	delicious-infected	delicious-control	Nucleoside diphosphate kinase OS=Brassica rapa subsp. pekinensis GN=Bra027579 PE=3 SV=1	1540.83	0	2416.72	25954.5	24026.4	26367.2	1138.88	0	2650.67	25954.5	23877.6	26204.7	0	0	0	0	1	0
tr|M4DUR2|M4DUR2_BRARP	6	2	105.85	0.125806	1.48496	delicious-control	delicious-infected	Uncharacterized protein OS=Brassica rapa subsp. pekinensis GN=Bra020255 PE=3 SV=1	62222.4	95099.8	114051	55204.9	68828.9	58714.6	45990.6	66077.8	125092	55204.9	68402.6	58352.7	3	3	4	1	0	1
tr|M4E7S6|M4E7S6_BRARP	1	1	13.36	0.126053	5.55642	delicious-infected	delicious-control	Uncharacterized protein OS=Brassica rapa subsp. pekinensis GN=Bra024832 PE=4 SV=1	0	12535.5	81.3076	17467.4	31344.8	21291.8	0	8709.97	89.1785	17467.4	31150.7	21160.6	0	0	0	1	2	1
tr|M4D9F5|M4D9F5_BRARP	2	2	27.19	0.127618	15.2362	delicious-infected	delicious-control	Uncharacterized protein OS=Brassica rapa subsp. pekinensis GN=Bra013115 PE=4 SV=1	947.061	0	892.602	11082.8	9568.91	7377.7	700.004	0	979.009	11082.8	9509.65	7332.22	0	0	0	2	1	2
tr|M4CVW5|M4CVW5_BRARP	1	1	21.87	0.129135	1.90231	delicious-infected	delicious-control	Uncharacterized protein OS=Brassica rapa subsp. pekinensis GN=Bra008362 PE=3 SV=1	4220.46	1022.98	2305.14	4755.22	4213.06	5391.48	3119.48	710.796	2528.28	4755.22	4186.97	5358.24	0	0	0	1	3	2
tr|M4EWX9|M4EWX9_BRARP;tr|M4DU21|M4DU21_BRARP	7	5	401.83	0.129949	1.30847	delicious-control	delicious-infected	Uncharacterized protein OS=Brassica rapa subsp. pekinensis GN=Bra033314 PE=4 SV=1	578573	863682	743050	560534	622928	486666	427642	600110	814980	560534	619070	483666	4	3	5	4	4	4
tr|M4CET7|M4CET7_BRARP;tr|M4CET6|M4CET6_BRARP;tr|M4DEQ3|M4DEQ3_BRARP	13	1	640.44	0.130124	4.54696	delicious-control	delicious-infected	Uncharacterized protein OS=Brassica rapa subsp. pekinensis GN=Bra002719 PE=4 SV=1	1746.15	13182.3	8650.64	934.999	1269.3	2981.38	1290.64	9159.39	9488.05	934.999	1261.44	2963	0	0	1	0	0	0
tr|M4C994|M4C994_BRARP	15	6	821.33	0.130289	1.20239	delicious-control	delicious-infected	Uncharacterized protein OS=Brassica rapa subsp. pekinensis GN=Bra000773 PE=4 SV=1	595607	734560	709575	486290	603293	606824	440233	510392	778265	486290	599556	603083	8	11	7	3	4	5
tr|M4F4J7|M4F4J7_BRARP	7	1	279.21	0.131098	18.8162	delicious-control	delicious-infected	Uncharacterized protein OS=Brassica rapa subsp. pekinensis GN=Bra035997 PE=4 SV=1	69605.8	47892.9	35040.6	1763	0	6343.79	51448	33277.2	38432.7	1763	0	6304.68	1	2	0	0	0	0
tr|M4ELA6|M4ELA6_BRARP	5	2	67.22	0.132869	1.61212	delicious-control	delicious-infected	Uncharacterized protein OS=Brassica rapa subsp. pekinensis GN=Bra029574 PE=4 SV=1	25541.8	19744.2	37985	15783.4	22660.6	13209.1	18878.8	13718.8	41662.1	15783.4	22520.3	13127.7	1	1	0	0	0	0
tr|M4D6Z2|M4D6Z2_BRARP	13	2	474.45	0.134573	1.12598	delicious-infected	delicious-control	Uncharacterized protein OS=Brassica rapa subsp. pekinensis GN=Bra012252 PE=3 SV=1	57198.6	62554.1	58605.2	62105.3	74519.2	64203.5	42277.4	43464.2	64278.4	62105.3	74057.7	63807.7	0	0	1	1	2	3
tr|M4D5G7|M4D5G7_BRARP	1	1	33.45	0.143308	14.0335	delicious-infected	delicious-control	Uncharacterized protein OS=Brassica rapa subsp. pekinensis GN=Bra011724 PE=4 SV=1	1483.85	0	1362.6	8775.97	19166.6	12003.1	1096.76	0	1494.5	8775.97	19047.9	11929.1	0	0	0	0	2	1
tr|M4CRW8|M4CRW8_BRARP;tr|M4DL53|M4DL53_BRARP	18	2	790.33	0.144136	1.64897	delicious-control	delicious-infected	Fructose-bisphosphate aldolase OS=Brassica rapa subsp. pekinensis GN=Bra006960 PE=3 SV=1	102543	209180	208707	120066	105554	89988.2	75792.8	145344	228911	120066	104900	89433.4	3	2	2	4	3	2
tr|M4EIZ6|M4EIZ6_BRARP	19	15	1489.16	0.144874	1.13359	delicious-infected	delicious-control	Uncharacterized protein OS=Brassica rapa subsp. pekinensis GN=Bra028761 PE=3 SV=1	3.01328e+07	3.39501e+07	3.75231e+07	3.70149e+07	3.72861e+07	4.08786e+07	2.22722e+07	2.35894e+07	4.11554e+07	3.70149e+07	3.70552e+07	4.06266e+07	29	33	33	41	44	39
tr|M4E040|M4E040_BRARP	2	2	23.74	0.146523	1.15638	delicious-infected	delicious-control	Uncharacterized protein OS=Brassica rapa subsp. pekinensis GN=Bra022137 PE=4 SV=1	330659	274049	320907	324092	393448	352819	244401	190416	351972	324092	391012	350644	4	1	3	2	1	1
tr|M4C8F9|M4C8F9_BRARP	6	1	51.74	0.146533	1.27424	delicious-control	delicious-infected	Uncharacterized protein OS=Brassica rapa subsp. pekinensis GN=Bra000487 PE=4 SV=1	113856	78343.2	87389.3	81927.2	72851.2	64637.5	84154.7	54434.9	95848.9	81927.2	72400	64239	0	1	0	0	0	0
tr|M4ETI7|M4ETI7_BRARP;tr|M4CKA8|M4CKA8_BRARP;tr|M4D428|M4D428_BRARP	4	2	160.31	0.146573	1.20189	delicious-infected	delicious-control	Uncharacterized protein OS=Brassica rapa subsp. pekinensis GN=Bra032118 PE=3 SV=1	50085.6	47337.7	52093.3	49363.6	63306.9	67032	37019.9	32891.5	57136.1	49363.6	62914.9	66618.8	0	0	1	3	2	5
tr|M4EM37|M4EM37_BRARP	4	3	89.15	0.150875	1.22347	delicious-control	delicious-infected	Uncharacterized protein OS=Brassica rapa subsp. pekinensis GN=Bra029857 PE=3 SV=1	60622.6	75224.4	86320.8	62031.7	63110.7	56446.3	44808.2	52267.9	94677	62031.7	62719.9	56098.3	5	1	3	1	1	0
sp|P05677|contig_800_13	1	1	41.45	0.155706	11.1062	delicious-infected	delicious-control		1549	1506.03	0	10223.8	12832.3	10873.7	1144.91	1046.43	0	10223.8	12752.8	10806.7	0	0	0	1	2	0
tr|M4DVL9|M4DVL9_BRARP	3	1	40.88	0.157115	1.16258	delicious-infected	delicious-control	Uncharacterized protein OS=Brassica rapa subsp. pekinensis GN=Bra020563 PE=4 SV=1	381550	370618	396298	376317	474633	484233	282016	257515	434661	376317	471694	481248	3	1	2	0	1	1
tr|M4DPN8|M4DPN8_BRARP	16	7	949.48	0.161284	1.11544	delicious-infected	delicious-control	Uncharacterized protein OS=Brassica rapa subsp. pekinensis GN=Bra018479 PE=4 SV=1	1.43783e+06	1.60948e+06	1.77284e+06	1.76057e+06	1.881e+06	1.73503e+06	1.06274e+06	1.11831e+06	1.94446e+06	1.76057e+06	1.86935e+06	1.72433e+06	6	6	8	7	5	4
tr|A7YX84|A7YX84_BRAOG;tr|I3RXT6|I3RXT6_BRAOL	6	5	167.02	0.161977	1.25323	delicious-infected	delicious-control	GAPDH (Fragment) OS=Brassica oleracea var. gemmifera PE=2 SV=1	210430	299981	325738	327076	342437	378375	155536	208435	357271	327076	340316	376042	2	2	1	5	5	4
tr|M4F5A3|M4F5A3_BRARP;tr|G5DGD1|G5DGD1_BRAOC	2	1	78.38	0.162384	1.29375	delicious-infected	delicious-control	Uncharacterized protein OS=Brassica rapa subsp. pekinensis GN=Bra036259 PE=3 SV=1	80860.9	112120	123987	123861	124904	161310	59767	77903.7	135989	123861	124131	160316	0	0	0	2	2	3
tr|M4FCB6|M4FCB6_BRARP;sp|P01571|contig_660_18;tr|M4CB77|M4CB77_BRARP	21	8	850.5	0.164902	1.12743	delicious-control	delicious-infected	Uncharacterized protein OS=Brassica rapa subsp. pekinensis GN=Bra038734 PE=3 SV=1	1.49445e+06	1.57854e+06	1.85374e+06	1.43928e+06	1.40998e+06	1.52062e+06	1.1046e+06	1.09681e+06	2.03319e+06	1.43928e+06	1.40125e+06	1.51124e+06	0	1	1	11	6	11
tr|M4CCE5|M4CCE5_BRARP	2	2	56.83	0.173565	1.09851	delicious-infected	delicious-control	Uncharacterized protein OS=Brassica rapa subsp. pekinensis GN=Bra001875 PE=4 SV=1	898468	821266	780189	975358	851707	919132	664088	570638	855715	975358	846432	913466	2	1	2	2	4	2
sp|P09435|contig_938_1	2	2	28.67	0.17568	1.18627	delicious-control	delicious-infected		148591	188872	146898	153122	127063	128122	109829	131234	161118	153122	126276	127332	3	1	2	3	0	1
tr|M4ES64|M4ES64_BRARP	3	3	221.2	0.176132	1.16091	delicious-infected	delicious-control	Superoxide dismutase [Cu-Zn] OS=Brassica rapa subsp. pekinensis GN=Bra031642 PE=3 SV=1	100990	128255	93350.3	126382	126669	121452	74644.9	89114.7	102387	126382	125885	120704	5	5	3	6	5	4
tr|M4CYR7|M4CYR7_BRARP	1	1	15.78	0.17614	1.43184	delicious-infected	delicious-control	Uncharacterized protein OS=Brassica rapa subsp. pekinensis GN=Bra009364 PE=4 SV=1	44831	103662	52063.9	100605	88951	97609	33136.1	72027.2	57103.9	100605	88400.1	97007.3	2	1	2	3	2	4
tr|M4FGS4|M4FGS4_BRARP	6	4	45.38	0.176729	1.22178	delicious-infected	delicious-control	Uncharacterized protein OS=Brassica rapa subsp. pekinensis GN=Bra040302 PE=4 SV=1	392991	476099	375954	587510	511301	422361	290473	330806	412348	587510	508134	419757	0	5	1	2	2	3
tr|M4EPX3|M4EPX3_BRARP	3	1	165.37	0.180911	1.64327	delicious-control	delicious-infected	Nucleoside diphosphate kinase OS=Brassica rapa subsp. pekinensis GN=Bra030844 PE=3 SV=1	19108.8	41048	41361.8	16538	22046.9	23193.6	14123.9	28521.3	45365.7	16538	21910.4	23050.6	0	0	0	1	1	2
tr|M4EE87|M4EE87_BRARP	6	3	49.11	0.189531	1.19778	delicious-infected	delicious-control	Uncharacterized protein OS=Brassica rapa subsp. pekinensis GN=Bra027098 PE=4 SV=1	60004.7	65071.2	88962.9	85170.7	89705.7	81495.4	44351.5	45213.2	97574.8	85170.7	89150.2	80993	1	3	3	0	1	1
tr|M4D3P5|M4D3P5_BRARP	9	5	453.51	0.194041	1.16107	delicious-infected	delicious-control	Profilin OS=Brassica rapa subsp. pekinensis GN=Bra011099 PE=3 SV=1	918012	1.0936e+06	1.20677e+06	1.37823e+06	1.13617e+06	1.22237e+06	678533	759866	1.32359e+06	1.37823e+06	1.12913e+06	1.21484e+06	4	5	3	7	6	6
tr|M4DDB6|M4DDB6_BRARP	2	1	36.75	0.19414	1.09507	delicious-infected	delicious-control	Uncharacterized protein OS=Brassica rapa subsp. pekinensis GN=Bra014484 PE=3 SV=1	151023	147912	141040	144971	163114	173720	111626	102774	154694	144971	162104	172650	2	1	3	3	2	3
tr|M4FBR0|M4FBR0_BRARP	7	3	438.77	0.195145	1.44974	delicious-control	delicious-infected	Uncharacterized protein OS=Brassica rapa subsp. pekinensis GN=Bra038526 PE=3 SV=1	314111	162923	299343	184173	182253	169103	232170	113203	328321	184173	181125	168061	6	6	6	3	2	2
sp|P03674|contig_747_103	5	3	71.31	0.195666	1.09202	delicious-infected	delicious-control		144974	121502	121544	140723	142510	140493	107155	84422.8	133309	140723	141628	139627	1	0	0	1	1	1
tr|M4E1J8|M4E1J8_BRARP	3	1	87.29	0.197924	1.4609	delicious-infected	delicious-control	Pectinesterase OS=Brassica rapa subsp. pekinensis GN=Bra022648 PE=3 SV=1	8921.65	17530	16425.9	27213.3	18351.8	17074.6	6594.29	12180.3	18016	27213.3	18238.2	16969.3	0	1	0	3	1	1
tr|M4DS06|M4DS06_BRARP	15	6	878.15	0.203085	1.12519	delicious-control	delicious-infected	Uncharacterized protein OS=Brassica rapa subsp. pekinensis GN=Bra019299 PE=4 SV=1	6.84536e+06	8.49345e+06	6.79282e+06	6.52533e+06	6.44882e+06	6.69517e+06	5.05963e+06	5.90148e+06	7.45039e+06	6.52533e+06	6.40888e+06	6.65389e+06	9	10	14	9	9	7
tr|M4DTK2|M4DTK2_BRARP	8	2	131.16	0.213449	1.52119	delicious-control	delicious-infected	Uncharacterized protein OS=Brassica rapa subsp. pekinensis GN=Bra019845 PE=4 SV=1	9681.75	20208.3	19807.5	12281.6	9831.63	10556.9	7156.1	14041.3	21724.9	12281.6	9770.74	10491.8	1	0	1	0	0	0
tr|M4F138|M4F138_BRARP	3	3	27.96	0.214046	1.10394	delicious-control	delicious-infected	Uncharacterized protein OS=Brassica rapa subsp. pekinensis GN=Bra034783 PE=4 SV=1	757697	678826	729480	734561	624822	602688	560039	471666	800096	734561	620953	598972	15	8	7	2	2	1
tr|M4DCJ4|M4DCJ4_BRARP	9	2	384.59	0.228945	1.16724	delicious-infected	delicious-control	Uncharacterized protein OS=Brassica rapa subsp. pekinensis GN=Bra014209 PE=4 SV=1	284536	238942	356806	353903	328158	345440	210310	166023	391346	353903	326126	343310	4	3	4	4	4	3
tr|M4C820|M4C820_BRARP	7	1	330.07	0.229317	1.23886	delicious-control	delicious-infected	Uncharacterized protein OS=Brassica rapa subsp. pekinensis GN=Bra000348 PE=4 SV=1	161320	230376	249911	182867	160098	174935	119237	160071	274103	182867	159106	173857	2	1	4	3	2	1
tr|M4D5Z1|M4D5Z1_BRARP	12	8	660.72	0.233847	1.10527	delicious-infected	delicious-control	Uncharacterized protein OS=Brassica rapa subsp. pekinensis GN=Bra011899 PE=3 SV=1	1.82209e+06	1.89426e+06	2.2477e+06	2.13255e+06	2.10476e+06	2.35459e+06	1.34677e+06	1.31618e+06	2.46528e+06	2.13255e+06	2.09172e+06	2.34007e+06	11	15	19	13	15	14
tr|M4E2V9|M4E2V9_BRARP	10	1	114.06	0.23394	2.66452	delicious-control	delicious-infected	Uncharacterized protein OS=Brassica rapa subsp. pekinensis GN=Bra023110 PE=3 SV=1	0	19009.9	0	1708.59	2872.42	2553.43	0	13208.6	0	1708.59	2854.63	2537.69	0	1	0	0	0	0
tr|M4ECF7|M4ECF7_BRARP	3	2	38.35	0.242107	1.09677	delicious-infected	delicious-control	Uncharacterized protein OS=Brassica rapa subsp. pekinensis GN=Bra026466 PE=4 SV=1	4.73671e+06	3.96965e+06	4.46446e+06	4.88975e+06	4.42332e+06	5.13234e+06	3.50106e+06	2.75822e+06	4.89664e+06	4.88975e+06	4.39593e+06	5.1007e+06	0	1	2	0	1	0
tr|M4CG79|M4CG79_BRARP	4	2	187.61	0.245834	1.2774	delicious-control	delicious-infected	Uncharacterized protein OS=Brassica rapa subsp. pekinensis GN=Bra003212 PE=3 SV=1	338590	543587	333733	317145	321959	312761	250263	377699	366040	317145	319965	310833	2	2	3	6	4	6
tr|M4C9G1|M4C9G1_BRARP	4	4	48.3	0.248259	1.16284	delicious-control	delicious-infected	Uncharacterized protein OS=Brassica rapa subsp. pekinensis GN=Bra000840 PE=4 SV=1	114030	96053.9	80624.7	79083.6	82601	88314.6	84283.7	66740.8	88429.5	79083.6	82089.5	87770.2	0	1	3	2	2	1
tr|M4F7Z5|M4F7Z5_BRARP	2	2	28.23	0.252951	1.27273	delicious-control	delicious-infected	Uncharacterized protein OS=Brassica rapa subsp. pekinensis GN=Bra037206 PE=4 SV=1	102580	129742	174032	95286.5	104545	119445	75820.2	90148.2	190878	95286.5	103897	118709	3	3	2	0	0	1
tr|M4CPY4|M4CPY4_BRARP	3	2	54.44	0.270387	1.10213	delicious-infected	delicious-control	Uncharacterized protein OS=Brassica rapa subsp. pekinensis GN=Bra006273 PE=4 SV=1	33953.9	32645.5	31770.8	41306	34068.7	33041.8	25096.5	22683	34846.3	41306	33857.7	32838.1	1	0	0	2	2	4
tr|M4E1T6|M4E1T6_BRARP	2	1	91.26	0.279828	1.50408	delicious-control	delicious-infected	Uncharacterized protein OS=Brassica rapa subsp. pekinensis GN=Bra022736 PE=3 SV=1	10821.6	17712.7	7417.57	5886.44	9848.41	8168.06	7998.6	12307.3	8135.62	5886.44	9787.42	8117.7	1	1	2	0	1	0
tr|M4DEP3|M4DEP3_BRARP	1	1	21.31	0.283899	1.64983	delicious-infected	delicious-control	Uncharacterized protein OS=Brassica rapa subsp. pekinensis GN=Bra014965 PE=4 SV=1	6869.73	48132.6	30473.6	60096.9	46216.5	34707.7	5077.65	33443.8	33423.6	60096.9	45930.3	34493.7	0	1	0	0	1	2
tr|M4CQ66|M4CQ66_BRARP;tr|M4CA33|M4CA33_BRARP	2	2	77.7	0.289596	1.57558	delicious-control	delicious-infected	Uncharacterized protein OS=Brassica rapa subsp. pekinensis GN=Bra006355 PE=3 SV=1	11975.3	5123.04	12856.7	4944.74	6326.94	7740.36	8851.32	3559.62	14101.2	4944.74	6287.76	7692.65	2	0	2	0	0	0
tr|M4DF17|M4DF17_BRARP	6	5	43.85	0.292651	1.05408	delicious-control	delicious-infected	Uncharacterized protein OS=Brassica rapa subsp. pekinensis GN=Bra015089 PE=4 SV=1	1.47439e+06	1.67633e+06	1.59502e+06	1.55977e+06	1.45368e+06	1.48881e+06	1.08977e+06	1.16476e+06	1.74943e+06	1.55977e+06	1.44468e+06	1.47964e+06	3	3	2	2	2	2
tr|M4C9N6|M4C9N6_BRARP	5	4	33.06	0.311231	1.21442	delicious-infected	delicious-control	Protein translocase subunit SecA OS=Brassica rapa subsp. pekinensis GN=Bra000915 PE=3 SV=1	114217	104424	87463.5	108433	159237	104069	84421.3	72556.4	95930.3	108433	158251	103427	2	3	1	1	1	2
tr|M4CUL2|M4CUL2_BRARP	3	2	83.45	0.31352	1.12493	delicious-control	delicious-infected	Uncharacterized protein OS=Brassica rapa subsp. pekinensis GN=Bra007907 PE=4 SV=1	108506	128239	140594	109733	99882.6	125817	80200.7	89103.6	154204	109733	99264	125041	1	1	1	3	4	2
tr|M4E663|M4E663_BRARP	7	1	291.14	0.31644	1.14508	delicious-infected	delicious-control	Uncharacterized protein OS=Brassica rapa subsp. pekinensis GN=Bra024267 PE=3 SV=1	41111.3	34831.5	52465.8	49072.4	44810.9	53155.3	30386.7	24201.9	57544.7	49072.4	44533.3	52827.6	1	0	0	1	1	1
tr|M4C8L7|M4C8L7_BRARP	6	4	75.99	0.319048	1.07253	delicious-infected	delicious-control	Uncharacterized protein OS=Brassica rapa subsp. pekinensis GN=Bra000545 PE=4 SV=1	702258	594126	681186	690253	757584	673172	519062	412815	747127	690253	752892	669022	2	1	4	7	9	7
tr|M4FDC4|M4FDC4_BRARP	3	1	14.42	0.321286	1.80158	delicious-infected	delicious-control	Uncharacterized protein OS=Brassica rapa subsp. pekinensis GN=Bra039095 PE=4 SV=1	17340.2	276.861	17590.9	24718.3	20072.3	18639.2	12816.7	192.371	19293.7	24718.3	19948	18524.3	1	0	0	0	0	0
tr|M4E6D5|M4E6D5_BRARP	1	1	27.64	0.325608	1.20732	delicious-control	delicious-infected	Uncharacterized protein OS=Brassica rapa subsp. pekinensis GN=Bra024339 PE=4 SV=1	1.31992e+06	1.92684e+06	2.13812e+06	1.39154e+06	1.48606e+06	1.5826e+06	975597	1.33882e+06	2.3451e+06	1.39154e+06	1.47686e+06	1.57285e+06	1	1	1	2	1	1
tr|M4FF96|M4FF96_BRARP	3	1	46.85	0.331267	1.67449	delicious-infected	delicious-control	Uncharacterized protein OS=Brassica rapa subsp. pekinensis GN=Bra039768 PE=3 SV=1	14079	588.783	14351.5	18148	17723.6	12720.8	10406.2	409.102	15740.8	18148	17613.9	12642.4	0	0	0	1	0	0
tr|M4EIC8|M4EIC8_BRARP	16	2	686.74	0.332707	1.43552	delicious-control	delicious-infected	Fructose-bisphosphate aldolase OS=Brassica rapa subsp. pekinensis GN=Bra028543 PE=3 SV=1	346204	785158	708195	324584	467561	489310	255891	545548	776751	324584	464666	486293	5	3	4	2	1	2
tr|M4CDJ0|M4CDJ0_BRARP	14	8	696.76	0.348311	1.115	delicious-control	delicious-infected	Uncharacterized protein OS=Brassica rapa subsp. pekinensis GN=Bra002271 PE=3 SV=1	6.74331e+06	8.06087e+06	9.26285e+06	7.4962e+06	6.87244e+06	7.2162e+06	4.9842e+06	5.6009e+06	1.01595e+07	7.4962e+06	6.82988e+06	7.17171e+06	16	15	19	22	22	17
tr|M4EDW6|M4EDW6_BRARP	2	1	38.54	0.369017	1.46158	delicious-infected	delicious-control	Uncharacterized protein OS=Brassica rapa subsp. pekinensis GN=Bra026976 PE=4 SV=1	17527.5	504.695	10013.2	12495.8	15480.5	13014.4	12955.2	350.676	10982.6	12495.8	15384.6	12934.2	1	0	1	1	2	1
tr|M4CVR4|M4CVR4_BRARP	9	3	249.51	0.394555	1.32299	delicious-control	delicious-infected	Uncharacterized protein OS=Brassica rapa subsp. pekinensis GN=Bra008311 PE=3 SV=1	101789	224808	138866	107059	136822	107944	75235.4	156203	152308	107059	135975	107279	1	0	2	3	3	4
tr|M4DYD3|M4DYD3_BRARP	5	3	86.36	0.394742	1.16178	delicious-control	delicious-infected	Uncharacterized protein OS=Brassica rapa subsp. pekinensis GN=Bra021529 PE=3 SV=1	460665	670493	678130	546074	446352	564919	340493	465876	743776	546074	443588	561437	1	1	2	0	0	1
tr|M4DUX9|M4DUX9_BRARP	7	7	644.83	0.4013	1.19023	delicious-control	delicious-infected	Non-specific lipid-transfer protein OS=Brassica rapa subsp. pekinensis GN=Bra020322 PE=3 SV=1	1.232e+07	1.95392e+07	2.0022e+07	1.35447e+07	1.5243e+07	1.48016e+07	9.10615e+06	1.35764e+07	2.19603e+07	1.35447e+07	1.51486e+07	1.47103e+07	9	6	5	19	15	17
tr|M4DIE9|M4DIE9_BRARP	4	1	63.74	0.428888	1.04651	delicious-infected	delicious-control	Uncharacterized protein OS=Brassica rapa subsp. pekinensis GN=Bra016276 PE=3 SV=1	126137	111272	112036	114010	126292	125397	93231.8	77314.7	122882	114010	125510	124624	0	0	0	1	1	2
tr|M4F4Y3|M4F4Y3_BRARP	4	4	113.99	0.439566	1.0835	delicious-control	delicious-infected	Uncharacterized protein OS=Brassica rapa subsp. pekinensis GN=Bra036137 PE=4 SV=1	1.58625e+06	2.01526e+06	1.68568e+06	1.47847e+06	1.60728e+06	1.79399e+06	1.17245e+06	1.40025e+06	1.84886e+06	1.47847e+06	1.59732e+06	1.78293e+06	0	0	1	8	8	4
sp|P15147|contig_3896_4	1	1	20.44	0.447969	1.08336	delicious-infected	delicious-control		32556.3	32443.4	42491.9	38763.9	35525.8	42162.9	24063.4	22542.5	46605.3	38763.9	35305.8	41902.9	2	1	2	2	2	1
sp|P08327|contig_893_29	3	3	30.78	0.455401	1.29659	delicious-infected	delicious-control		75665.4	76812.8	55493.6	55801.1	127213	86638.7	55926.8	53371.5	60865.6	55801.1	126425	86104.6	4	2	4	1	2	3
tr|M4DIN0|M4DIN0_BRARP	14	2	472.16	0.459388	1.08876	delicious-control	delicious-infected	Uncharacterized protein OS=Brassica rapa subsp. pekinensis GN=Bra016357 PE=3 SV=1	51097.9	65602.4	59966.3	46993.9	54544.1	60726.7	37768.1	45582.3	65771.3	46993.9	54206.3	60352.3	2	0	2	0	0	0
tr|M4CY57|M4CY57_BRARP	9	9	605.5	0.460673	1.02589	delicious-control	delicious-infected	Uncharacterized protein OS=Brassica rapa subsp. pekinensis GN=Bra009154 PE=4 SV=1	2.31221e+07	2.32489e+07	2.28846e+07	2.10781e+07	2.32994e+07	2.31305e+07	1.70903e+07	1.61539e+07	2.50999e+07	2.10781e+07	2.31551e+07	2.29879e+07	18	18	19	18	15	19
tr|M4DJQ7|M4DJQ7_BRARP	2	2	42.8	0.462364	1.10873	delicious-control	delicious-infected	Uncharacterized protein OS=Brassica rapa subsp. pekinensis GN=Bra016735 PE=4 SV=1	17964.2	19409.5	19089.5	17726.1	12421.2	20778.6	13277.9	13486.2	20937.5	17726.1	12344.3	20650.5	0	0	0	2	1	2
tr|M4E7Z1|M4E7Z1_BRARP	1	1	26	0.465415	1.06671	delicious-control	delicious-infected	Uncharacterized protein OS=Brassica rapa subsp. pekinensis GN=Bra024897 PE=4 SV=1	4.22054e+06	3.50136e+06	3.95291e+06	3.95795e+06	3.74405e+06	3.24264e+06	3.11954e+06	2.43284e+06	4.33556e+06	3.95795e+06	3.72086e+06	3.22265e+06	1	1	1	1	3	1
tr|M4EM59|M4EM59_BRARP	1	1	83.14	0.466543	1.15571	delicious-control	delicious-infected	Superoxide dismutase OS=Brassica rapa subsp. pekinensis GN=Bra029879 PE=3 SV=1	55130.2	38926	33811.6	32560.8	39680.4	38398.6	40748.5	27046.8	37084.7	32560.8	39434.7	38161.9	2	0	0	0	0	0
tr|M4CUG7|M4CUG7_BRARP	5	3	32.43	0.473658	1.08874	delicious-infected	delicious-control	Uncharacterized protein OS=Brassica rapa subsp. pekinensis GN=Bra007862 PE=3 SV=1	276492	230929	232814	225921	298597	281409	204365	160456	255351	225921	296747	279674	0	0	2	1	0	2
sp|P13805|contig_1738_9	2	1	29.37	0.474848	1.10454	delicious-control	delicious-infected		237597	240490	181616	178771	234314	184178	175616	167099	199197	178771	232863	183043	5	2	4	2	2	4
tr|M4F7E7|M4F7E7_BRARP	26	20	2585.33	0.489661	1.08589	delicious-control	delicious-infected	Uncharacterized protein OS=Brassica rapa subsp. pekinensis GN=Bra037007 PE=3 SV=1	5.73304e+07	7.11191e+07	7.95766e+07	6.37741e+07	6.29544e+07	6.48441e+07	4.23748e+07	4.94155e+07	8.72799e+07	6.37741e+07	6.25645e+07	6.44443e+07	45	48	57	58	55	60
tr|M4E0R7|M4E0R7_BRARP	4	2	306.22	0.492332	1.14838	delicious-control	delicious-infected	Uncharacterized protein OS=Brassica rapa subsp. pekinensis GN=Bra022364 PE=4 SV=1	2.05415e+06	2.30189e+06	3.37897e+06	2.14723e+06	2.21636e+06	2.37201e+06	1.51829e+06	1.59941e+06	3.70607e+06	2.14723e+06	2.20263e+06	2.35739e+06	6	6	6	6	7	4
tr|M4E3N1|M4E3N1_BRARP	12	5	320.1	0.496251	1.10207	delicious-control	delicious-infected	Uncharacterized protein OS=Brassica rapa subsp. pekinensis GN=Bra023384 PE=4 SV=1	503716	643308	706718	535036	505910	641116	372313	446987	775131	535036	502776	637164	5	4	3	2	2	3
tr|M4CUX4|M4CUX4_BRARP	1	1	135.72	0.507534	1.12212	delicious-control	delicious-infected	Uncharacterized protein OS=Brassica rapa subsp. pekinensis GN=Bra008019 PE=4 SV=1	319588	497257	440704	402982	358308	359398	236218	345508	483365	402982	356088	357183	1	3	2	1	2	4
tr|M4EVB7|M4EVB7_BRARP	7	2	89.12	0.517404	1.08085	delicious-control	delicious-infected	Adenosylhomocysteinase OS=Brassica rapa subsp. pekinensis GN=Bra032750 PE=3 SV=1	62974.2	60464.6	79771.6	56091	63941.9	67977.7	46546.3	42012.4	87493.8	56091	63545.9	67558.6	1	0	1	0	0	0
tr|M4EJH8|M4EJH8_BRARP	5	5	31.14	0.527572	1.17109	delicious-control	delicious-infected	Uncharacterized protein OS=Brassica rapa subsp. pekinensis GN=Bra028944 PE=4 SV=1	208103	379726	329768	272863	268656	242022	153816	263844	361691	272863	266992	240530	0	2	1	0	1	1
tr|M4EWF6|M4EWF6_BRARP	3	2	51.54	0.531493	1.1664	delicious-infected	delicious-control	Glutathione peroxidase OS=Brassica rapa subsp. pekinensis GN=Bra033140 PE=3 SV=1	25270.6	45866.7	62517.2	40069	63179.5	52646.3	18678.3	31869.4	68569.1	40069	62788.2	52321.7	0	0	0	1	3	1
sp|P16899|contig_5954_1	5	1	28.96	0.534186	1.05642	delicious-infected	delicious-control		808594	645847	648872	806450	700249	715292	597659	448752	711685	806450	695913	710883	0	0	0	1	0	0
sp|P02310|contig_689_4	3	3	32.48	0.543292	1.15391	delicious-control	delicious-infected		12868.4	22773.7	19026.3	14055	15567	17754.7	9511.45	15823.8	20868.2	14055	15470.6	17645.3	0	1	1	1	2	0
tr|M4CTR5|M4CTR5_BRARP;sp|P02079|contig_681_14	17	14	1025.87	0.553178	1.03219	delicious-control	delicious-infected	Uncharacterized protein OS=Brassica rapa subsp. pekinensis GN=Bra007609 PE=4 SV=1	1.45592e+07	1.60695e+07	1.57328e+07	1.42892e+07	1.44314e+07	1.61951e+07	1.07612e+07	1.11655e+07	1.72558e+07	1.42892e+07	1.43421e+07	1.60953e+07	16	17	20	22	24	21
tr|M4ER98|M4ER98_BRARP	9	7	446.51	0.565957	1.04343	delicious-control	delicious-infected	Uncharacterized protein OS=Brassica rapa subsp. pekinensis GN=Bra031321 PE=4 SV=1	2.51369e+06	2.65408e+06	3.01395e+06	2.56236e+06	2.47279e+06	2.80604e+06	1.85795e+06	1.84413e+06	3.30572e+06	2.56236e+06	2.45747e+06	2.78874e+06	10	7	10	10	13	12
tr|M4D2S9|M4D2S9_BRARP	8	2	67.76	0.567634	1.07522	delicious-control	delicious-infected	Uncharacterized protein OS=Brassica rapa subsp. pekinensis GN=Bra010782 PE=4 SV=1	64211.7	46786.6	61468.3	50825.6	55482.3	54093.3	47461	32508.6	67418.7	50825.6	55138.7	53759.8	0	1	1	1	1	1
tr|M4DI67|M4DI67_BRARP	1	1	28.3	0.567859	1.08012	delicious-infected	delicious-control	Uncharacterized protein OS=Brassica rapa subsp. pekinensis GN=Bra016194 PE=4 SV=1	1413.22	13026.9	5003.69	7299.27	8702.68	4999.72	1044.55	9051.46	5488.07	7299.27	8648.78	4968.9	0	0	0	1	1	1
tr|M4CRW2|M4CRW2_BRARP	10	5	327.49	0.575085	1.1008	delicious-control	delicious-infected	Uncharacterized protein OS=Brassica rapa subsp. pekinensis GN=Bra006954 PE=4 SV=1	164634	250894	228088	178122	201587	204973	121686	174328	250168	178122	200339	203710	5	8	7	11	7	9
tr|M4EC92|M4EC92_BRARP	3	1	30.86	0.575596	1.08855	delicious-infected	delicious-control	Uncharacterized protein OS=Brassica rapa subsp. pekinensis GN=Bra026401 PE=4 SV=1	213924	312819	406630	338885	364592	312542	158118	217355	445994	338885	362334	310615	0	1	1	1	1	1
sp|P13866|contig_1742_8	5	5	124.82	0.582325	1.04424	delicious-infected	delicious-control		178228	149905	138864	172443	159734	155480	131734	104158	152306	172443	158744	154522	1	0	0	4	3	4
tr|M4E1L0|M4E1L0_BRARP	5	1	184.96	0.587922	1.105	delicious-control	delicious-infected	Uncharacterized protein OS=Brassica rapa subsp. pekinensis GN=Bra022660 PE=3 SV=1	68558.9	99503.3	94319	81690.5	95297	60462.2	50674.1	69137.5	103449	81690.5	94706.8	60089.5	1	2	3	3	3	2
tr|M4DCI6|M4DCI6_BRARP	15	12	735.11	0.588533	1.06053	delicious-control	delicious-infected	Uncharacterized protein OS=Brassica rapa subsp. pekinensis GN=Bra014200 PE=3 SV=1	3.52726e+06	4.57943e+06	4.41904e+06	4.27781e+06	3.75284e+06	3.78016e+06	2.60711e+06	3.18191e+06	4.84682e+06	4.27781e+06	3.72959e+06	3.75685e+06	14	11	15	13	16	13
tr|M4CTV8|M4CTV8_BRARP	5	4	411.27	0.596002	1.04292	delicious-control	delicious-infected	Uncharacterized protein OS=Brassica rapa subsp. pekinensis GN=Bra007652 PE=4 SV=1	1.835e+06	1.79607e+06	2.20107e+06	1.86824e+06	1.81648e+06	1.90741e+06	1.35631e+06	1.24795e+06	2.41414e+06	1.86824e+06	1.80523e+06	1.89565e+06	5	7	7	6	5	6
sp|P03508|contig_742_18	1	1	13.86	0.625662	1.08725	delicious-infected	delicious-control		26501.1	48290.1	65204.4	57788.5	48608.3	45813	19587.8	33553.3	71516.4	57788.5	48307.3	45530.6	1	2	3	1	1	1
tr|M4EE61|M4EE61_BRARP	3	1	36.3	0.640961	1.0901	delicious-control	delicious-infected	Uncharacterized protein OS=Brassica rapa subsp. pekinensis GN=Bra027072 PE=4 SV=1	20385.7	14990.6	21409.4	17931	12326.6	21834.3	15067.7	10415.9	23481.9	17931	12250.3	21699.7	1	1	1	1	0	2
sp|P06666|contig_838_25	1	1	34.52	0.642978	1.11111	delicious-control	delicious-infected		28755.5	1397.63	24289	14919.8	18925	15153.3	21254.1	971.111	26640.3	14919.8	18807.8	15059.9	1	0	1	0	0	0
tr|M4DTP0|M4DTP0_BRARP	14	1	786.42	0.644183	1.06488	delicious-control	delicious-infected	Uncharacterized protein OS=Brassica rapa subsp. pekinensis GN=Bra019883 PE=4 SV=1	31510.7	2047.47	25916	15567.1	21470	18813.4	23290.6	1422.63	28424.8	15567.1	21337.1	18697.4	3	0	3	0	2	0
sp|P00898|contig_636_78	2	1	30.54	0.646841	1.06964	delicious-infected	delicious-control		17523.8	25307.1	18555.3	21622.8	18556.9	25481.6	12952.4	17584.1	20351.5	21622.8	18441.9	25324.5	1	0	1	2	1	2
tr|M4FE58|M4FE58_BRARP	2	2	26.31	0.655399	1.061	delicious-infected	delicious-control	Uncharacterized protein OS=Brassica rapa subsp. pekinensis GN=Bra039379 PE=4 SV=1	29991.7	26915	36841.3	38825.5	29222.8	31418.4	22167.9	18701.2	40407.7	38825.5	29041.8	31224.7	0	0	0	1	2	1
tr|M4DQA2|M4DQA2_BRARP	8	6	253.89	0.668621	1.03716	delicious-infected	delicious-control	Uncharacterized protein OS=Brassica rapa subsp. pekinensis GN=Bra018695 PE=4 SV=1	143398	157899	201403	170609	174678	176096	105990	109713	220899	170609	173596	175010	2	2	2	5	8	6
tr|M4E5G5|M4E5G5_BRARP	2	2	23.03	0.6835	1.04533	delicious-infected	delicious-control	Uncharacterized protein OS=Brassica rapa subsp. pekinensis GN=Bra024019 PE=4 SV=1	165324	106458	122824	147777	127952	136765	122196	73970.1	134714	147777	127160	135922	1	1	1	1	1	1
tr|M4FHS3|M4FHS3_BRARP	8	7	542.5	0.685569	1.03919	delicious-infected	delicious-control	Uncharacterized protein OS=Brassica rapa subsp. pekinensis GN=Bra040651 PE=4 SV=1	5.78812e+06	7.08097e+06	8.33763e+06	7.71451e+06	7.44909e+06	6.87427e+06	4.27819e+06	4.92004e+06	9.14474e+06	7.71451e+06	7.40296e+06	6.8319e+06	11	4	5	5	6	6
tr|M4C7Q0|M4C7Q0_BRARP	34	22	2244.78	0.688489	1.05327	delicious-control	delicious-infected	Uncharacterized protein OS=Brassica rapa subsp. pekinensis GN=Bra000228 PE=3 SV=1	2.06628e+07	2.71146e+07	2.82576e+07	2.46935e+07	2.35489e+07	2.39471e+07	1.52726e+07	1.88399e+07	3.09931e+07	2.46935e+07	2.34031e+07	2.37994e+07	53	51	47	38	42	48
sp|Q39366|LGUL_BRAOG	8	2	315.77	0.693656	1.06378	delicious-infected	delicious-control	Putative lactoylglutathione lyase OS=Brassica oleracea var. gemmifera PE=2 SV=1	44382.2	40257.8	44800.1	54266.4	36727	46702.5	32804.3	27972.2	49136.9	54266.4	36499.6	46414.6	1	2	1	3	2	3
tr|M4DQA7|M4DQA7_BRARP	5	2	45.68	0.700038	1.03709	delicious-control	delicious-infected	Dihydrolipoyl dehydrogenase OS=Brassica rapa subsp. pekinensis GN=Bra018700 PE=3 SV=1	36077.5	33956.6	30511.8	38232.5	30134.2	28582.9	26666.1	23594	33465.4	38232.5	29947.6	28406.7	0	0	1	2	1	0
tr|M4EF59|M4EF59_BRARP	3	2	92.61	0.706277	1.02567	delicious-infected	delicious-control	Uncharacterized protein OS=Brassica rapa subsp. pekinensis GN=Bra027421 PE=3 SV=1	170558	167230	144175	176218	164047	154071	126065	116196	158132	176218	163031	153121	3	1	1	2	3	1
tr|M4DUE6|M4DUE6_BRARP	7	1	267.61	0.706692	1.03846	delicious-infected	delicious-control	Uncharacterized protein OS=Brassica rapa subsp. pekinensis GN=Bra020139 PE=4 SV=1	11239.9	8920.2	8326.03	9892.56	10790.6	8898.46	8307.75	6197.99	9132.02	9892.56	10723.8	8843.61	0	1	1	1	1	1
tr|M4D2M5|M4D2M5_BRARP	3	2	65.43	0.709843	1.05963	delicious-control	delicious-infected	Peptidyl-prolyl cis-trans isomerase OS=Brassica rapa subsp. pekinensis GN=Bra010728 PE=3 SV=1	62321	43396	53280.2	56592.8	42028.9	51427.4	46063.5	30152.7	58437.9	56592.8	41768.6	51110.4	2	3	4	2	3	4
tr|M4DC25|M4DC25_BRARP	4	4	178.89	0.710163	1.04297	delicious-control	delicious-infected	Thioredoxin OS=Brassica rapa subsp. pekinensis GN=Bra014037 PE=3 SV=1	151612	114136	130412	128739	135103	115996	112061	79304.7	143036	128739	134266	115281	4	4	6	5	6	4
tr|M4CD35|M4CD35_BRARP	34	1	1713.42	0.72301	1.03606	delicious-infected	delicious-control	Uncharacterized protein OS=Brassica rapa subsp. pekinensis GN=Bra002116 PE=3 SV=1	17249.9	13603.8	17026.2	15155.5	18557.1	15894.1	12750	9452.27	18674.4	15155.5	18442.1	15796.1	0	0	2	1	1	1
tr|M4CZL7|M4CZL7_BRARP	2	1	24.8	0.72499	5.86698	delicious-control	delicious-infected	Uncharacterized protein OS=Brassica rapa subsp. pekinensis GN=Bra009664 PE=4 SV=1	596.742	5744.07	0	236.452	453.712	390.599	441.072	3991.13	0	236.452	450.902	388.191	0	1	0	0	0	0
tr|M4DNA1|M4DNA1_BRARP	1	1	21.66	0.736634	1.06134	delicious-control	delicious-infected	Uncharacterized protein OS=Brassica rapa subsp. pekinensis GN=Bra017988 PE=4 SV=1	27360.5	21171	18268.8	22191.8	13560.1	27187.5	20223	14710.2	20037.3	22191.8	13476.1	27019.9	1	0	1	1	1	1
tr|M4DZQ1|M4DZQ1_BRARP	3	3	24.67	0.741031	1.02699	delicious-control	delicious-infected	Uncharacterized protein OS=Brassica rapa subsp. pekinensis GN=Bra021998 PE=3 SV=1	185255	157734	188687	158336	182505	176862	136928	109598	206953	158336	181375	175772	3	0	2	7	3	7
tr|M4ECU4|M4ECU4_BRARP	4	2	36.18	0.744662	1.06102	delicious-control	delicious-infected	Uncharacterized protein OS=Brassica rapa subsp. pekinensis GN=Bra026604 PE=4 SV=1	44131.7	39990.3	59868.6	46701.8	39384.5	49623	32619.2	27786.4	65664.1	46701.8	39140.6	49317.1	1	0	1	0	0	1
tr|M4DXI6|M4DXI6_BRARP;tr|M4DXI8|M4DXI8_BRARP	2	2	56.27	0.751063	1.06286	delicious-control	delicious-infected	Uncharacterized protein OS=Brassica rapa subsp. pekinensis GN=Bra021232 PE=4 SV=1	10936.1	18356.6	18150.8	23161.5	9646.32	11829.7	8083.26	12754.7	19907.9	23161.5	9586.58	11756.8	0	1	1	0	0	1
sp|P13922|contig_1750_3	3	2	33.08	0.775089	1.03017	delicious-infected	delicious-control		40365.7	52963	89541.3	51514	68716	68156.5	29835.6	36800.1	98209.2	51514	68290.4	67736.3	1	1	1	0	1	0
tr|Q8W182|Q8W182_BRAOL	10	1	350.16	0.776259	1.02691	delicious-control	delicious-infected	Senescence-associated cysteine protease (Fragment) OS=Brassica oleracea GN=CP1 PE=2 SV=1	65415.9	74563.2	58681.7	67589.2	62146.8	63718.8	48351.1	51808.5	64362.3	67589.2	61761.9	63326	1	1	1	0	1	1
tr|M4DM13|M4DM13_BRARP	5	2	26.52	0.783194	1.02613	delicious-control	delicious-infected	Uncharacterized protein OS=Brassica rapa subsp. pekinensis GN=Bra017544 PE=4 SV=1	1.80936e+06	2.02923e+06	2.29215e+06	2.05413e+06	1.86918e+06	2.05131e+06	1.33736e+06	1.40996e+06	2.51404e+06	2.05413e+06	1.85761e+06	2.03867e+06	4	2	3	2	2	1
tr|M4DC45|M4DC45_BRARP	3	1	109.78	0.79161	1.02877	delicious-infected	delicious-control	Uncharacterized protein OS=Brassica rapa subsp. pekinensis GN=Bra014057 PE=3 SV=1	69951.9	126685	118400	95684.9	106935	121480	51703.8	88024.4	129862	95684.9	106273	120731	2	3	3	2	2	2
tr|M4CJ18|M4CJ18_BRARP	7	1	301.13	0.80275	1.02785	delicious-infected	delicious-control	Uncharacterized protein OS=Brassica rapa subsp. pekinensis GN=Bra004202 PE=4 SV=1	820995	552544	667995	798570	641020	658810	606825	383922	732659	798570	637050	654749	0	0	1	0	0	0
tr|M4CVI8|M4CVI8_BRARP	2	2	25.73	0.815829	1.01677	delicious-infected	delicious-control	Uncharacterized protein OS=Brassica rapa subsp. pekinensis GN=Bra008235 PE=4 SV=1	214378	375087	421839	312362	380138	335763	158454	260620	462675	312362	377784	333693	0	0	0	4	2	3
tr|M4EVI5|M4EVI5_BRARP;tr|M4D399|M4D399_BRARP;tr|M4EVM6|M4EVM6_BRARP	3	1	62.18	0.825391	1.02005	delicious-control	delicious-infected	Uncharacterized protein OS=Brassica rapa subsp. pekinensis GN=Bra032818 PE=4 SV=1	19383.1	18817.5	15689	18238.4	22036.5	12555.6	14326.7	13074.9	17207.7	18238.4	21900	12478.2	1	1	1	0	0	0
tr|M4C9S7|M4C9S7_BRARP	3	3	37.22	0.830839	1.01233	delicious-control	delicious-infected	Uncharacterized protein OS=Brassica rapa subsp. pekinensis GN=Bra000956 PE=4 SV=1	241079	88726.9	269416	232577	199228	160120	178189	61649.8	295497	232577	197994	159133	1	1	3	3	2	2
tr|M4ER33|M4ER33_BRARP	5	1	89.56	0.836885	36.9754	delicious-control	delicious-infected	Uncharacterized protein OS=Brassica rapa subsp. pekinensis GN=Bra031256 PE=4 SV=1	12044.1	0	13014.6	241.9	331.348	104.463	8902.18	0	14274.4	241.9	329.296	103.819	1	0	0	0	0	0
tr|M4DYR3|M4DYR3_BRARP	3	1	50.74	0.90145	1.06616	delicious-infected	delicious-control	Uncharacterized protein OS=Brassica rapa subsp. pekinensis GN=Bra021659 PE=4 SV=1	9671.45	7743.3	9163.56	13414.5	7793.37	7128.9	7148.49	5380.25	10050.6	13414.5	7745.11	7084.96	2	1	1	1	1	1
tr|M4E3I4|M4E3I4_BRARP	4	2	89.43	0.901478	1.0077	delicious-infected	delicious-control	Malic enzyme OS=Brassica rapa subsp. pekinensis GN=Bra023336 PE=3 SV=1	41784.3	28997.6	36978.2	33339.6	35149.5	40101.1	30884.1	20148.3	40557.8	33339.6	34931.8	39853.8	0	0	2	2	0	0
tr|M4D2V5|M4D2V5_BRARP	7	2	55.27	0.905507	1.27167	delicious-control	delicious-infected	Uncharacterized protein OS=Brassica rapa subsp. pekinensis GN=Bra010808 PE=4 SV=1	1.85038e+06	463254	2.00873e+06	1.20217e+06	985033	1.21176e+06	1.36768e+06	321881	2.20318e+06	1.20217e+06	978933	1.20429e+06	1	2	2	0	1	0
tr|M4EZ26|M4EZ26_BRARP	3	1	38.36	0.91304	1.01701	delicious-control	delicious-infected	Uncharacterized protein OS=Brassica rapa subsp. pekinensis GN=Bra034069 PE=4 SV=1	99249.6	179347	204764	144592	158836	171848	73358.7	124615	224586	144592	157852	170789	0	0	1	1	0	0
tr|M4D786|M4D786_BRARP	4	3	102.19	0.928247	1.39668	delicious-control	delicious-infected	Uncharacterized protein OS=Brassica rapa subsp. pekinensis GN=Bra012346 PE=3 SV=1	16569.2	85598.4	20347	29998.6	30893.4	26826.7	12246.9	59476	22316.7	29998.6	30702	26661.4	1	1	0	1	3	3
tr|M4CJI5|M4CJI5_BRARP	1	1	90.36	0.932364	1.03247	delicious-control	delicious-infected	Uncharacterized protein OS=Brassica rapa subsp. pekinensis GN=Bra004369 PE=4 SV=1	97529.3	160238	71547.2	108886	113634	96438.6	72087.2	111338	78473.2	108886	112930	95844.1	1	2	2	2	3	2
tr|M4CDW4|M4CDW4_BRARP	1	1	34.84	0.942267	1.05314	delicious-control	delicious-infected	Uncharacterized protein OS=Brassica rapa subsp. pekinensis GN=Bra002395 PE=4 SV=1	31724.6	29094.2	53677.9	35208.1	34301.2	39209.7	23448.7	20215.4	58874.1	35208.1	34088.8	38968	4	2	3	2	1	1
tr|M4DT26|M4DT26_BRARP	7	3	78.92	0.946097	1.09883	delicious-control	delicious-infected	Uncharacterized protein OS=Brassica rapa subsp. pekinensis GN=Bra019669 PE=4 SV=1	31071.3	73788	115263	62748.4	80696.4	56878.8	22965.9	51269.9	126421	62748.4	80196.6	56528.1	1	2	4	3	2	2
tr|M4DSZ6|M4DSZ6_BRARP	16	1	556.56	0.950921	1.04716	delicious-control	delicious-infected	Fructose-bisphosphate aldolase OS=Brassica rapa subsp. pekinensis GN=Bra019639 PE=3 SV=1	50708.2	21816.9	29404.2	31934	32351.8	33053.4	37480.1	15159	32250.6	31934	32151.5	32849.6	0	0	0	0	0	1
tr|M4F0I5|M4F0I5_BRARP	4	2	97.5	0.983887	1.01946	delicious-control	delicious-infected	Uncharacterized protein OS=Brassica rapa subsp. pekinensis GN=Bra034580 PE=4 SV=1	37261.4	54150.5	65271.4	57073.8	47809.6	48809.4	27541.1	37625.2	71589.9	57073.8	47513.5	48508.5	2	2	4	2	3	2

## Sheet: Rinen-protein.csv
									Normalized abundance						Raw abundance						Spectral counts
									rinen-control			rinen-infected			rinen-control			rinen-infected			rinen-control			rinen-infected
Accession	Peptide count	Peptides used for quantitation	Confidence score	Anova (p)	Max fold change	Highest mean condition	Lowest mean condition	Description	131030-Br-3-1	131030-Br-3-2	131030-Br-3-3	131030-Br-4-1	131030-Br-4-2	131030-Br-4-3	131030-Br-3-1	131030-Br-3-2	131030-Br-3-3	131030-Br-4-1	131030-Br-4-2	131030-Br-4-3	131030-Br-3-1	131030-Br-3-2	131030-Br-3-3	131030-Br-4-1	131030-Br-4-2	131030-Br-4-3
tr|M4D2F3|M4D2F3_BRARP	2	1	32.89	2.55929e-12	Infinity	rinen-control	rinen-infected	Uncharacterized protein OS=Brassica rapa subsp. pekinensis GN=Bra010653 PE=4 SV=1	35484.5	34540.7	34535.2	0	0	0	30450.7	28050	28042	0	0	0	0	0	1	0	0	0
tr|M4CH68|M4CH68_BRARP	2	1	41.05	7.37266e-12	Infinity	rinen-infected	rinen-control	Uncharacterized protein OS=Brassica rapa subsp. pekinensis GN=Bra003551 PE=4 SV=1	0	0	0	23918.5	23544	23003.7	0	0	0	23792.1	24262.8	23003.7	0	0	0	0	1	2
tr|M4EF91|M4EF91_BRARP	1	1	22.67	5.28022e-11	Infinity	rinen-control	rinen-infected	Uncharacterized protein OS=Brassica rapa subsp. pekinensis GN=Bra027453 PE=4 SV=1	20530.7	20496.4	21672.6	0	0	0	17618.2	16644.8	17597.8	0	0	0	3	2	2	0	0	0
sp|P07521|contig_870_10	2	1	22.98	1.95741e-10	Infinity	rinen-infected	rinen-control		0	0	0	23288.3	21369.1	22730.2	0	0	0	23165.2	22021.6	22730.2	0	0	0	1	0	0
tr|M4D5X4|M4D5X4_BRARP	2	1	36.4	1.81365e-08	Infinity	rinen-control	rinen-infected	Uncharacterized protein OS=Brassica rapa subsp. pekinensis GN=Bra011881 PE=4 SV=1	8670.68	10533.2	11014.7	0	0	0	7440.66	8553.81	8943.79	0	0	0	1	1	0	0	0	0
tr|M4CPT8|M4CPT8_BRARP	34	27	1646.2	4.46796e-08	4.95052	rinen-control	rinen-infected	Uncharacterized protein OS=Brassica rapa subsp. pekinensis GN=Bra006227 PE=4 SV=1	7.6905e+06	7.42727e+06	7.73432e+06	1.5214e+06	1.56174e+06	1.53296e+06	6.59953e+06	6.03157e+06	6.28014e+06	1.51336e+06	1.60942e+06	1.53296e+06	54	54	49	11	16	16
tr|M4EH26|M4EH26_BRARP	8	8	456.33	6.80255e-08	19.2429	rinen-infected	rinen-control	Uncharacterized protein OS=Brassica rapa subsp. pekinensis GN=Bra028091 PE=4 SV=1	2.49498e+06	2.57293e+06	2.43181e+06	4.66031e+07	5.05987e+07	4.71146e+07	2.14105e+06	2.08944e+06	1.97459e+06	4.63569e+07	5.21436e+07	4.71146e+07	8	8	9	15	19	17
tr|M4EI96|M4EI96_BRARP	6	5	259.84	7.68421e-08	4.76658	rinen-control	rinen-infected	Uncharacterized protein OS=Brassica rapa subsp. pekinensis GN=Bra028511 PE=4 SV=1	663873	682574	678363	144418	142687	137688	569696	554307	550820	143654	147043	137688	9	10	9	2	0	2
tr|M4DXQ3|M4DXQ3_BRARP	3	2	62.29	9.0616e-08	16.6635	rinen-infected	rinen-control	Uncharacterized protein OS=Brassica rapa subsp. pekinensis GN=Bra021299 PE=4 SV=1	5877.11	5885.87	6133.96	99204.8	94714	104308	5043.39	4779.82	4980.67	98680.5	97605.8	104308	0	0	0	2	1	2
tr|M4EYQ5|M4EYQ5_BRARP	4	3	43.64	1.23964e-07	6.59438	rinen-infected	rinen-control	Uncharacterized protein OS=Brassica rapa subsp. pekinensis GN=Bra033947 PE=4 SV=1	136457	127870	136683	890189	880780	873448	117100	103841	110985	885485	907672	873448	0	1	0	0	1	2
tr|M4E3N1|M4E3N1_BRARP;tr|M4CPN2|M4CPN2_BRARP	11	10	322.74	1.24938e-07	4.59028	rinen-control	rinen-infected	Uncharacterized protein OS=Brassica rapa subsp. pekinensis GN=Bra023384 PE=4 SV=1	1.25649e+06	1.18669e+06	1.2377e+06	266959	264451	270474	1.07825e+06	963689	1.00499e+06	265549	272525	270474	7	7	10	8	8	5
tr|M4EUS3|M4EUS3_BRARP	9	8	435.56	1.76297e-07	20.6043	rinen-infected	rinen-control	Uncharacterized protein OS=Brassica rapa subsp. pekinensis GN=Bra032555 PE=4 SV=1	45392.4	42794.2	48096	929487	972713	905814	38953.1	34752.5	39053.2	924575	1.00241e+06	905814	0	0	0	10	10	9
tr|M4D017|M4D017_BRARP	10	5	492.5	1.98183e-07	6.02845	rinen-infected	rinen-control	Uncharacterized protein OS=Brassica rapa subsp. pekinensis GN=Bra009815 PE=4 SV=1	1.29548e+06	1.31415e+06	1.33365e+06	8.23772e+06	7.92e+06	7.61416e+06	1.1117e+06	1.0672e+06	1.0829e+06	8.19419e+06	8.16181e+06	7.61416e+06	7	5	4	8	7	5
tr|M4FD81|M4FD81_BRARP	13	10	635.8	2.03833e-07	8.4158	rinen-control	rinen-infected	Uncharacterized protein OS=Brassica rapa subsp. pekinensis GN=Bra039051 PE=4 SV=1	6.04044e+06	5.96989e+06	6.11389e+06	755547	686027	712020	5.18355e+06	4.84805e+06	4.96438e+06	751554	706972	712020	16	20	19	7	4	4
tr|M4DTI7|M4DTI7_BRARP	4	1	110.74	2.07522e-07	233.926	rinen-control	rinen-infected	Aminomethyltransferase OS=Brassica rapa subsp. pekinensis GN=Bra019830 PE=3 SV=1	6.01533e+06	5.0817e+06	6.49413e+06	24449.6	25872	24878.2	5.162e+06	4.12677e+06	5.27313e+06	24320.4	26661.9	24878.2	0	1	1	0	0	0
sp|P05148|contig_787_5	2	1	24.16	2.77536e-07	13.0599	rinen-infected	rinen-control		1.1707e+06	1.27001e+06	1.20476e+06	1.67624e+07	1.51846e+07	1.56624e+07	1.00463e+06	1.03135e+06	978248	1.66739e+07	1.56482e+07	1.56624e+07	3	3	2	1	1	2
tr|M4EAJ0|M4EAJ0_BRARP;tr|M4EAI8|M4EAI8_BRARP	40	38	2704.76	3.09598e-07	13.6517	rinen-control	rinen-infected	Uncharacterized protein OS=Brassica rapa subsp. pekinensis GN=Bra025798 PE=4 SV=1	2.55966e+08	2.55611e+08	2.63753e+08	1.94207e+07	1.75353e+07	1.98378e+07	2.19655e+08	2.07578e+08	2.14163e+08	1.93181e+07	1.80707e+07	1.98378e+07	82	83	88	50	44	41
tr|M4DH97|M4DH97_BRARP	6	6	257.95	3.51384e-07	6.92698	rinen-infected	rinen-control	Uncharacterized protein OS=Brassica rapa subsp. pekinensis GN=Bra015874 PE=4 SV=1	438386	412567	407771	2.85634e+06	2.83894e+06	3.02388e+06	376197	335039	331103	2.84125e+06	2.92562e+06	3.02388e+06	6	6	5	10	14	17
tr|M4CF65|M4CF65_BRARP	3	2	30.75	4.06486e-07	22.8786	rinen-control	rinen-infected	Uncharacterized protein OS=Brassica rapa subsp. pekinensis GN=Bra002847 PE=4 SV=1	470695	505900	474929	22929.8	19629.6	20885.3	403923	410833	385635	22808.7	20228.9	20885.3	1	1	2	0	0	0
tr|M4EPL9|M4EPL9_BRARP	10	3	56.49	4.11383e-07	76.2734	rinen-control	rinen-infected	Uncharacterized protein OS=Brassica rapa subsp. pekinensis GN=Bra030739 PE=4 SV=1	8.34898e+06	8.35461e+06	7.82935e+06	103612	121273	96759.8	7.16459e+06	6.78465e+06	6.3573e+06	103065	124975	96759.8	3	1	0	1	0	1
sp|P15382|contig_3949_7	1	1	32.4	4.49861e-07	Infinity	rinen-infected	rinen-control		0	0	0	17608	31129.2	28982.7	0	0	0	17515	32079.6	28982.7	0	0	0	2	3	2
tr|Q8H6J9|Q8H6J9_BRARP;tr|Q6TXV0|Q6TXV0_BRARP	7	7	636.92	4.55166e-07	11.6319	rinen-infected	rinen-control	PR4-type protein OS=Brassica rapa subsp. pekinensis GN=Bra001122 PE=2 SV=2	1.08097e+06	1.04283e+06	949884	1.19031e+07	1.21997e+07	1.165e+07	927621	846866	771290	1.18402e+07	1.25722e+07	1.165e+07	9	10	11	17	18	18
tr|M4F2D7|M4F2D7_BRARP	18	14	719.19	5.15067e-07	8.15949	rinen-control	rinen-infected	Uncharacterized protein OS=Brassica rapa subsp. pekinensis GN=Bra035235 PE=3 SV=1	1.17866e+07	1.08258e+07	1.16837e+07	1.3897e+06	1.4638e+06	1.34973e+06	1.01146e+07	8.79144e+06	9.487e+06	1.38235e+06	1.5085e+06	1.34973e+06	14	19	26	12	12	14
tr|I2FKH3|I2FKH3_BRAOE	2	2	85.07	5.65498e-07	9.38671	rinen-infected	rinen-control	Thionin (Fragment) OS=Brassica oleracea var. acephala GN=BoT5 PE=4 SV=1	17838.4	18403.5	16354.4	165461	159309	168937	15307.9	14945.2	13279.5	164586	164173	168937	0	1	0	2	2	5
tr|M4CSX3|M4CSX3_BRARP	11	8	920.48	6.03678e-07	12.303	rinen-infected	rinen-control	Uncharacterized protein OS=Brassica rapa subsp. pekinensis GN=Bra007315 PE=3 SV=1	3.41719e+06	3.6094e+06	3.9208e+06	4.5691e+07	4.31093e+07	4.58853e+07	2.93242e+06	2.93113e+06	3.18362e+06	4.54495e+07	4.44255e+07	4.58853e+07	16	16	12	25	22	25
tr|M4CAZ7|M4CAZ7_BRARP	19	5	1586.06	6.65058e-07	3.51055	rinen-control	rinen-infected	Uncharacterized protein OS=Brassica rapa subsp. pekinensis GN=Bra001376 PE=4 SV=1	1.30922e+06	1.30253e+06	1.34741e+06	381904	360874	385011	1.1235e+06	1.05776e+06	1.09407e+06	379886	371892	385011	5	4	6	1	5	3
tr|M4DMA1|M4DMA1_BRARP	9	7	433.87	6.6543e-07	5.36261	rinen-control	rinen-infected	Uncharacterized protein OS=Brassica rapa subsp. pekinensis GN=Bra017633 PE=4 SV=1	2.46642e+06	2.44492e+06	2.50762e+06	476060	473241	434162	2.11654e+06	1.98548e+06	2.03615e+06	473544	487690	434162	15	17	15	3	3	5
tr|M4EPT3|M4EPT3_BRARP	3	2	24.16	6.97484e-07	9.79243	rinen-control	rinen-infected	Uncharacterized protein OS=Brassica rapa subsp. pekinensis GN=Bra030804 PE=4 SV=1	801548	773394	720802	75406.8	76440.2	82593.8	687841	628061	585279	75008.3	78774	82593.8	2	1	0	0	0	0
tr|M4DB14|M4DB14_BRARP	3	2	222.42	7.62399e-07	22.8742	rinen-infected	rinen-control	Uncharacterized protein OS=Brassica rapa subsp. pekinensis GN=Bra013674 PE=4 SV=1	26680.6	26578.4	26887.2	683296	587539	562442	22895.7	21583.9	21831.9	679685	605478	562442	0	0	0	2	6	3
tr|M4D5W5|M4D5W5_BRARP	3	2	33.75	7.93892e-07	11.8609	rinen-control	rinen-infected	Uncharacterized protein OS=Brassica rapa subsp. pekinensis GN=Bra011872 PE=4 SV=1	1.32989e+07	1.4335e+07	1.23358e+07	1.09705e+06	1.10792e+06	1.1649e+06	1.14123e+07	1.16412e+07	1.00165e+07	1.09125e+06	1.14175e+06	1.1649e+06	1	1	0	0	0	0
tr|M4ED48|M4ED48_BRARP	10	7	50.55	8.35035e-07	5.65913	rinen-infected	rinen-control	Uncharacterized protein OS=Brassica rapa subsp. pekinensis GN=Bra026708 PE=4 SV=1	393324	388594	374397	2.31278e+06	2.10034e+06	2.13062e+06	337527	315571	304004	2.30056e+06	2.16447e+06	2.13062e+06	3	2	4	6	5	5
tr|M4DH69|M4DH69_BRARP	2	2	25.72	8.7261e-07	10.1896	rinen-infected	rinen-control	Uncharacterized protein OS=Brassica rapa subsp. pekinensis GN=Bra015846 PE=4 SV=1	456505	504790	475455	5.14093e+06	4.56667e+06	4.93234e+06	391745	409932	386062	5.11376e+06	4.70609e+06	4.93234e+06	3	2	3	5	2	5
sp|P13603|contig_1708_1	2	2	19.32	1.02994e-06	4.13693	rinen-control	rinen-infected		35519.3	33436.8	35821.9	8449.72	8718.19	8159.55	30480.5	27153.5	29086.8	8405.06	8984.37	8159.55	2	1	0	0	0	0
tr|M4FCJ6|M4FCJ6_BRARP	1	1	18.02	1.06535e-06	36.1459	rinen-infected	rinen-control	Uncharacterized protein OS=Brassica rapa subsp. pekinensis GN=Bra038815 PE=3 SV=1	100787	109027	120630	4.35751e+06	3.94917e+06	3.63752e+06	86489.2	88539.3	97949.3	4.33448e+06	4.06975e+06	3.63752e+06	0	0	0	1	1	1
tr|M4DWQ5|M4DWQ5_BRARP	4	1	170.38	1.08941e-06	6.8137	rinen-infected	rinen-control	Uncharacterized protein OS=Brassica rapa subsp. pekinensis GN=Bra020951 PE=3 SV=1	14111.4	12616	12886.6	93568.2	88023.9	88326.2	12109.5	10245.3	10463.7	93073.7	90711.5	88326.2	0	0	0	1	1	0
tr|M4EUJ2|M4EUJ2_BRARP	8	2	375.59	1.09705e-06	18.4985	rinen-control	rinen-infected	Uncharacterized protein OS=Brassica rapa subsp. pekinensis GN=Bra032474 PE=3 SV=1	628205	624964	661834	37042.9	35772.2	30707.2	539088	507524	537398	36847.2	36864.4	30707.2	3	5	4	1	2	2
tr|M4CSX2|M4CSX2_BRARP	4	1	303.12	1.13088e-06	13.8052	rinen-infected	rinen-control	Uncharacterized protein OS=Brassica rapa subsp. pekinensis GN=Bra007314 PE=3 SV=1	440183	454509	482803	5.81564e+06	6.85568e+06	6.34528e+06	377738	369100	392028	5.78491e+06	7.065e+06	6.34528e+06	3	5	4	3	2	3
tr|M4EWY3|M4EWY3_BRARP	4	3	260.12	1.22191e-06	11.4625	rinen-infected	rinen-control	Uncharacterized protein OS=Brassica rapa subsp. pekinensis GN=Bra033318 PE=4 SV=1	142355	166586	157056	1.77264e+06	1.70963e+06	1.85922e+06	122161	135282	127527	1.76328e+06	1.76182e+06	1.85922e+06	1	2	1	8	11	9
tr|M4CGE0|M4CGE0_BRARP;tr|M4DDS1|M4DDS1_BRARP	41	39	3320.72	1.34218e-06	7.21009	rinen-infected	rinen-control	Uncharacterized protein OS=Brassica rapa subsp. pekinensis GN=Bra003273 PE=3 SV=1	8.88559e+07	8.75953e+07	8.9333e+07	6.90578e+08	6.28581e+08	5.97169e+08	7.62508e+07	7.11347e+07	7.25369e+07	6.86929e+08	6.47772e+08	5.97169e+08	105	106	109	166	140	151
tr|A4USG1|A4USG1_BRAOL	11	5	609.31	1.60923e-06	7.08938	rinen-infected	rinen-control	Beta-1,3 glucanase OS=Brassica oleracea PE=2 SV=1	408998	394050	390994	3.04629e+06	2.78463e+06	2.6341e+06	350978	320002	317481	3.03019e+06	2.86965e+06	2.6341e+06	6	5	3	10	13	12
tr|M4DWM1|M4DWM1_BRARP	15	6	513.63	1.64979e-06	10.3133	rinen-control	rinen-infected	Uncharacterized protein OS=Brassica rapa subsp. pekinensis GN=Bra020915 PE=4 SV=1	8.942e+06	9.41687e+06	8.42418e+06	940952	823732	832264	7.67349e+06	7.64729e+06	6.8403e+06	935980	848882	832264	8	7	13	10	12	7
tr|M4C7Q0|M4C7Q0_BRARP	22	15	1321.2	1.67516e-06	7.00103	rinen-control	rinen-infected	Uncharacterized protein OS=Brassica rapa subsp. pekinensis GN=Bra000228 PE=3 SV=1	8.09184e+06	8.09806e+06	8.5464e+06	1.26792e+06	1.10125e+06	1.16407e+06	6.94393e+06	6.57631e+06	6.93953e+06	1.26122e+06	1.13487e+06	1.16407e+06	33	27	31	6	4	2
sp|P13682|contig_1729_22	8	4	49.98	1.68732e-06	15.3508	rinen-infected	rinen-control		161438	162609	139580	2.55535e+06	2.25176e+06	2.30995e+06	138536	132053	113337	2.54185e+06	2.32051e+06	2.30995e+06	3	4	2	2	3	4
tr|M4DAB6|M4DAB6_BRARP	14	11	796.55	1.74642e-06	7.05337	rinen-infected	rinen-control	Uncharacterized protein OS=Brassica rapa subsp. pekinensis GN=Bra013426 PE=3 SV=1	585527	681274	635605	4.57959e+06	4.39596e+06	4.44282e+06	502464	553252	516100	4.55539e+06	4.53018e+06	4.44282e+06	11	8	9	27	26	29
tr|M4E8W9|M4E8W9_BRARP	6	5	178.4	1.78369e-06	5.29195	rinen-control	rinen-infected	Uncharacterized protein OS=Brassica rapa subsp. pekinensis GN=Bra025225 PE=4 SV=1	2.57742e+06	2.54034e+06	2.82179e+06	512455	508243	479610	2.21179e+06	2.06297e+06	2.29125e+06	509747	523761	479610	5	5	2	2	1	1
tr|M4EGU1|M4EGU1_BRARP	14	10	579.19	1.81299e-06	6.68154	rinen-infected	rinen-control	Uncharacterized protein OS=Brassica rapa subsp. pekinensis GN=Bra028006 PE=4 SV=1	191907	199819	211477	1.42677e+06	1.26607e+06	1.33748e+06	164683	162270	171716	1.41923e+06	1.30472e+06	1.33748e+06	4	7	4	19	17	21
tr|M4DMM6|M4DMM6_BRARP	17	5	1106.55	1.84583e-06	5.78512	rinen-control	rinen-infected	Uncharacterized protein OS=Brassica rapa subsp. pekinensis GN=Bra017761 PE=3 SV=1	1.69173e+07	1.75751e+07	1.82607e+07	3.13598e+06	2.83068e+06	3.1521e+06	1.45174e+07	1.42724e+07	1.48274e+07	3.11941e+06	2.91711e+06	3.1521e+06	9	12	8	6	7	5
tr|M4DJA2|M4DJA2_BRARP	18	11	837.91	2.01159e-06	3.22845	rinen-infected	rinen-control	Uncharacterized protein OS=Brassica rapa subsp. pekinensis GN=Bra016580 PE=4 SV=1	1.56709e+06	1.65284e+06	1.6509e+06	5.23263e+06	5.04574e+06	5.44689e+06	1.34479e+06	1.34225e+06	1.3405e+06	5.20498e+06	5.19979e+06	5.44689e+06	13	17	14	19	21	19
tr|M4DBE0|M4DBE0_BRARP	15	12	494.37	2.12719e-06	3.46591	rinen-control	rinen-infected	Uncharacterized protein OS=Brassica rapa subsp. pekinensis GN=Bra013800 PE=4 SV=1	1.75303e+06	1.8563e+06	1.68651e+06	504045	502333	521604	1.50434e+06	1.50747e+06	1.36942e+06	501381	517670	521604	18	20	19	10	9	12
tr|M4EMN2|M4EMN2_BRARP	4	2	37.66	2.28612e-06	5.46533	rinen-control	rinen-infected	Uncharacterized protein OS=Brassica rapa subsp. pekinensis GN=Bra030052 PE=4 SV=1	72038.9	73766.7	73194	14011.4	13785.8	12273.5	61819.5	59904.7	59432.3	13937.4	14206.7	12273.5	2	2	3	0	0	0
tr|M4CG79|M4CG79_BRARP	6	2	215.89	2.29918e-06	14.6085	rinen-infected	rinen-control	Uncharacterized protein OS=Brassica rapa subsp. pekinensis GN=Bra003212 PE=3 SV=1	173814	201899	206932	2.91961e+06	2.62369e+06	2.96827e+06	149157	163959	168025	2.90418e+06	2.7038e+06	2.96827e+06	2	3	1	4	3	5
tr|M4DAJ1|M4DAJ1_BRARP	6	3	100.02	2.55536e-06	4.16086	rinen-control	rinen-infected	Uncharacterized protein OS=Brassica rapa subsp. pekinensis GN=Bra013501 PE=4 SV=1	1.08882e+07	1.02099e+07	1.15702e+07	2.63845e+06	2.61789e+06	2.59499e+06	9.34362e+06	8.29127e+06	9.3948e+06	2.6245e+06	2.69782e+06	2.59499e+06	3	1	2	0	1	0
tr|M4DH96|M4DH96_BRARP;tr|M4DDS2|M4DDS2_BRARP	3	2	76.94	2.65716e-06	24.5831	rinen-infected	rinen-control	Uncharacterized protein OS=Brassica rapa subsp. pekinensis GN=Bra015873 PE=3 SV=1	41800	53250.8	52593.2	1.15091e+06	1.25567e+06	1.22297e+06	35870.3	43244.1	42704.8	1.14483e+06	1.294e+06	1.22297e+06	5	6	3	4	4	3
tr|M4E6U9|M4E6U9_BRARP	4	3	50.95	2.80864e-06	19.5775	rinen-infected	rinen-control	Uncharacterized protein OS=Brassica rapa subsp. pekinensis GN=Bra024504 PE=3 SV=1	169891	152233	172004	3.5917e+06	2.84471e+06	3.23738e+06	145791	123626	139665	3.57272e+06	2.93157e+06	3.23738e+06	5	6	6	4	2	1
tr|M4CTW3|M4CTW3_BRARP	1	1	66.05	2.83716e-06	10.1461	rinen-control	rinen-infected	Uncharacterized protein OS=Brassica rapa subsp. pekinensis GN=Bra007657 PE=4 SV=1	179488	165501	149341	16757.4	15301.6	16662.1	154026	134401	121263	16668.8	15768.8	16662.1	2	4	2	0	1	0
tr|M4D6P8|M4D6P8_BRARP	32	21	1870.22	2.87459e-06	3.82943	rinen-control	rinen-infected	Uncharacterized protein OS=Brassica rapa subsp. pekinensis GN=Bra012157 PE=4 SV=1	5.21055e+07	5.16144e+07	5.16823e+07	1.44476e+07	1.33137e+07	1.28198e+07	4.47138e+07	4.19153e+07	4.19652e+07	1.43712e+07	1.37202e+07	1.28198e+07	43	46	53	40	33	37
tr|M4EU69|M4EU69_BRARP;tr|M4D2V1|M4D2V1_BRARP	5	4	211.38	3.00965e-06	8.44743	rinen-control	rinen-infected	Uncharacterized protein OS=Brassica rapa subsp. pekinensis GN=Bra032351 PE=4 SV=1	378180	325626	379005	43947.3	43739.7	40495.4	324532	264436	307746	43715	45075.2	40495.4	5	5	5	0	0	0
sp|P01630|contig_663_40	5	4	36.11	3.13776e-06	3.05552	rinen-infected	rinen-control		690736	664927	699126	2.16144e+06	2.13015e+06	1.98686e+06	592749	539977	567678	2.15001e+06	2.19519e+06	1.98686e+06	4	3	3	7	3	4
tr|M4E7V6|M4E7V6_BRARP	3	2	25.14	3.13799e-06	6.72412	rinen-infected	rinen-control	Uncharacterized protein OS=Brassica rapa subsp. pekinensis GN=Bra024862 PE=4 SV=1	72629.6	80197.5	83620	499038	548630	542231	62326.3	65127.1	67898.1	496401	565381	542231	1	0	1	0	1	1
tr|M4DK21|M4DK21_BRARP	4	4	195.24	3.24678e-06	2.79639	rinen-control	rinen-infected	Uncharacterized protein OS=Brassica rapa subsp. pekinensis GN=Bra016849 PE=4 SV=1	757900	756237	736487	271281	254903	278646	650385	614128	598015	269848	262686	278646	11	13	8	11	9	8
tr|M4EQG0|M4EQG0_BRARP	4	3	44.13	3.27794e-06	7.49182	rinen-infected	rinen-control	Uncharacterized protein OS=Brassica rapa subsp. pekinensis GN=Bra031031 PE=3 SV=1	663019	592385	652570	5.1716e+06	4.53449e+06	4.5881e+06	568963	481066	529876	5.14427e+06	4.67294e+06	4.5881e+06	2	6	3	4	4	3
tr|M4CVQ5|M4CVQ5_BRARP;tr|M4DGQ0|M4DGQ0_BRARP	3	3	56.15	3.3079e-06	3.64216	rinen-infected	rinen-control	Uncharacterized protein OS=Brassica rapa subsp. pekinensis GN=Bra008302 PE=3 SV=1	247507	248127	271732	899568	947837	947467	212395	201500	220642	894814	976777	947467	3	2	5	7	8	5
sp|P07503|contig_869_43	1	1	28.4	3.31272e-06	9.91117	rinen-infected	rinen-control		6200.79	5054.56	5963.82	56865.9	57150.1	56646.2	5321.15	4104.73	4842.53	56565.4	58895	56646.2	0	0	0	4	0	2
tr|M4DU79|M4DU79_BRARP	18	13	774.94	3.45397e-06	2.76727	rinen-control	rinen-infected	Uncharacterized protein OS=Brassica rapa subsp. pekinensis GN=Bra020072 PE=3 SV=1	1.03592e+07	1.02539e+07	1.03482e+07	3.82422e+06	3.52447e+06	3.83969e+06	8.88964e+06	8.327e+06	8.40257e+06	3.80401e+06	3.63208e+06	3.83969e+06	21	26	20	19	18	19
tr|M4CSX1|M4CSX1_BRARP	3	3	146.73	3.46237e-06	23.5207	rinen-infected	rinen-control	Uncharacterized protein OS=Brassica rapa subsp. pekinensis GN=Bra007313 PE=3 SV=1	114571	143070	146303	3.18041e+06	2.94738e+06	3.37326e+06	98318.2	116185	118795	3.1636e+06	3.03737e+06	3.37326e+06	1	2	0	11	7	9
tr|M4DBU6|M4DBU6_BRARP	14	8	547.46	3.62399e-06	10.6155	rinen-control	rinen-infected	Beta-galactosidase OS=Brassica rapa subsp. pekinensis GN=Bra013956 PE=3 SV=1	1.36899e+06	1.26229e+06	1.21425e+06	133986	117176	111094	1.17479e+06	1.02508e+06	985948	133278	120754	111094	21	25	27	2	0	0
tr|M4EAC0|M4EAC0_BRARP;tr|M4EQK3|M4EQK3_BRARP	5	5	191.75	3.74767e-06	3.64633	rinen-infected	rinen-control	Uncharacterized protein OS=Brassica rapa subsp. pekinensis GN=Bra025728 PE=4 SV=1	1.45888e+06	1.34639e+06	1.47203e+06	5.16717e+06	5.00987e+06	5.41943e+06	1.25193e+06	1.09338e+06	1.19526e+06	5.13986e+06	5.16283e+06	5.41943e+06	2	3	2	6	8	4
tr|M4F001|M4F001_BRARP;tr|M4D663|M4D663_BRARP	4	4	262.17	3.88302e-06	10.7993	rinen-control	rinen-infected	Superoxide dismutase [Cu-Zn] OS=Brassica rapa subsp. pekinensis GN=Bra034394 PE=3 SV=1	408192	504359	451504	39910.9	42343.9	44054.6	350286	409582	366614	39700	43636.7	44054.6	11	8	6	0	0	0
tr|M4CYL3|M4CYL3_BRARP	4	3	119.08	4.10245e-06	4.56588	rinen-infected	rinen-control	Uncharacterized protein OS=Brassica rapa subsp. pekinensis GN=Bra009310 PE=4 SV=1	42860.9	41350.6	39733.2	195465	195804	174648	36780.7	33580.2	32262.7	194432	201782	174648	1	1	0	3	4	4
tr|M4DXI4|M4DXI4_BRARP	10	10	632.4	4.14137e-06	2.38277	rinen-control	rinen-infected	Uncharacterized protein OS=Brassica rapa subsp. pekinensis GN=Bra021230 PE=4 SV=1	3.37298e+06	3.36363e+06	3.39652e+06	1.47957e+06	1.41583e+06	1.35726e+06	2.89449e+06	2.73155e+06	2.75792e+06	1.47175e+06	1.45906e+06	1.35726e+06	14	14	15	11	15	13
tr|M4D2W7|M4D2W7_BRARP	4	2	31.65	4.22419e-06	17.6564	rinen-infected	rinen-control	Uncharacterized protein OS=Brassica rapa subsp. pekinensis GN=Bra010820 PE=4 SV=1	13629.4	15354.1	12657.1	221694	273620	239907	11695.9	12468.8	10277.4	220523	281974	239907	0	0	0	3	1	2
tr|M4DTY5|M4DTY5_BRARP	9	6	253.7	4.48884e-06	4.82863	rinen-control	rinen-infected	Uncharacterized protein OS=Brassica rapa subsp. pekinensis GN=Bra019978 PE=4 SV=1	202871	198799	206781	40755	45778.9	39475.1	174092	161442	167903	40539.7	47176.7	39475.1	6	5	8	0	0	0
tr|M4CFE5|M4CFE5_BRARP	17	3	833.68	4.65045e-06	2.81384	rinen-control	rinen-infected	Uncharacterized protein OS=Brassica rapa subsp. pekinensis GN=Bra002927 PE=3 SV=1	1.50145e+06	1.49901e+06	1.45623e+06	556868	522977	504000	1.28845e+06	1.21732e+06	1.18243e+06	553925	538944	504000	7	5	5	4	3	6
tr|M4D589|M4D589_BRARP	4	2	32.27	4.8181e-06	5.45146	rinen-infected	rinen-control	Uncharacterized protein OS=Brassica rapa subsp. pekinensis GN=Bra011646 PE=3 SV=1	471992	430937	449409	2.27806e+06	2.64809e+06	2.44607e+06	405036	349957	364912	2.26602e+06	2.72894e+06	2.44607e+06	1	1	0	0	0	0
tr|M4DQ05|M4DQ05_BRARP	2	1	99.76	5.06969e-06	15.6166	rinen-control	rinen-infected	Superoxide dismutase [Cu-Zn] OS=Brassica rapa subsp. pekinensis GN=Bra018596 PE=3 SV=1	226162	194011	203329	13043.3	15056.9	11825.4	194078	157553	165100	12974.4	15516.6	11825.4	4	2	1	0	0	0
tr|M4EQT8|M4EQT8_BRARP	13	12	576.14	5.15678e-06	2.34762	rinen-control	rinen-infected	Uncharacterized protein OS=Brassica rapa subsp. pekinensis GN=Bra031161 PE=4 SV=1	4.52714e+06	4.40165e+06	4.74344e+06	1.99426e+06	1.92862e+06	1.901e+06	3.88492e+06	3.57451e+06	3.8516e+06	1.98372e+06	1.9875e+06	1.901e+06	10	12	13	5	5	5
tr|M4E2U8|M4E2U8_BRARP	14	3	744.04	5.1641e-06	3.75533	rinen-control	rinen-infected	Uncharacterized protein OS=Brassica rapa subsp. pekinensis GN=Bra023099 PE=3 SV=1	1.02844e+06	1.08728e+06	1.17335e+06	291882	285459	298499	882542	882965	952740	290340	294175	298499	5	7	5	7	7	5
tr|Q05K38|Q05K38_BRARP;tr|M4E1Z7|M4E1Z7_BRARP;tr|M4E2K8|M4E2K8_BRARP	11	11	669.67	5.3673e-06	7.56658	rinen-infected	rinen-control	Chitinase OS=Brassica rapa subsp. pekinensis GN=CHB4 PE=4 SV=1	6.37029e+06	5.32725e+06	6.08634e+06	4.21507e+07	4.54905e+07	4.6922e+07	5.4666e+06	4.32617e+06	4.94201e+06	4.19279e+07	4.68794e+07	4.6922e+07	17	17	18	45	45	49
tr|M4CQZ1|M4CQZ1_BRARP	2	2	26.55	5.99402e-06	12.7505	rinen-infected	rinen-control	Uncharacterized protein OS=Brassica rapa subsp. pekinensis GN=Bra006632 PE=4 SV=1	38202.1	33304.6	39770	427036	466362	525435	32782.8	27046.2	32292.6	424779	480601	525435	0	0	0	5	4	5
tr|M4DDR8|M4DDR8_BRARP	13	7	813.1	6.18208e-06	5.34592	rinen-infected	rinen-control	Uncharacterized protein OS=Brassica rapa subsp. pekinensis GN=Bra014636 PE=3 SV=1	1.06083e+06	1.04965e+06	984274	5.97653e+06	5.06024e+06	5.50753e+06	910342	852403	799214	5.94494e+06	5.21473e+06	5.50753e+06	10	9	11	14	11	10
tr|M4DZI3|M4DZI3_BRARP	34	17	2937.61	6.34267e-06	2.5068	rinen-control	rinen-infected	Uncharacterized protein OS=Brassica rapa subsp. pekinensis GN=Bra021930 PE=4 SV=1	4.04226e+07	3.90157e+07	4.1644e+07	1.59172e+07	1.68106e+07	1.55737e+07	3.46883e+07	3.1684e+07	3.38142e+07	1.58331e+07	1.73238e+07	1.55737e+07	63	74	62	50	49	50
tr|M4F0H5|M4F0H5_BRARP	8	6	574.75	6.42014e-06	3.45137	rinen-control	rinen-infected	Uncharacterized protein OS=Brassica rapa subsp. pekinensis GN=Bra034570 PE=4 SV=1	6.99438e+06	7.66897e+06	7.50377e+06	2.19305e+06	2.20932e+06	2.02034e+06	6.00216e+06	6.22785e+06	6.09294e+06	2.18146e+06	2.27677e+06	2.02034e+06	13	14	12	13	12	12
tr|M4E165|M4E165_BRARP	4	2	68.23	6.66437e-06	3.01967	rinen-control	rinen-infected	Uncharacterized protein OS=Brassica rapa subsp. pekinensis GN=Bra022513 PE=4 SV=1	373402	415401	389286	125958	134118	130063	320431	337341	316094	125292	138213	130063	1	0	1	2	3	2
tr|M4EEX0|M4EEX0_BRARP	5	4	32.42	6.78946e-06	3.20136	rinen-control	rinen-infected	Uncharacterized protein OS=Brassica rapa subsp. pekinensis GN=Bra027332 PE=4 SV=1	1.09239e+06	1.17301e+06	1.04369e+06	335852	355741	342062	937424	952585	847463	334077	366602	342062	4	5	7	3	2	4
sp|P02644|contig_705_28	21	14	73.48	7.02863e-06	2.50139	rinen-infected	rinen-control		1.63938e+06	1.64608e+06	1.6601e+06	4.35133e+06	3.92445e+06	4.09499e+06	1.40682e+06	1.33675e+06	1.34797e+06	4.32833e+06	4.04427e+06	4.09499e+06	3	3	5	5	9	4
tr|M4FJ46|M4FJ46_BRARP	2	2	25.24	7.08688e-06	8.72755	rinen-infected	rinen-control	Uncharacterized protein OS=Brassica rapa subsp. pekinensis GN=Bra041126 PE=4 SV=1	82888.2	91799.7	101191	836133	735822	835793	71129.7	74549.1	82165.4	831714	758288	835793	0	1	1	2	5	4
sp|P08336|contig_894_1	1	1	19.51	7.2951e-06	15.1084	rinen-control	rinen-infected		215968	224353	212243	16672.2	12245.2	14274.8	185331	182194	172338	16584.1	12619	14274.8	1	1	1	0	0	0
tr|Q2A9B3|Q2A9B3_BRAOL	3	2	19.86	7.58725e-06	7.23087	rinen-control	rinen-infected	Putative uncharacterized protein OS=Brassica oleracea GN=40.t00008 PE=4 SV=1	550668	442705	488588	67050.4	71142.6	66756.2	472550	359514	396725	66696.1	73314.8	66756.2	2	2	1	0	0	0
tr|M4E2U3|M4E2U3_BRARP	3	3	70.29	7.66285e-06	3.63494	rinen-control	rinen-infected	Uncharacterized protein OS=Brassica rapa subsp. pekinensis GN=Bra023094 PE=4 SV=1	244155	257926	256123	68513.4	74810.5	65264.1	209519	209458	207968	68151.3	77094.6	65264.1	7	3	5	1	0	0
tr|B1N8M3|B1N8M3_BRAOG;tr|M4D9G3|M4D9G3_BRARP	13	12	631.96	7.69106e-06	10.4421	rinen-infected	rinen-control	Pathogenesis-related protein OS=Brassica oleracea var. gemmifera PE=2 SV=1	4.50247e+06	4.10129e+06	3.77849e+06	4.28743e+07	4.77364e+07	3.86855e+07	3.86375e+06	3.3306e+06	3.06807e+06	4.26477e+07	4.91939e+07	3.86855e+07	7	9	7	22	24	25
tr|M4CYI0|M4CYI0_BRARP	4	1	52.48	7.85769e-06	41.0661	rinen-infected	rinen-control	Uncharacterized protein OS=Brassica rapa subsp. pekinensis GN=Bra009277 PE=4 SV=1	12927.3	8684.53	9204.35	430410	433562	401527	11093.4	7052.57	7473.78	428135	446800	401527	0	0	0	0	0	1
tr|M4DR69|M4DR69_BRARP;tr|M4DR70|M4DR70_BRARP	8	8	432.26	8.23623e-06	3.33517	rinen-infected	rinen-control	Uncharacterized protein OS=Brassica rapa subsp. pekinensis GN=Bra019012 PE=4 SV=1	423852	422731	392750	1.4376e+06	1.2904e+06	1.40539e+06	363724	343293	318907	1.43e+06	1.3298e+06	1.40539e+06	9	10	11	16	20	17
tr|M4EJM5|M4EJM5_BRARP	2	1	26.25	8.28766e-06	122.704	rinen-control	rinen-infected	Uncharacterized protein OS=Brassica rapa subsp. pekinensis GN=Bra028991 PE=4 SV=1	37119.5	45585.9	49478.1	452.1	348.545	276.613	31853.8	37019.6	40175.4	449.711	359.186	276.613	2	1	2	0	0	0
tr|M4C820|M4C820_BRARP	10	6	357.44	8.41786e-06	15.3611	rinen-infected	rinen-control	Uncharacterized protein OS=Brassica rapa subsp. pekinensis GN=Bra000348 PE=4 SV=1	116386	117820	153962	1.89496e+06	2.01242e+06	2.05531e+06	99875.2	95679.8	125015	1.88494e+06	2.07386e+06	2.05531e+06	2	2	3	6	9	7
tr|M4C766|M4C766_BRARP	7	6	75.54	8.48483e-06	2.56151	rinen-infected	rinen-control	Uncharacterized protein OS=Brassica rapa subsp. pekinensis GN=Bra000044 PE=4 SV=1	385889	381391	368758	993154	913899	1.00292e+06	331147	309722	299425	987906	941802	1.00292e+06	1	3	2	2	1	1
sp|P13805|contig_1738_9	1	1	27.83	8.72663e-06	8.84638	rinen-control	rinen-infected		11693.3	10601.1	13433.9	1433.12	1297.57	1308.06	10034.5	8609	10908.1	1425.54	1337.19	1308.06	2	1	1	0	0	0
tr|M4C7Y2|M4C7Y2_BRARP	17	17	869.04	8.75821e-06	2.76006	rinen-infected	rinen-control	Uncharacterized protein OS=Brassica rapa subsp. pekinensis GN=Bra000310 PE=4 SV=1	7.18845e+06	7.07053e+06	7.6318e+06	1.9472e+07	1.97311e+07	2.12167e+07	6.1687e+06	5.74187e+06	6.1969e+06	1.93691e+07	2.03335e+07	2.12167e+07	11	13	12	26	22	31
sp|P13093|contig_1367_7	1	1	27.25	8.79256e-06	15.1978	rinen-control	rinen-infected		101198	87355.7	75634.1	5690.64	5413.3	6279.34	86842.1	70940.2	61413.6	5660.57	5578.58	6279.34	1	0	1	0	0	0
tr|M4D638|M4D638_BRARP	20	4	1149.51	8.85434e-06	2.74127	rinen-control	rinen-infected	Beta-galactosidase OS=Brassica rapa subsp. pekinensis GN=Bra011946 PE=3 SV=1	5.1646e+06	5.27636e+06	4.87845e+06	1.7679e+06	1.89296e+06	1.92758e+06	4.43195e+06	4.28484e+06	3.96122e+06	1.75855e+06	1.95075e+06	1.92758e+06	9	11	9	6	5	6
sp|P14228|contig_1812_1	1	1	30.23	9.33642e-06	2.73667	rinen-control	rinen-infected		921225	959866	1.02138e+06	365999	352010	342576	790540	779492	829342	364065	362758	342576	3	5	2	3	5	3
tr|M4E2Z1|M4E2Z1_BRARP	1	1	25.05	9.34766e-06	Infinity	rinen-control	rinen-infected	Uncharacterized protein OS=Brassica rapa subsp. pekinensis GN=Bra023142 PE=4 SV=1	4599.21	2205.59	6496.19	0	0	0	3946.76	1791.12	5274.8	0	0	0	0	0	1	0	0	0
sp|P03116|contig_727_48	2	2	16.24	9.80149e-06	6.4653	rinen-infected	rinen-control		98012.3	83297.5	103900	626910	613257	603800	84108.3	67644.6	84365	623597	631981	603800	0	0	0	5	3	3
tr|M4CE13|M4CE13_BRARP	2	1	156.85	9.96473e-06	8.83309	rinen-control	rinen-infected	Uncharacterized protein OS=Brassica rapa subsp. pekinensis GN=Bra002444 PE=4 SV=1	130639	103470	119192	13362.3	14216.4	12418.7	112106	84026.5	96782.1	13291.7	14650.5	12418.7	1	1	1	1	1	0
tr|M4EBJ2|M4EBJ2_BRARP	1	1	16.36	1.00554e-05	4.58192	rinen-control	rinen-infected	Uncharacterized protein OS=Brassica rapa subsp. pekinensis GN=Bra026151 PE=4 SV=1	490372	447848	439375	92620	107556	100483	420808	363690	356765	92130.6	110840	100483	4	4	2	1	2	1
tr|M4EJ78|M4EJ78_BRARP;tr|M4CZ93|M4CZ93_BRARP	5	5	206.48	1.00955e-05	2.33239	rinen-control	rinen-infected	Uncharacterized protein OS=Brassica rapa subsp. pekinensis GN=Bra028844 PE=4 SV=1	260753	258921	250692	111150	114806	104333	223762	210265	203557	110563	118311	104333	10	8	9	13	9	10
sp|P07366|contig_865_3	2	2	29.48	1.03328e-05	7.41522	rinen-control	rinen-infected		965238	903243	941074	140819	127539	110533	828309	733509	764136	140075	131433	110533	3	3	6	2	0	0
tr|M4EA13|M4EA13_BRARP	4	3	165.49	1.04767e-05	5.64022	rinen-infected	rinen-control	Uncharacterized protein OS=Brassica rapa subsp. pekinensis GN=Bra025620 PE=4 SV=1	56693.1	48764	55029.2	327669	284510	292999	48650.7	39600.5	44682.8	325937	293197	292999	0	0	1	7	8	7
tr|M4E167|M4E167_BRARP	1	1	16.31	1.08282e-05	4.68457	rinen-control	rinen-infected	Uncharacterized protein OS=Brassica rapa subsp. pekinensis GN=Bra022515 PE=4 SV=1	280142	314808	263465	61370.7	58636.1	63236.2	240401	255650	213929	61046.4	60426.3	63236.2	1	1	2	2	1	2
sp|P01789|contig_668_114	4	1	41.13	1.16359e-05	3.71826	rinen-control	rinen-infected		94377.3	101832	92923	25690.5	24232.6	27837.1	80989	82696.5	75451.9	25554.8	24972.4	27837.1	1	2	3	0	1	1
tr|M4CKN8|M4CKN8_BRARP	9	3	445.95	1.19593e-05	53.802	rinen-infected	rinen-control	Uncharacterized protein OS=Brassica rapa subsp. pekinensis GN=Bra004773 PE=4 SV=1	9949.04	8548.38	13790.2	564154	639010	533978	8537.67	6942.01	11197.5	561172	658520	533978	0	0	0	5	4	5
tr|M4E2X1|M4E2X1_BRARP	16	15	528.74	1.223e-05	3.17126	rinen-infected	rinen-control	Uncharacterized protein OS=Brassica rapa subsp. pekinensis GN=Bra023122 PE=4 SV=1	492779	535439	569352	1.71633e+06	1.70367e+06	1.64632e+06	422874	434822	462304	1.70726e+06	1.75568e+06	1.64632e+06	8	6	6	19	23	25
tr|M4DQA7|M4DQA7_BRARP	3	2	21.72	1.229e-05	21.9807	rinen-control	rinen-infected	Dihydrolipoyl dehydrogenase OS=Brassica rapa subsp. pekinensis GN=Bra018700 PE=3 SV=1	307784	273022	291448	13090.5	10739.9	15852.3	264122	221717	236651	13021.3	11067.9	15852.3	4	5	3	0	0	0
tr|M4EUI7|M4EUI7_BRARP	2	2	109.33	1.23212e-05	10.57	rinen-infected	rinen-control	Pectinesterase OS=Brassica rapa subsp. pekinensis GN=Bra032469 PE=3 SV=1	1.13013e+06	861397	901428	1.03924e+07	9.57094e+06	1.06152e+07	969811	699527	731945	1.03375e+07	9.86316e+06	1.06152e+07	5	5	4	1	0	0
tr|M4CBX1|M4CBX1_BRARP	7	6	251.48	1.23517e-05	7.75024	rinen-infected	rinen-control	Uncharacterized protein OS=Brassica rapa subsp. pekinensis GN=Bra001701 PE=4 SV=1	58902.2	50818.6	45302	389713	398087	413664	50546.3	41269	36784.4	387654	410241	413664	0	0	0	12	9	14
tr|M4E7F4|M4E7F4_BRARP	11	3	354.54	1.26082e-05	2.79355	rinen-control	rinen-infected	Uncharacterized protein OS=Brassica rapa subsp. pekinensis GN=Bra024709 PE=3 SV=1	887330	787776	823008	288269	306781	299195	761453	639740	668269	286745	316148	299195	7	3	5	4	3	0
sp|Q42641|NLTPA_BRAOT	3	1	158.14	1.26688e-05	5.59364	rinen-control	rinen-infected	Non-specific lipid-transfer protein A OS=Brassica oleracea var. italica GN=WAX9A PE=3 SV=1	3.02411e+06	3.05745e+06	2.59528e+06	509988	555315	485892	2.59511e+06	2.4829e+06	2.10732e+06	507293	572270	485892	1	1	1	2	1	1
tr|M4E3H6|M4E3H6_BRARP	7	5	193.58	1.37029e-05	6.72044	rinen-control	rinen-infected	Uncharacterized protein OS=Brassica rapa subsp. pekinensis GN=Bra023328 PE=4 SV=1	190552	183193	170215	25617	24689.7	30634.6	163521	148769	138212	25481.6	25443.5	30634.6	2	4	4	0	0	1
tr|M4EGS6|M4EGS6_BRARP	6	4	66.01	1.39239e-05	2.3223	rinen-control	rinen-infected	Uncharacterized protein OS=Brassica rapa subsp. pekinensis GN=Bra027990 PE=4 SV=1	457798	470910	481680	196813	195951	214559	392855	382419	391116	195773	201934	214559	2	2	2	1	1	3
tr|M4DQQ2|M4DQQ2_BRARP	3	2	77.74	1.41152e-05	6.07025	rinen-control	rinen-infected	Uncharacterized protein OS=Brassica rapa subsp. pekinensis GN=Bra018845 PE=4 SV=1	79018.6	77662.1	88725.2	12805	12570.5	15052.2	67809	63068.2	72043.4	12737.3	12954.3	15052.2	4	1	2	0	0	1
tr|G4WXD2|G4WXD2_BRAOL	2	2	41.36	1.53452e-05	3.45392	rinen-control	rinen-infected	Chloroplast acetyl-CoA carboxylase biotin-containing subunit OS=Brassica oleracea GN=C.BCCP1.a PE=4 SV=1	71817.1	62268.3	70237.9	20287.6	20009	18860.4	61629.2	50567.1	57032	20180.4	20619.9	18860.4	1	2	2	0	0	0
tr|M4D536|M4D536_BRARP	6	5	261.77	1.54591e-05	4.61129	rinen-control	rinen-infected	Uncharacterized protein OS=Brassica rapa subsp. pekinensis GN=Bra011593 PE=4 SV=1	661663	670392	735724	162664	149694	136058	567799	544414	597395	161804	154264	136058	8	8	5	7	6	9
tr|M4EQM6|M4EQM6_BRARP;tr|A8IJA4|A8IJA4_BRARP;tr|M4FD48|M4FD48_BRARP	9	3	449.9	1.56604e-05	5.00688	rinen-control	rinen-infected	Profilin OS=Brassica rapa subsp. pekinensis GN=Bra031097 PE=3 SV=1	1.21164e+06	1.07285e+06	1.15127e+06	234038	205375	246794	1.03975e+06	871242	934813	232801	211646	246794	7	7	9	8	7	8
tr|M4CR80|M4CR80_BRARP	1	1	53.17	1.57584e-05	8.29595	rinen-control	rinen-infected	Non-specific lipid-transfer protein OS=Brassica rapa subsp. pekinensis GN=Bra006721 PE=3 SV=1	1.17051e+06	953229	1.05573e+06	129216	113643	140397	1.00446e+06	774102	857236	128533	117112	140397	2	3	3	3	5	4
sp|P12569|contig_1230_3	4	3	45.84	1.57958e-05	2.612	rinen-control	rinen-infected		917067	982068	985173	389351	350050	364854	786972	797522	799944	387294	360738	364854	4	0	4	4	5	1
sp|P16726|contig_5859_20	1	1	20.21	1.58582e-05	19.0529	rinen-infected	rinen-control		1543.25	1772.31	1235.52	26461.9	32089.1	28160.2	1324.32	1439.26	1003.22	26322	33068.9	28160.2	0	0	0	2	2	1
tr|M4D9P9|M4D9P9_BRARP	5	3	50.16	1.61106e-05	8.98563	rinen-infected	rinen-control	Uncharacterized protein OS=Brassica rapa subsp. pekinensis GN=Bra013209 PE=3 SV=1	106710	92059.4	112616	943962	1.03115e+06	822884	91572	74760	91442.2	938974	1.06263e+06	822884	3	4	4	2	2	2
sp|P49676|BGAL_BRAOL	5	3	102.12	1.63348e-05	2.39247	rinen-infected	rinen-control	Beta-galactosidase OS=Brassica oleracea PE=2 SV=1	148394	151178	150861	338058	381602	357987	127343	122769	122496	336272	393253	357987	0	0	0	2	1	0
tr|M4FEZ0|M4FEZ0_BRARP	5	1	359.22	1.64476e-05	17.9381	rinen-control	rinen-infected	Malate dehydrogenase OS=Brassica rapa subsp. pekinensis GN=Bra039662 PE=3 SV=1	202867	227108	251389	15164.2	12038.9	10781	174088	184431	204123	15084.1	12406.5	10781	1	1	1	0	0	0
tr|M4CH05|M4CH05_BRARP	3	2	27.67	1.68693e-05	10.7185	rinen-control	rinen-infected	Uncharacterized protein OS=Brassica rapa subsp. pekinensis GN=Bra003488 PE=3 SV=1	2.42658e+06	2.4197e+06	2.77113e+06	198762	265463	246451	2.08234e+06	1.965e+06	2.25011e+06	197712	273569	246451	2	2	0	0	0	0
tr|M4ESY2|M4ESY2_BRARP;tr|M4CYV1|M4CYV1_BRARP	23	2	1222.6	1.68938e-05	5.75192	rinen-control	rinen-infected	Uncharacterized protein OS=Brassica rapa subsp. pekinensis GN=Bra031912 PE=4 SV=1	1.85931e+06	2.26253e+06	1.92442e+06	348802	374613	327758	1.59555e+06	1.83737e+06	1.56259e+06	346959	386050	327758	3	2	3	2	2	1
tr|M4CL29|M4CL29_BRARP	15	12	1045.68	1.73407e-05	2.20392	rinen-control	rinen-infected	Uncharacterized protein OS=Brassica rapa subsp. pekinensis GN=Bra004915 PE=4 SV=1	7.50997e+06	7.55699e+06	8.29048e+06	3.55027e+06	3.5609e+06	3.48695e+06	6.44461e+06	6.13691e+06	6.73173e+06	3.5315e+06	3.66963e+06	3.48695e+06	24	26	22	12	12	11
tr|M4DFY1|M4DFY1_BRARP	11	1	370.87	1.75077e-05	5.31321	rinen-control	rinen-infected	Uncharacterized protein OS=Brassica rapa subsp. pekinensis GN=Bra015404 PE=3 SV=1	222848	225434	213384	47203.2	37973	39356.1	191235	183071	173264	46953.7	39132.4	39356.1	1	1	2	2	3	2
sp|P00865|contig_636_45	6	5	31.52	1.77471e-05	7.33023	rinen-control	rinen-infected		1.83502e+06	1.56241e+06	2.01169e+06	264568	236125	237226	1.5747e+06	1.2688e+06	1.63346e+06	263170	243334	237226	2	2	1	2	4	1
tr|M4ER98|M4ER98_BRARP	11	8	390.17	1.77667e-05	1.82444	rinen-infected	rinen-control	Uncharacterized protein OS=Brassica rapa subsp. pekinensis GN=Bra031321 PE=4 SV=1	2.45785e+06	2.42792e+06	2.32751e+06	4.47232e+06	4.4644e+06	4.2235e+06	2.10918e+06	1.97167e+06	1.8899e+06	4.44869e+06	4.6007e+06	4.2235e+06	11	13	12	13	12	11
tr|M4EYC1|M4EYC1_BRARP	2	1	47.1	1.78574e-05	42.4777	rinen-infected	rinen-control	Uncharacterized protein OS=Brassica rapa subsp. pekinensis GN=Bra033813 PE=4 SV=1	11461.7	7974.34	12694.4	512669	447198	404957	9835.74	6475.83	10307.6	509960	460852	404957	0	0	0	3	5	3
tr|M4EBL4|M4EBL4_BRARP	3	3	42.25	1.7918e-05	16.1902	rinen-control	rinen-infected	Uncharacterized protein OS=Brassica rapa subsp. pekinensis GN=Bra026173 PE=3 SV=1	5.37033e+06	4.75461e+06	6.01892e+06	371360	352164	273611	4.6085e+06	3.86114e+06	4.88726e+06	369398	362916	273611	1	1	1	0	0	2
tr|M4CTA5|M4CTA5_BRARP	6	3	49	1.81905e-05	6.9041	rinen-control	rinen-infected	Uncharacterized protein OS=Brassica rapa subsp. pekinensis GN=Bra007448 PE=4 SV=1	995781	974502	1.06587e+06	168900	130767	140094	854520	791377	865471	168008	134760	140094	4	1	3	0	1	1
sp|P16936|contig_6000_1	2	1	22.34	1.82847e-05	2.27624	rinen-infected	rinen-control		19905.8	18433.2	18846.6	41290.1	43806.7	45071.3	17081.9	14969.3	15303.1	41071.9	45144.2	45071.3	2	1	1	2	1	1
tr|M4FCH9|M4FCH9_BRARP	23	9	1041.79	1.84767e-05	2.94306	rinen-control	rinen-infected	Uncharacterized protein OS=Brassica rapa subsp. pekinensis GN=Bra038798 PE=4 SV=1	1.76878e+06	1.79178e+06	1.98869e+06	661401	608701	615434	1.51786e+06	1.45508e+06	1.61478e+06	657906	627286	615434	15	12	13	9	11	7
tr|M4E2K1|M4E2K1_BRARP	3	2	126.78	1.91998e-05	5.39499	rinen-control	rinen-infected	Uncharacterized protein OS=Brassica rapa subsp. pekinensis GN=Bra023002 PE=3 SV=1	86864.4	89789.6	98743.6	18950.3	15397	16699.6	74541.8	72916.7	80178.1	18850.1	15867.1	16699.6	2	2	1	0	0	0
tr|M4DE98|M4DE98_BRARP	13	9	533.38	1.9238e-05	2.40852	rinen-control	rinen-infected	Uncharacterized protein OS=Brassica rapa subsp. pekinensis GN=Bra014819 PE=4 SV=1	4.48481e+06	4.47401e+06	4.40416e+06	1.79756e+06	1.98681e+06	1.76384e+06	3.8486e+06	3.63327e+06	3.5761e+06	1.78806e+06	2.04747e+06	1.76384e+06	11	12	10	14	15	15
tr|M4E901|M4E901_BRARP	5	3	441.36	1.96965e-05	11.4096	rinen-control	rinen-infected	Uncharacterized protein OS=Brassica rapa subsp. pekinensis GN=Bra025257 PE=4 SV=1	1.26771e+07	1.28009e+07	1.5477e+07	1.38619e+06	1.15165e+06	1.05167e+06	1.08787e+07	1.03954e+07	1.25671e+07	1.37887e+06	1.18681e+06	1.05167e+06	8	7	9	8	5	6
tr|M4DJY3|M4DJY3_BRARP	10	4	261.03	2.10055e-05	7.44753	rinen-control	rinen-infected	Uncharacterized protein OS=Brassica rapa subsp. pekinensis GN=Bra016811 PE=4 SV=1	277592	216486	255823	31336.8	32676.7	36677.6	238213	175805	207724	31171.2	33674.4	36677.6	6	6	7	1	1	3
tr|M4EFL7|M4EFL7_BRARP	4	2	93.41	2.10956e-05	20.767	rinen-control	rinen-infected	Nucleoside diphosphate kinase OS=Brassica rapa subsp. pekinensis GN=Bra027579 PE=3 SV=1	112446	142192	127227	5229.95	7563.59	5594.58	96494.6	115472	103306	5202.31	7794.52	5594.58	2	5	2	0	0	0
sp|P01029|contig_640_2	1	1	21	2.1193e-05	4.31961	rinen-control	rinen-infected		1.84474e+06	1.99258e+06	2.24562e+06	471333	446141	490739	1.58304e+06	1.61814e+06	1.8234e+06	468842	459763	490739	11	9	13	7	8	4
tr|M4DV46|M4DV46_BRARP;tr|M4CEP2|M4CEP2_BRARP	3	3	73.58	2.16733e-05	6.03258	rinen-control	rinen-infected	Uncharacterized protein OS=Brassica rapa subsp. pekinensis GN=Bra020389 PE=3 SV=1	352066	366522	351826	50590.2	61274.5	65574.3	302122	297647	285677	50322.9	63145.3	65574.3	3	3	3	0	2	2
tr|M4F721|M4F721_BRARP	9	6	459.23	2.18732e-05	3.10283	rinen-infected	rinen-control	Uncharacterized protein OS=Brassica rapa subsp. pekinensis GN=Bra036881 PE=3 SV=1	147017	159415	150862	461801	443774	513333	126161	129459	122497	459360	457323	513333	1	2	1	11	10	9
sp|Q43304|NLTPD_BRAOT;tr|A2ID77|A2ID77_BRARP	4	1	220.27	2.19975e-05	9.47747	rinen-infected	rinen-control	Non-specific lipid-transfer protein D OS=Brassica oleracea var. italica GN=WAX9D PE=3 SV=1	399477	325475	328840	3.82286e+06	3.0202e+06	3.14423e+06	342807	264313	267012	3.80265e+06	3.11241e+06	3.14423e+06	0	1	0	4	3	4
tr|M4CZD6|M4CZD6_BRARP;tr|M4D985|M4D985_BRARP	4	2	103.56	2.20789e-05	8.54974	rinen-infected	rinen-control	Uncharacterized protein OS=Brassica rapa subsp. pekinensis GN=Bra009583 PE=3 SV=1	11970.7	10893.9	11472.6	85269.2	115367	92938.2	10272.5	8846.77	9315.59	84818.6	118889	92938.2	1	0	1	4	2	3
sp|P03284|contig_735_15	2	2	29.36	2.24003e-05	2.59223	rinen-control	rinen-infected		1.12371e+07	1.17208e+07	1.02402e+07	4.35412e+06	4.28702e+06	4.16564e+06	9.64302e+06	9.51825e+06	8.3149e+06	4.33111e+06	4.41791e+06	4.16564e+06	14	15	13	12	11	7
tr|M4DM78|M4DM78_BRARP	8	8	442.67	2.296e-05	6.98053	rinen-control	rinen-infected	Uncharacterized protein OS=Brassica rapa subsp. pekinensis GN=Bra017610 PE=3 SV=1	2.35398e+06	2.1119e+06	2.74473e+06	344198	368360	320402	2.02004e+06	1.71504e+06	2.22867e+06	342379	379606	320402	20	12	16	1	2	2
tr|M4ET04|M4ET04_BRARP	12	7	528.22	2.30907e-05	3.93255	rinen-control	rinen-infected	Uncharacterized protein OS=Brassica rapa subsp. pekinensis GN=Bra031934 PE=3 SV=1	2.40289e+06	2.21843e+06	2.61528e+06	581986	659650	598543	2.06202e+06	1.80155e+06	2.12356e+06	578911	679791	598543	7	8	10	9	11	13
tr|M4F1V1|M4F1V1_BRARP	4	1	31.61	2.31838e-05	3.4033	rinen-control	rinen-infected	Uncharacterized protein OS=Brassica rapa subsp. pekinensis GN=Bra035048 PE=4 SV=1	381843	376691	326928	110482	102298	106165	327674	305905	265460	109898	105421	106165	0	0	1	0	0	0
tr|Q2A960|Q2A960_BRAOL	5	4	198.35	2.37098e-05	3.83569	rinen-control	rinen-infected	Acetylornithine deacetylase, putative OS=Brassica oleracea GN=40.t00060 PE=4 SV=1	131606	138956	122673	36902.4	34368.7	31249	112936	112844	99608.2	36707.4	35418	31249	6	5	5	2	1	2
tr|M4F781|M4F781_BRARP	2	1	107.56	2.37719e-05	13.017	rinen-infected	rinen-control	Uncharacterized protein OS=Brassica rapa subsp. pekinensis GN=Bra036941 PE=3 SV=1	2581.2	3599.05	3438.91	45479.6	38320.9	41411.7	2215.03	2922.73	2792.33	45239.2	39490.9	41411.7	0	0	0	2	2	1
sp|P02957|contig_719_4	1	1	29.59	2.41398e-05	9.62723	rinen-infected	rinen-control		91983	74196.8	80636.4	712697	922120	741340	78934.3	60254	65475.4	708930	950274	741340	1	1	1	1	1	1
sp|P06462|contig_827_32	3	1	44.75	2.42101e-05	23.5584	rinen-infected	rinen-control		3198.96	2126.43	3157.29	60862.5	72150.6	66824.9	2745.16	1726.84	2563.66	60540.9	74353.5	66824.9	0	0	0	0	0	1
tr|M4CIG9|M4CIG9_BRARP	2	2	131.68	2.43779e-05	2.05697	rinen-infected	rinen-control	Uncharacterized protein OS=Brassica rapa subsp. pekinensis GN=Bra004003 PE=4 SV=1	74003	70799.8	69243.4	141947	143966	154374	63504.9	57495.4	56224.5	141197	148362	154374	1	2	2	3	2	3
tr|M4D4K8|M4D4K8_BRARP;tr|M4F0F3|M4F0F3_BRARP	11	7	495.04	2.45563e-05	3.40488	rinen-control	rinen-infected	Uncharacterized protein OS=Brassica rapa subsp. pekinensis GN=Bra011412 PE=4 SV=1	419630	375618	430917	123245	125220	111656	360102	305034	349897	122593	129043	111656	10	9	11	0	1	0
tr|M4DTG8|M4DTG8_BRARP	4	4	213.42	2.4987e-05	7.10908	rinen-control	rinen-infected	Uncharacterized protein OS=Brassica rapa subsp. pekinensis GN=Bra019811 PE=4 SV=1	374807	402436	350151	44961	55207.4	58416.6	321637	326811	284317	44723.4	56893	58416.6	7	8	6	2	3	3
tr|M4DYH8|M4DYH8_BRARP	5	3	69.91	2.51231e-05	6.14484	rinen-control	rinen-infected	Uncharacterized protein OS=Brassica rapa subsp. pekinensis GN=Bra021574 PE=4 SV=1	273035	286365	264745	43489.1	39172.5	51458.1	234302	232553	214968	43259.2	40368.6	51458.1	2	2	3	0	2	1
tr|M4DI99|M4DI99_BRARP	5	2	166.65	2.54969e-05	6.73664	rinen-infected	rinen-control	Uncharacterized protein OS=Brassica rapa subsp. pekinensis GN=Bra016226 PE=4 SV=1	12081.3	11359.3	13976.6	89022.9	89010.4	74032.7	10367.5	9224.69	11348.8	88552.4	91728	74032.7	0	0	0	3	3	2
tr|M4D419|M4D419_BRARP;tr|M4D1C3|M4D1C3_BRARP;tr|M4E5I8|M4E5I8_BRARP	12	9	692.67	2.56936e-05	2.66803	rinen-control	rinen-infected	Uncharacterized protein OS=Brassica rapa subsp. pekinensis GN=Bra011223 PE=4 SV=1	8.80709e+06	9.70755e+06	9.97554e+06	3.70212e+06	3.408e+06	3.56822e+06	7.55771e+06	7.88335e+06	8.09997e+06	3.68256e+06	3.51205e+06	3.56822e+06	26	23	19	10	11	10
tr|M4FFP6|M4FFP6_BRARP	11	1	618.62	2.57728e-05	3.65228	rinen-control	rinen-infected	Uncharacterized protein OS=Brassica rapa subsp. pekinensis GN=Bra039920 PE=3 SV=1	1.23698e+06	1.24618e+06	1.0531e+06	336882	316524	314829	1.0615e+06	1.01201e+06	855103	335101	326188	314829	2	3	3	1	1	1
sp|P06735|contig_841_33	3	1	35.29	2.80323e-05	12.5863	rinen-infected	rinen-control		30100.6	22447.9	21717.5	310184	281357	343193	25830.6	18229.6	17634.3	308545	289947	343193	0	0	0	1	2	2
tr|M4DLE1|M4DLE1_BRARP	1	1	17.48	2.86296e-05	30.019	rinen-infected	rinen-control	Uncharacterized protein OS=Brassica rapa subsp. pekinensis GN=Bra017322 PE=4 SV=1	10526.1	15335	9911.4	396721	375489	301646	9032.87	12453.3	8047.89	394624	386953	301646	0	0	0	3	2	2
tr|M4FGY5|M4FGY5_BRARP	7	7	377.01	2.93181e-05	2.10581	rinen-control	rinen-infected	Uncharacterized protein OS=Brassica rapa subsp. pekinensis GN=Bra040363 PE=4 SV=1	5.34693e+06	4.89748e+06	5.48664e+06	2.46019e+06	2.48947e+06	2.52066e+06	4.58842e+06	3.97717e+06	4.45506e+06	2.44719e+06	2.56548e+06	2.52066e+06	6	10	5	8	7	8
tr|M4DB37|M4DB37_BRARP	7	2	334.73	3.03092e-05	2.93985	rinen-control	rinen-infected	Uncharacterized protein OS=Brassica rapa subsp. pekinensis GN=Bra013697 PE=4 SV=1	102506	103681	106895	32634.5	35097.7	38763.5	87964.3	84197.6	86796.8	32462	36169.3	38763.5	2	2	2	2	2	2
tr|M4CFC5|M4CFC5_BRARP	3	2	161.73	3.0542e-05	5.23214	rinen-infected	rinen-control	Uncharacterized protein OS=Brassica rapa subsp. pekinensis GN=Bra002907 PE=4 SV=1	165570	175373	138491	793175	823280	892012	142082	142418	112452	788983	848416	892012	1	2	1	2	4	3
sp|P07618|contig_870_109	14	1	820.92	3.07878e-05	1.79679	rinen-control	rinen-infected		126741	128660	120303	67048.8	70912.4	71136.5	108762	104483	97683.7	66694.4	73077.5	71136.5	0	1	0	1	1	1
tr|M4DKT1|M4DKT1_BRARP	2	1	27.83	3.13356e-05	12.0805	rinen-control	rinen-infected	Non-specific lipid-transfer protein OS=Brassica rapa subsp. pekinensis GN=Bra017112 PE=3 SV=1	142968	131233	136644	13260.1	11823.8	8925.11	122687	106572	110953	13190	12184.8	8925.11	6	4	4	0	0	0
tr|M4E0X2|M4E0X2_BRARP	2	2	45.62	3.17863e-05	48.5074	rinen-control	rinen-infected	Uncharacterized protein OS=Brassica rapa subsp. pekinensis GN=Bra022419 PE=3 SV=1	89126.6	92122.2	119879	2653.65	2043.02	1511.2	76483.1	74811	97339.9	2639.63	2105.4	1511.2	1	3	1	0	0	0
tr|M4CNZ1|M4CNZ1_BRARP	2	1	45.33	3.18864e-05	2.51253	rinen-control	rinen-infected	Uncharacterized protein OS=Brassica rapa subsp. pekinensis GN=Bra005929 PE=4 SV=1	103258	96737.5	101925	40758.4	37053.6	42353.9	88610.1	78559	82761.4	40543	38184.9	42353.9	1	1	1	1	1	1
tr|M4DNE6|M4DNE6_BRARP	1	1	19.12	3.25103e-05	9.79596	rinen-infected	rinen-control	Uncharacterized protein OS=Brassica rapa subsp. pekinensis GN=Bra018033 PE=4 SV=1	2.93096e+06	3.81936e+06	3.91045e+06	3.86313e+07	3.12769e+07	3.45242e+07	2.51518e+06	3.10164e+06	3.17522e+06	3.84271e+07	3.22318e+07	3.45242e+07	2	1	1	3	1	3
tr|M4EKU0|M4EKU0_BRARP	2	2	18.42	3.26096e-05	5.68725	rinen-control	rinen-infected	Uncharacterized protein OS=Brassica rapa subsp. pekinensis GN=Bra029407 PE=4 SV=1	658270	759507	744476	127401	110845	141947	564888	616784	604502	126728	114230	141947	4	2	3	2	3	3
tr|M4E7G6|M4E7G6_BRARP	2	1	35.14	3.46118e-05	32.5219	rinen-control	rinen-infected	Uncharacterized protein OS=Brassica rapa subsp. pekinensis GN=Bra024721 PE=3 SV=1	140998	135797	119835	4347.96	4975.67	2872.15	120996	110278	97303.9	4324.99	5127.59	2872.15	4	4	4	0	0	0
sp|P00739|contig_630_10	7	3	42.06	3.46557e-05	7.13968	rinen-infected	rinen-control		203024	166033	203119	1.55266e+06	1.23406e+06	1.29844e+06	174223	134833	164930	1.54446e+06	1.27174e+06	1.29844e+06	1	0	1	0	0	1
tr|M4CCL4|M4CCL4_BRARP	7	4	41.44	3.51153e-05	3.91006	rinen-infected	rinen-control	Uncharacterized protein OS=Brassica rapa subsp. pekinensis GN=Bra001944 PE=4 SV=1	316011	359237	339406	1.47468e+06	1.24931e+06	1.24337e+06	271181	291731	275592	1.46689e+06	1.28745e+06	1.24337e+06	4	1	1	6	2	8
tr|M4CRW2|M4CRW2_BRARP	1	1	25.03	3.53639e-05	50.2942	rinen-control	rinen-infected	Uncharacterized protein OS=Brassica rapa subsp. pekinensis GN=Bra006954 PE=4 SV=1	28528	43298.8	48861.9	650.298	923.887	825.47	24481	35162.3	39675.1	646.862	952.095	825.47	2	2	1	0	0	0
tr|M4EIC8|M4EIC8_BRARP	16	2	827.71	3.59604e-05	5.46088	rinen-control	rinen-infected	Fructose-bisphosphate aldolase OS=Brassica rapa subsp. pekinensis GN=Bra028543 PE=3 SV=1	878323	766485	964327	145947	157483	174355	753725	622450	783017	145176	162292	174355	6	5	6	2	3	1
tr|M4CU81|M4CU81_BRARP	5	4	175.12	3.61118e-05	2.73397	rinen-control	rinen-infected	Uncharacterized protein OS=Brassica rapa subsp. pekinensis GN=Bra007775 PE=4 SV=1	1.23325e+06	1.19752e+06	1.08365e+06	424394	453484	407581	1.0583e+06	972485	879905	422151	467329	407581	7	9	10	3	4	3
tr|M4EQ02|M4EQ02_BRARP	2	2	43.55	3.64707e-05	3.70158	rinen-infected	rinen-control	Uncharacterized protein OS=Brassica rapa subsp. pekinensis GN=Bra030873 PE=4 SV=1	1.92361e+06	1.60593e+06	1.95984e+06	6.9616e+06	6.76648e+06	6.59127e+06	1.65072e+06	1.30415e+06	1.59136e+06	6.92481e+06	6.97307e+06	6.59127e+06	0	1	1	3	2	1
sp|P02797|contig_714_20	9	6	40.97	3.69738e-05	2.98256	rinen-control	rinen-infected		3.36828e+06	3.58768e+06	3.88466e+06	1.26166e+06	1.12674e+06	1.24627e+06	2.89046e+06	2.91349e+06	3.15428e+06	1.255e+06	1.16114e+06	1.24627e+06	1	3	2	3	3	1
tr|M4FIZ3|M4FIZ3_BRARP	22	8	1310.56	3.69995e-05	8.2946	rinen-control	rinen-infected	Uncharacterized protein OS=Brassica rapa subsp. pekinensis GN=Bra041072 PE=4 SV=1	4.21133e+06	3.93504e+06	4.47621e+06	579525	527444	414812	3.61392e+06	3.19558e+06	3.63461e+06	576463	543548	414812	16	12	19	7	12	9
tr|M4C8G5|M4C8G5_BRARP	20	4	1107.7	3.88712e-05	3.2845	rinen-control	rinen-infected	Beta-galactosidase OS=Brassica rapa subsp. pekinensis GN=Bra000493 PE=3 SV=1	901497	793758	923209	266729	247959	282531	773611	644598	749631	265320	255529	282531	3	3	4	5	6	4
tr|M4DDE4|M4DDE4_BRARP	4	2	44.52	3.93322e-05	3.5997	rinen-infected	rinen-control	Uncharacterized protein OS=Brassica rapa subsp. pekinensis GN=Bra014512 PE=4 SV=1	271065	242075	278607	989559	859818	1.00068e+06	232612	196585	226225	984329	886070	1.00068e+06	2	1	1	2	2	2
tr|M4DQX8|M4DQX8_BRARP	6	3	49.01	3.95937e-05	4.54635	rinen-control	rinen-infected	Uncharacterized protein OS=Brassica rapa subsp. pekinensis GN=Bra018921 PE=4 SV=1	153650	136532	126422	31591.6	27486.2	32557.1	131854	110876	102652	31424.6	28325.4	32557.1	2	2	4	0	0	0
tr|M4CYC3|M4CYC3_BRARP	5	3	272.62	3.96879e-05	3.47746	rinen-control	rinen-infected	Uncharacterized protein OS=Brassica rapa subsp. pekinensis GN=Bra009220 PE=3 SV=1	3.77355e+06	3.58893e+06	3.97098e+06	1.02018e+06	1.02662e+06	1.21232e+06	3.23823e+06	2.91451e+06	3.22437e+06	1.01479e+06	1.05797e+06	1.21232e+06	6	4	6	4	3	3
tr|M4CID2|M4CID2_BRARP	1	1	16.09	3.97656e-05	26.8899	rinen-control	rinen-infected	Uncharacterized protein OS=Brassica rapa subsp. pekinensis GN=Bra003965 PE=4 SV=1	30929.8	32389	28880.3	1058.26	857.398	1513.11	26542.1	26302.6	23450.3	1052.67	883.576	1513.11	2	3	1	0	0	0
tr|M4D7A6|M4D7A6_BRARP;tr|M4CIB2|M4CIB2_BRARP	5	5	423.46	4.01734e-05	1.83819	rinen-control	rinen-infected	Uncharacterized protein OS=Brassica rapa subsp. pekinensis GN=Bra012366 PE=4 SV=1	681373	716119	713555	363731	398306	386399	584714	581549	579395	361809	410467	386399	9	8	8	11	11	10
tr|M4DQZ7|M4DQZ7_BRARP	9	6	361.33	4.12414e-05	2.91405	rinen-control	rinen-infected	Uncharacterized protein OS=Brassica rapa subsp. pekinensis GN=Bra018940 PE=4 SV=1	709241	832455	754795	267806	247861	272407	608628	676024	612881	266391	255429	272407	14	9	7	12	8	6
tr|M4DRE0|M4DRE0_BRARP	3	3	88.67	4.29391e-05	2.48346	rinen-control	rinen-infected	Uncharacterized protein OS=Brassica rapa subsp. pekinensis GN=Bra019083 PE=4 SV=1	2.19226e+06	1.9481e+06	2.27041e+06	871131	864507	845746	1.88126e+06	1.58202e+06	1.84353e+06	866527	890902	845746	4	3	3	3	3	3
tr|M4D2M5|M4D2M5_BRARP	4	3	128.04	4.30404e-05	5.77328	rinen-control	rinen-infected	Peptidyl-prolyl cis-trans isomerase OS=Brassica rapa subsp. pekinensis GN=Bra010728 PE=3 SV=1	171326	166684	158121	23825.6	31286.7	30823.3	147022	135361	128391	23699.7	32242	30823.3	5	4	8	1	2	0
tr|M4CCE4|M4CCE4_BRARP	1	1	37.66	4.53986e-05	1.42723	rinen-infected	rinen-control	Uncharacterized protein OS=Brassica rapa subsp. pekinensis GN=Bra001874 PE=4 SV=1	76008.4	78615.7	77280.8	110859	107049	113073	65225.8	63842.6	62750.7	110273	110317	113073	0	0	0	3	1	1
tr|M4E6A7|M4E6A7_BRARP	22	5	1304.97	4.6528e-05	3.44691	rinen-control	rinen-infected	Uncharacterized protein OS=Brassica rapa subsp. pekinensis GN=Bra024311 PE=4 SV=1	1.08795e+06	1.19164e+06	1.0216e+06	289493	331133	337099	933614	967715	829520	287963	341243	337099	7	11	8	5	4	3
tr|M4D9Q7|M4D9Q7_BRARP	1	1	14.35	4.77305e-05	3.63521	rinen-infected	rinen-control	Uncharacterized protein OS=Brassica rapa subsp. pekinensis GN=Bra013217 PE=4 SV=1	67041.4	66345	62043.4	235020	264038	211371	57531	53877.7	50378.2	233778	272099	211371	2	1	2	3	3	2
tr|M4DE28|M4DE28_BRARP	5	1	153.21	4.77437e-05	2.86447	rinen-control	rinen-infected	Uncharacterized protein OS=Brassica rapa subsp. pekinensis GN=Bra014747 PE=3 SV=1	5.33214e+06	4.87258e+06	5.23156e+06	1.93871e+06	1.81281e+06	1.63737e+06	4.57573e+06	3.95695e+06	4.24794e+06	1.92846e+06	1.86815e+06	1.63737e+06	0	0	0	0	1	0
tr|M4CSL3|M4CSL3_BRARP	4	4	30.28	4.82932e-05	3.63189	rinen-control	rinen-infected	Uncharacterized protein OS=Brassica rapa subsp. pekinensis GN=Bra007205 PE=4 SV=1	7.31703e+06	6.98033e+06	6.51447e+06	1.69351e+06	2.07206e+06	1.96474e+06	6.27904e+06	5.66862e+06	5.28964e+06	1.68456e+06	2.13532e+06	1.96474e+06	4	4	3	2	4	4
tr|M4F3B1|M4F3B1_BRARP;sp|P04946|contig_781_23	17	4	903.25	4.83918e-05	2.35344	rinen-control	rinen-infected	Uncharacterized protein OS=Brassica rapa subsp. pekinensis GN=Bra035561 PE=3 SV=1	1.17864e+06	1.21177e+06	1.36579e+06	528698	528141	539209	1.01144e+06	984057	1.109e+06	525904	544266	539209	12	9	12	8	11	6
tr|M4FBS5|M4FBS5_BRARP	4	1	257.88	4.84306e-05	4.2218	rinen-control	rinen-infected	Uncharacterized protein OS=Brassica rapa subsp. pekinensis GN=Bra038541 PE=4 SV=1	118099	128412	138758	28645.1	28341.4	34270.5	101346	104281	112669	28493.7	29206.8	34270.5	1	1	1	0	0	0
tr|M4CVK7|M4CVK7_BRARP	1	1	22.32	5.21506e-05	3.46284	rinen-infected	rinen-control	Uncharacterized protein OS=Brassica rapa subsp. pekinensis GN=Bra008254 PE=4 SV=1	83645.5	99018.1	94254.4	342346	292839	323739	71779.6	80411	76533	340537	301780	323739	0	0	0	5	2	3
tr|M4CCE5|M4CCE5_BRARP	1	1	60.35	5.28533e-05	2.87573	rinen-control	rinen-infected	Uncharacterized protein OS=Brassica rapa subsp. pekinensis GN=Bra001875 PE=4 SV=1	621785	655500	724597	217678	246947	231503	533579	532321	588360	216528	254487	231503	2	1	1	1	1	1
tr|M4CGB8|M4CGB8_BRARP	4	2	141.26	5.36775e-05	32.5149	rinen-control	rinen-infected	Uncharacterized protein OS=Brassica rapa subsp. pekinensis GN=Bra003251 PE=4 SV=1	199651	217003	276350	9618.34	5828.65	5866.41	171328	176225	224391	9567.51	6006.61	5866.41	2	5	3	0	0	0
tr|M4CCQ6|M4CCQ6_BRARP	3	1	29.53	5.6712e-05	4.18715	rinen-control	rinen-infected	Uncharacterized protein OS=Brassica rapa subsp. pekinensis GN=Bra001986 PE=3 SV=1	807402	808964	665606	166117	194732	184144	692864	656947	540461	165239	200678	184144	1	0	0	0	0	0
tr|M4FD61|M4FD61_BRARP	2	2	90.95	5.73806e-05	2.80078	rinen-infected	rinen-control	Uncharacterized protein OS=Brassica rapa subsp. pekinensis GN=Bra039031 PE=4 SV=1	228058	192306	217291	628163	575763	582004	195706	156168	176437	624843	593342	582004	3	2	3	3	5	4
tr|M4CEM2|M4CEM2_BRARP	2	2	52.76	5.7487e-05	18.6423	rinen-infected	rinen-control	Uncharacterized protein OS=Brassica rapa subsp. pekinensis GN=Bra002653 PE=4 SV=1	1316.38	1226.48	789.003	20916.4	21980.2	19217	1129.64	996.003	640.657	20805.8	22651.2	19217	0	0	0	2	2	2
tr|M4DH04|M4DH04_BRARP;tr|M4F1J7|M4F1J7_BRARP	15	6	947.62	5.76765e-05	2.94783	rinen-control	rinen-infected	Uncharacterized protein OS=Brassica rapa subsp. pekinensis GN=Bra015781 PE=4 SV=1	2.54891e+06	2.28021e+06	2.23482e+06	839687	827170	729462	2.18732e+06	1.85172e+06	1.81464e+06	835249	852425	729462	9	13	14	8	8	11
tr|M4FC70|M4FC70_BRARP	7	1	50.49	5.77791e-05	5.85788	rinen-infected	rinen-control	Uncharacterized protein OS=Brassica rapa subsp. pekinensis GN=Bra038686 PE=4 SV=1	58706.7	47800.1	53022.5	324655	344527	265322	50378.6	38817.7	43053.4	322939	355047	265322	0	0	0	0	0	1
sp|P07497|contig_869_37	4	3	24.98	5.8295e-05	3.12753	rinen-control	rinen-infected		112218	101245	114679	33623.3	38596.6	32700.5	96298.6	82219.3	93117.7	33445.6	39775.1	32700.5	2	3	1	0	0	1
tr|M4CX59|M4CX59_BRARP	7	3	523.09	5.89016e-05	1.80884	rinen-control	rinen-infected	Uncharacterized protein OS=Brassica rapa subsp. pekinensis GN=Bra008806 PE=4 SV=1	1.19859e+06	1.24188e+06	1.28752e+06	722313	661945	676732	1.02856e+06	1.00851e+06	1.04545e+06	718496	682155	676732	7	10	8	9	11	7
tr|M4ESL4|M4ESL4_BRARP	7	6	553.09	5.90567e-05	2.45012	rinen-infected	rinen-control	Uncharacterized protein OS=Brassica rapa subsp. pekinensis GN=Bra031794 PE=4 SV=1	759416	689497	740763	1.93864e+06	1.70742e+06	1.7189e+06	651685	559929	601487	1.92839e+06	1.75955e+06	1.7189e+06	10	7	11	10	12	12
tr|M4CEV5|M4CEV5_BRARP	5	2	223.5	5.98245e-05	4.71878	rinen-control	rinen-infected	Uncharacterized protein OS=Brassica rapa subsp. pekinensis GN=Bra002737 PE=4 SV=1	124842	122244	137477	23036.9	29821.2	28638.2	107132	99272.4	111629	22915.1	30731.7	28638.2	4	6	7	1	0	2
tr|M4CF36|M4CF36_BRARP	3	1	54.8	6.15014e-05	61.9047	rinen-infected	rinen-control	Uncharacterized protein OS=Brassica rapa subsp. pekinensis GN=Bra002818 PE=4 SV=1	320.367	163.293	160.219	11877.9	14964.8	13016.4	274.92	132.608	130.095	11815.2	15421.7	13016.4	0	0	0	2	1	1
tr|M4DXP5|M4DXP5_BRARP;tr|M4DXP6|M4DXP6_BRARP	11	9	319.59	6.21218e-05	3.33682	rinen-control	rinen-infected	Uncharacterized protein OS=Brassica rapa subsp. pekinensis GN=Bra021291 PE=3 SV=1	693264	790428	869365	226593	242436	236150	594917	641894	705910	225395	249838	236150	15	15	11	7	4	5
tr|M4F974|M4F974_BRARP	1	1	25.02	6.26868e-05	5.06137	rinen-infected	rinen-control	Uncharacterized protein OS=Brassica rapa subsp. pekinensis GN=Bra037637 PE=4 SV=1	26831.6	24946.4	31924.7	157756	132257	133638	23025.3	20258.6	25922.3	156922	136295	133638	0	0	0	2	1	1
tr|M4CS96|M4CS96_BRARP	6	4	30.57	6.62953e-05	3.44629	rinen-infected	rinen-control	Structural maintenance of chromosomes protein OS=Brassica rapa subsp. pekinensis GN=Bra007088 PE=3 SV=1	70633.6	67442.5	71257.6	248744	209164	263515	60613.5	54769	57860	247430	215551	263515	2	3	0	2	4	1
tr|M4DIW6|M4DIW6_BRARP	2	2	21.25	6.94726e-05	4.92222	rinen-infected	rinen-control	Uncharacterized protein OS=Brassica rapa subsp. pekinensis GN=Bra016443 PE=4 SV=1	22025.1	27380	23580.1	119127	134112	106010	18900.6	22234.8	19146.6	118497	138207	106010	0	1	1	1	1	1
tr|M4DE46|M4DE46_BRARP	5	4	124.25	6.9822e-05	4.15854	rinen-infected	rinen-control	Beta-hexosaminidase OS=Brassica rapa subsp. pekinensis GN=Bra014765 PE=3 SV=1	56049.5	60177.7	73523.6	263496	272637	252954	48098.4	48869.4	59699.9	262104	280961	252954	2	3	4	1	1	1
tr|M4EWF4|M4EWF4_BRARP	7	7	221.42	7.13032e-05	3.20563	rinen-infected	rinen-control	Uncharacterized protein OS=Brassica rapa subsp. pekinensis GN=Bra033138 PE=4 SV=1	321124	317615	313826	920351	1.15591e+06	977313	275570	257930	254821	915487	1.1912e+06	977313	4	6	4	8	8	7
tr|M4CFD2|M4CFD2_BRARP	1	1	74.71	7.15067e-05	9.94887	rinen-infected	rinen-control	Uncharacterized protein OS=Brassica rapa subsp. pekinensis GN=Bra002914 PE=4 SV=1	35110.7	46209.2	38395.9	457030	416026	317982	30129.9	37525.8	31176.8	454615	428728	317982	0	0	0	3	2	2
tr|M4EI81|M4EI81_BRARP	4	1	28.91	7.2117e-05	4.17614	rinen-control	rinen-infected	Uncharacterized protein OS=Brassica rapa subsp. pekinensis GN=Bra028496 PE=4 SV=1	284607	289833	301050	81857.4	65146	62637.5	244232	235369	244448	81424.8	67135.1	62637.5	2	1	1	0	0	0
tr|M4E300|M4E300_BRARP	5	5	124.29	7.2636e-05	1.97383	rinen-infected	rinen-control	Uncharacterized protein OS=Brassica rapa subsp. pekinensis GN=Bra023151 PE=4 SV=1	245036	253332	257775	508348	461749	522399	210276	205727	209309	505661	475847	522399	4	4	3	3	3	1
tr|M4D921|M4D921_BRARP	3	3	133.7	7.2889e-05	2.23792	rinen-control	rinen-infected	Uncharacterized protein OS=Brassica rapa subsp. pekinensis GN=Bra012981 PE=4 SV=1	9.2124e+06	8.87982e+06	9.06163e+06	3.85165e+06	4.43122e+06	3.85066e+06	7.90553e+06	7.21116e+06	7.35789e+06	3.8313e+06	4.56652e+06	3.85066e+06	3	6	4	5	7	5
tr|M4D7J8|M4D7J8_BRARP	2	2	212.22	7.75465e-05	1.84714	rinen-infected	rinen-control	Uncharacterized protein OS=Brassica rapa subsp. pekinensis GN=Bra012458 PE=4 SV=1	357014	325312	355339	659998	613507	643210	306368	264181	288530	656510	632239	643210	7	6	6	5	4	6
tr|M4CJB0|M4CJB0_BRARP	5	5	173.58	7.75845e-05	1.79183	rinen-infected	rinen-control	Uncharacterized protein OS=Brassica rapa subsp. pekinensis GN=Bra004294 PE=4 SV=1	255442	264490	254305	490946	438599	457752	219205	214788	206492	488351	451990	457752	7	3	11	2	1	1
tr|M4DER7|M4DER7_BRARP	2	2	13.95	7.83572e-05	3.50662	rinen-control	rinen-infected	Uncharacterized protein OS=Brassica rapa subsp. pekinensis GN=Bra014989 PE=4 SV=1	307809	287883	353976	93601.2	82348.1	94871.8	264143	233785	287423	93106.5	84862.3	94871.8	1	1	2	0	1	1
tr|M4CD84|M4CD84_BRARP	3	2	37.18	7.92786e-05	6.56285	rinen-infected	rinen-control	Uncharacterized protein OS=Brassica rapa subsp. pekinensis GN=Bra002165 PE=4 SV=1	64926.3	46347.6	53599.9	350659	328733	402650	55715.9	37638.1	43522.3	348806	338770	402650	0	0	0	1	2	0
tr|M4E8Q5|M4E8Q5_BRARP	2	1	39.39	8.0125e-05	9.3076	rinen-control	rinen-infected	Uncharacterized protein OS=Brassica rapa subsp. pekinensis GN=Bra025161 PE=4 SV=1	17495.5	26300.1	24751.8	2353.72	2328.56	2682.39	15013.6	21357.9	20098	2341.28	2399.65	2682.39	1	0	0	0	0	0
sp|P07916|contig_879_11	3	1	33.3	8.09527e-05	4.94926	rinen-control	rinen-infected		70163.9	64908.4	66950.5	16203.6	12846.7	11768.5	60210.4	52711	54362.7	16118	13239	11768.5	1	1	0	0	0	0
tr|M4EG04|M4EG04_BRARP;tr|M4EFZ9|M4EFZ9_BRARP	3	2	174.12	8.10203e-05	3.48824	rinen-control	rinen-infected	Uncharacterized protein OS=Brassica rapa subsp. pekinensis GN=Bra027717 PE=4 SV=1	1.24044e+06	1.24968e+06	1.32131e+06	414731	356319	321600	1.06447e+06	1.01484e+06	1.07288e+06	412539	367198	321600	8	7	6	7	6	5
tr|M4DI27|M4DI27_BRARP	3	3	29.18	8.14573e-05	3.97099	rinen-infected	rinen-control	Uncharacterized protein OS=Brassica rapa subsp. pekinensis GN=Bra016154 PE=4 SV=1	76600.3	80152.1	98392.3	349220	349323	314633	65733.8	65090.2	79892.9	347375	359989	314633	1	1	0	4	3	3
tr|M4D4Y0|M4D4Y0_BRARP	19	12	1316.03	8.22707e-05	1.57978	rinen-infected	rinen-control	Uncharacterized protein OS=Brassica rapa subsp. pekinensis GN=Bra011537 PE=3 SV=1	1.42507e+07	1.519e+07	1.53928e+07	2.29159e+07	2.39415e+07	2.39697e+07	1.22291e+07	1.23356e+07	1.24987e+07	2.27948e+07	2.46725e+07	2.39697e+07	29	27	25	32	28	31
tr|M4CM15|M4CM15_BRARP	3	2	35.08	8.32637e-05	13.2519	rinen-control	rinen-infected	Pectinesterase OS=Brassica rapa subsp. pekinensis GN=Bra005252 PE=3 SV=1	13787	15942.3	19884	1291.87	984.153	1467.82	11831.2	12946.5	16145.4	1285.04	1014.2	1467.82	1	1	3	0	0	0
tr|M4DTP0|M4DTP0_BRARP	14	2	909.61	8.65956e-05	6.90714	rinen-control	rinen-infected	Uncharacterized protein OS=Brassica rapa subsp. pekinensis GN=Bra019883 PE=4 SV=1	130790	128063	114091	14344.5	18624.3	21025.2	112237	103998	92639.9	14268.7	19192.9	21025.2	5	5	3	0	1	0
tr|M4DSC2|M4DSC2_BRARP;tr|M4DUN4|M4DUN4_BRARP	27	17	1866.96	8.68119e-05	2.25669	rinen-control	rinen-infected	Uncharacterized protein OS=Brassica rapa subsp. pekinensis GN=Bra019415 PE=4 SV=1	2.69229e+07	2.42539e+07	2.68829e+07	1.22459e+07	1.07801e+07	1.15645e+07	2.31036e+07	1.96962e+07	2.18285e+07	1.21811e+07	1.11092e+07	1.15645e+07	55	46	48	42	39	44
tr|M4EGK4|M4EGK4_BRARP	1	1	15.32	9.00263e-05	22.9738	rinen-infected	rinen-control	Uncharacterized protein OS=Brassica rapa subsp. pekinensis GN=Bra027918 PE=4 SV=1	1649.48	3028.22	1699.01	47290.1	48381.8	50825.5	1415.48	2459.17	1379.57	47040.2	49859	50825.5	0	0	0	2	1	2
sp|P16176|contig_4260_1	7	6	38.18	9.14394e-05	2.82508	rinen-control	rinen-infected		465272	546517	502475	166165	175507	194335	399268	443818	408001	165287	180866	194335	4	3	2	5	2	4
tr|M4CDR5|M4CDR5_BRARP	16	4	846.76	9.18989e-05	2.9038	rinen-control	rinen-infected	Uncharacterized protein OS=Brassica rapa subsp. pekinensis GN=Bra002346 PE=4 SV=1	998158	1.01016e+06	1.08346e+06	395904	349460	319368	856560	820332	879751	393812	360130	319368	5	10	6	8	7	6
tr|M4DKK0|M4DKK0_BRARP	2	1	35.77	9.65956e-05	12.0788	rinen-infected	rinen-control	Uncharacterized protein OS=Brassica rapa subsp. pekinensis GN=Bra017030 PE=4 SV=1	1497.02	1011.62	897.175	14104.4	14448.6	12585.1	1284.65	821.521	728.491	14029.9	14889.7	12585.1	0	0	0	1	0	1
sp|Q42642|NLTPB_BRAOT;tr|Q8LK95|Q8LK95_BRARP	4	2	185.34	0.000101169	2.08592	rinen-control	rinen-infected	Non-specific lipid-transfer protein B OS=Brassica oleracea var. italica GN=WAX9B PE=3 SV=1	1.05387e+06	984755	1.10758e+06	527963	471873	508471	904372	799704	899338	525173	486281	508471	2	3	4	2	3	1
tr|M4E4E2|M4E4E2_BRARP	22	1	818.87	0.00010391	29.2573	rinen-control	rinen-infected	Uncharacterized protein OS=Brassica rapa subsp. pekinensis GN=Bra023645 PE=3 SV=1	47179.7	52174.9	49905	1169.38	1467.73	2464.52	40486.8	42370.4	40522	1163.2	1512.54	2464.52	0	1	0	0	0	0
sp|P06573|contig_833_7	2	2	29.29	0.00010592	2.45834	rinen-control	rinen-infected		9.15864e+06	9.1159e+06	1.02086e+07	3.62015e+06	4.21229e+06	3.75392e+06	7.8594e+06	7.40288e+06	8.28923e+06	3.60102e+06	4.3409e+06	3.75392e+06	2	6	5	2	4	3
tr|M4CCM9|M4CCM9_BRARP	2	1	43.16	0.0001068	14.6056	rinen-infected	rinen-control	Uncharacterized protein OS=Brassica rapa subsp. pekinensis GN=Bra001959 PE=4 SV=1	953.49	719.264	1181.33	12054	16795.3	12836.5	818.228	584.103	959.223	11990.3	17308.1	12836.5	0	0	0	2	2	2
tr|M4FHS3|M4FHS3_BRARP	6	5	464.19	0.000108077	2.0507	rinen-infected	rinen-control	Uncharacterized protein OS=Brassica rapa subsp. pekinensis GN=Bra040651 PE=4 SV=1	6.00205e+06	5.35564e+06	5.5583e+06	1.08706e+07	1.2182e+07	1.16371e+07	5.1506e+06	4.34923e+06	4.51325e+06	1.08132e+07	1.25539e+07	1.16371e+07	8	7	9	7	6	6
tr|M4E5U6|M4E5U6_BRARP;tr|M4D1I3|M4D1I3_BRARP	6	6	228.34	0.00011369	2.4453	rinen-control	rinen-infected	Uncharacterized protein OS=Brassica rapa subsp. pekinensis GN=Bra024150 PE=4 SV=1	307868	332111	311156	132714	116381	139870	264194	269702	252654	132012	119934	139870	12	9	9	7	6	4
tr|M4EJN0|M4EJN0_BRARP	2	1	41.31	0.000114012	41.6228	rinen-control	rinen-infected	Uncharacterized protein OS=Brassica rapa subsp. pekinensis GN=Bra028996 PE=4 SV=1	84333.3	94409.8	124572	3584.25	1766.77	1936.23	72369.8	76668.7	101151	3565.31	1820.71	1936.23	6	2	4	0	0	0
tr|M4DC45|M4DC45_BRARP	5	4	119.92	0.000116419	2.03688	rinen-control	rinen-infected	Uncharacterized protein OS=Brassica rapa subsp. pekinensis GN=Bra014057 PE=3 SV=1	604179	542070	592236	304112	275378	274017	518471	440206	480886	302504	283785	274017	3	2	2	3	4	2
tr|M4ECA0|M4ECA0_BRARP	8	3	272.94	0.000116779	4.21384	rinen-control	rinen-infected	Uncharacterized protein OS=Brassica rapa subsp. pekinensis GN=Bra026409 PE=4 SV=1	231131	202561	179012	42848.2	52620	49934.4	198343	164496	145355	42621.8	54226.6	49934.4	4	5	4	3	4	3
sp|P02128|contig_681_63	3	2	18.52	0.000118088	1.33107	rinen-control	rinen-infected		163869	169506	163666	120893	127404	125118	140622	137653	132894	120254	131294	125118	0	1	1	2	1	0
tr|M4F7E7|M4F7E7_BRARP	21	14	1676.73	0.000120946	1.93508	rinen-control	rinen-infected	Uncharacterized protein OS=Brassica rapa subsp. pekinensis GN=Bra037007 PE=3 SV=1	1.84361e+07	1.59592e+07	1.64021e+07	8.79217e+06	8.78082e+06	8.67783e+06	1.58207e+07	1.29602e+07	1.33183e+07	8.7457e+06	9.04892e+06	8.67783e+06	34	34	34	25	35	30
tr|M4EYD5|M4EYD5_BRARP	1	1	24.21	0.000123099	11.314	rinen-control	rinen-infected	Uncharacterized protein OS=Brassica rapa subsp. pekinensis GN=Bra033827 PE=4 SV=1	37712.6	40633.3	38761	4363.14	2477.3	3510.2	32362.7	32997.7	31473.3	4340.08	2552.94	3510.2	2	1	1	0	0	0
tr|M4CRW8|M4CRW8_BRARP;tr|M4DL53|M4DL53_BRARP	18	1	845.81	0.000123665	12.9791	rinen-control	rinen-infected	Fructose-bisphosphate aldolase OS=Brassica rapa subsp. pekinensis GN=Bra006960 PE=3 SV=1	158496	126755	149517	12895.2	7876.83	12725.6	136012	102936	121406	12827	8117.32	12725.6	1	3	3	0	0	0
tr|M4EQ80|M4EQ80_BRARP;sp|P02661|contig_707_7;sp|P13119|contig_1372_2;tr|M4DSL1|M4DSL1_BRARP;tr|M4FAJ8|M4FAJ8_BRARP	9	3	586.68	0.000124856	10.5704	rinen-control	rinen-infected	Malate dehydrogenase OS=Brassica rapa subsp. pekinensis GN=Bra030951 PE=3 SV=1	552959	639828	616871	74201.8	53599.2	43399.6	474516	519594	500889	73809.7	55235.7	43399.6	6	5	8	1	0	0
tr|M4D5B2|M4D5B2_BRARP	3	3	151.61	0.000125056	3.3642	rinen-control	rinen-infected	Uncharacterized protein OS=Brassica rapa subsp. pekinensis GN=Bra011669 PE=4 SV=1	467553	385858	495370	131439	127331	142151	401226	313349	402232	130745	131219	142151	6	6	3	2	2	3
tr|M4EEP5|M4EEP5_BRARP;tr|M4DX55|M4DX55_BRARP	4	2	163.47	0.000125117	4.3035	rinen-control	rinen-infected	Uncharacterized protein OS=Brassica rapa subsp. pekinensis GN=Bra027257 PE=4 SV=1	233590	293100	277630	54023.6	68959.5	63915.9	200453	238022	225431	53738.1	71065	63915.9	2	3	2	0	0	0
sp|P08327|contig_893_29	6	6	50.18	0.000125576	2.8116	rinen-infected	rinen-control		145656	162930	131752	436138	386599	415315	124993	132313	106980	433833	398403	415315	3	5	4	2	0	5
tr|M4EZ67|M4EZ67_BRARP	6	2	58.76	0.000125789	5.76306	rinen-control	rinen-infected	Uncharacterized protein OS=Brassica rapa subsp. pekinensis GN=Bra034110 PE=4 SV=1	68517.3	88400.1	72878.3	15468.1	11257.8	13148	58797.5	71788.3	59176	15386.3	11601.5	13148	1	2	0	0	0	0
tr|M4FA04|M4FA04_BRARP	2	1	28.58	0.0001259	7.73639	rinen-control	rinen-infected	Uncharacterized protein OS=Brassica rapa subsp. pekinensis GN=Bra037918 PE=4 SV=1	1.42236e+06	1.73069e+06	1.76574e+06	163691	235111	236997	1.22058e+06	1.40547e+06	1.43375e+06	162826	242289	236997	2	1	1	1	1	1
tr|M4F399|M4F399_BRARP	3	2	80.91	0.000126707	4.33605	rinen-control	rinen-infected	Uncharacterized protein OS=Brassica rapa subsp. pekinensis GN=Bra035549 PE=4 SV=1	80921.1	91930.8	92623.5	20198.4	23706.2	17320.7	69441.7	74655.5	75208.7	20091.6	24429.9	17320.7	2	3	3	1	1	0
tr|M4CJG0|M4CJG0_BRARP	2	2	19.57	0.000126719	3.56288	rinen-control	rinen-infected	Uncharacterized protein OS=Brassica rapa subsp. pekinensis GN=Bra004344 PE=4 SV=1	161013	198194	153063	49556.4	49588.1	44635	138172	160950	124284	49294.5	51102.2	44635	2	4	2	0	0	1
tr|M4E633|M4E633_BRARP	4	1	109.99	0.000126752	19.0344	rinen-infected	rinen-control	Uncharacterized protein OS=Brassica rapa subsp. pekinensis GN=Bra024237 PE=4 SV=1	2729.13	3093.6	1761.91	48408.2	56888.8	39072.1	2341.98	2512.26	1430.64	48152.4	58625.7	39072.1	0	0	0	1	1	1
tr|M4CPH3|M4CPH3_BRARP	11	9	345.81	0.000127778	2.16577	rinen-control	rinen-infected	Uncharacterized protein OS=Brassica rapa subsp. pekinensis GN=Bra006111 PE=4 SV=1	644527	691266	693617	304199	341440	291400	553095	561367	563205	302591	351865	291400	11	14	15	7	6	5
tr|M4CKG5|M4CKG5_BRARP	1	1	26.98	0.000128876	6.53183	rinen-infected	rinen-control	Uncharacterized protein OS=Brassica rapa subsp. pekinensis GN=Bra004700 PE=4 SV=1	4719.13	4949.32	3674.29	33065.4	24348.2	29739	4049.67	4019.26	2983.47	32890.7	25091.6	29739	0	0	0	2	2	1
tr|M4CJ30|M4CJ30_BRARP	4	3	69.58	0.000130038	2.84381	rinen-control	rinen-infected	Uncharacterized protein OS=Brassica rapa subsp. pekinensis GN=Bra004214 PE=4 SV=1	57303.3	62914.7	57926.3	18304.8	21539.2	22798.8	49174.3	51092.1	47035.2	18208	22196.9	22798.8	2	3	2	1	2	0
tr|M4FBV4|M4FBV4_BRARP	2	1	23.21	0.000130244	5.43633	rinen-infected	rinen-control	Uncharacterized protein OS=Brassica rapa subsp. pekinensis GN=Bra038570 PE=4 SV=1	144230	125266	159377	866814	641561	823123	123770	101727	129411	862234	661149	823123	2	3	2	3	3	1
tr|M4D2G5|M4D2G5_BRARP	3	3	214.9	0.000131961	3.51593	rinen-control	rinen-infected	Uncharacterized protein OS=Brassica rapa subsp. pekinensis GN=Bra010665 PE=4 SV=1	183846	192232	196502	48370.8	63728.9	50753.5	157766	156109	159556	48115.2	65674.7	50753.5	10	5	6	0	1	0
tr|M4CMJ7|M4CMJ7_BRARP	2	2	53.52	0.000140582	2.29507	rinen-infected	rinen-control	Uncharacterized protein OS=Brassica rapa subsp. pekinensis GN=Bra005435 PE=4 SV=1	624335	596032	540399	1.41294e+06	1.38517e+06	1.24297e+06	535767	484028	438795	1.40547e+06	1.42746e+06	1.24297e+06	5	8	6	9	7	9
sp|P08540|contig_904_3	3	1	67.96	0.00014424	1.78106	rinen-control	rinen-infected		261209	240817	253529	150934	136456	136826	224154	195563	205861	150136	140622	136826	2	1	2	1	1	2
tr|M4D9F1|M4D9F1_BRARP	3	3	140.71	0.000144941	2.14288	rinen-infected	rinen-control	Uncharacterized protein OS=Brassica rapa subsp. pekinensis GN=Bra013111 PE=4 SV=1	502163	554898	594248	1.23318e+06	1.14375e+06	1.16161e+06	430926	450624	482519	1.22667e+06	1.17867e+06	1.16161e+06	6	7	6	11	5	3
tr|M4D420|M4D420_BRARP	6	1	241.21	0.000145837	3.63467	rinen-control	rinen-infected	Uncharacterized protein OS=Brassica rapa subsp. pekinensis GN=Bra011224 PE=4 SV=1	983160	914887	1.16548e+06	294353	250319	298188	843689	742965	946347	292797	257962	298188	3	2	3	2	2	2
tr|M4DIV3|M4DIV3_BRARP	8	8	57.61	0.00014624	2.08618	rinen-control	rinen-infected	Uncharacterized protein OS=Brassica rapa subsp. pekinensis GN=Bra016430 PE=4 SV=1	2.83148e+06	2.80106e+06	2.77596e+06	1.22721e+06	1.46907e+06	1.3343e+06	2.42981e+06	2.2747e+06	2.25403e+06	1.22072e+06	1.51393e+06	1.3343e+06	4	6	3	5	4	4
tr|M4EZ98|M4EZ98_BRARP	39	16	3128.25	0.000146975	1.83793	rinen-control	rinen-infected	Uncharacterized protein OS=Brassica rapa subsp. pekinensis GN=Bra034141 PE=4 SV=1	1.5294e+07	1.37151e+07	1.51734e+07	8.2589e+06	8.16083e+06	7.61953e+06	1.31244e+07	1.11378e+07	1.23205e+07	8.21525e+06	8.41e+06	7.61953e+06	42	37	39	30	28	31
tr|M4E2R1|M4E2R1_BRARP	3	2	33.96	0.000148375	2.78304	rinen-control	rinen-infected	Uncharacterized protein OS=Brassica rapa subsp. pekinensis GN=Bra023062 PE=4 SV=1	140390	144433	155704	48204.1	59830.2	50255.3	120474	117292	126429	47949.3	61656.9	50255.3	6	6	5	1	2	1
tr|M4CXQ9|M4CXQ9_BRARP	17	9	827.96	0.000148959	1.64598	rinen-control	rinen-infected	Uncharacterized protein OS=Brassica rapa subsp. pekinensis GN=Bra009006 PE=4 SV=1	2.42637e+07	2.51092e+07	2.50894e+07	1.61121e+07	1.45911e+07	1.45356e+07	2.08216e+07	2.03908e+07	2.03722e+07	1.60269e+07	1.50366e+07	1.45356e+07	37	36	35	21	27	28
tr|M4F144|M4F144_BRARP	11	2	951.38	0.000150424	3.15704	rinen-control	rinen-infected	Uncharacterized protein OS=Brassica rapa subsp. pekinensis GN=Bra034790 PE=4 SV=1	188536	175144	183035	49668.4	65382.4	58122.7	161791	142232	148621	49406	67378.7	58122.7	6	2	4	1	0	0
tr|M4CH29|M4CH29_BRARP	2	2	14.96	0.000150786	1.95855	rinen-control	rinen-infected	Uncharacterized protein OS=Brassica rapa subsp. pekinensis GN=Bra003512 PE=4 SV=1	538011	555062	559937	257633	302378	283985	461689	450757	454660	256271	311610	283985	3	2	2	0	0	0
tr|M4CGE7|M4CGE7_BRARP	3	1	56.34	0.000151533	2.78674	rinen-control	rinen-infected	Uncharacterized protein OS=Brassica rapa subsp. pekinensis GN=Bra003280 PE=4 SV=1	158244	159213	194239	62323.1	57856.9	63438.5	135796	129294	157719	61993.8	59623.4	63438.5	1	1	2	0	0	0
tr|O82582|O82582_BRAOL	4	2	240.13	0.000151965	2.87713	rinen-infected	rinen-control	Non-specific lipid-transfer protein OS=Brassica oleracea GN=wax9E PE=3 SV=1	4.7537e+06	4.9191e+06	4.13248e+06	1.21835e+07	1.46147e+07	1.29214e+07	4.07934e+06	3.99472e+06	3.3555e+06	1.21191e+07	1.50609e+07	1.29214e+07	1	1	3	5	4	3
tr|M4DAF4|M4DAF4_BRARP	4	3	55.46	0.000153379	2.49609	rinen-infected	rinen-control	Uncharacterized protein OS=Brassica rapa subsp. pekinensis GN=Bra013464 PE=3 SV=1	123102	123486	107750	321364	272783	290313	105638	100281	87491.4	319666	281111	290313	3	1	1	3	2	4
tr|M4E665|M4E665_BRARP	12	10	522.4	0.000154261	1.34792	rinen-control	rinen-infected	Uncharacterized protein OS=Brassica rapa subsp. pekinensis GN=Bra024269 PE=3 SV=1	1.74278e+06	1.77961e+06	1.86356e+06	1.3255e+06	1.31703e+06	1.35323e+06	1.49555e+06	1.44519e+06	1.51318e+06	1.31849e+06	1.35724e+06	1.35323e+06	11	17	12	18	18	16
tr|M4CE03|M4CE03_BRARP	2	2	159.94	0.000154471	2.34079	rinen-control	rinen-infected	Uncharacterized protein OS=Brassica rapa subsp. pekinensis GN=Bra002434 PE=4 SV=1	100762	118951	110274	44693.6	50543.1	45735.9	86467.7	96598.2	89540.8	44457.4	52086.2	45735.9	4	3	4	2	3	2
tr|M4C9I3|M4C9I3_BRARP	2	2	23.65	0.000156363	3.15081	rinen-control	rinen-infected	Uncharacterized protein OS=Brassica rapa subsp. pekinensis GN=Bra000862 PE=4 SV=1	2.67124e+06	3.40566e+06	2.75767e+06	901675	993652	908580	2.2923e+06	2.76569e+06	2.23918e+06	896910	1.02399e+06	908580	3	5	7	5	3	3
tr|M4EXL4|M4EXL4_BRARP	5	1	152.35	0.000157848	3.76951	rinen-control	rinen-infected	Uncharacterized protein OS=Brassica rapa subsp. pekinensis GN=Bra033551 PE=3 SV=1	30938.5	28389.1	34129.3	9430.68	8215.28	7146.89	26549.6	23054.3	27712.4	9380.84	8466.11	7146.89	1	2	3	0	0	0
tr|M4EF14|M4EF14_BRARP	1	1	65.34	0.000159418	7.40231	rinen-control	rinen-infected	Uncharacterized protein OS=Brassica rapa subsp. pekinensis GN=Bra027376 PE=3 SV=1	245876	172877	201940	33536.7	23573.4	26741.3	210996	140391	163972	33359.5	24293.2	26741.3	6	2	3	0	0	0
tr|M4D4N4|M4D4N4_BRARP;tr|M4F0G7|M4F0G7_BRARP	9	5	750.08	0.000162688	2.29895	rinen-control	rinen-infected	Uncharacterized protein OS=Brassica rapa subsp. pekinensis GN=Bra011438 PE=3 SV=1	1.23335e+06	1.28185e+06	1.25984e+06	593180	563100	485795	1.05839e+06	1.04097e+06	1.02297e+06	590045	580293	485795	10	12	14	9	6	8
tr|M4E1L0|M4E1L0_BRARP	4	1	101.25	0.000166168	6.70449	rinen-control	rinen-infected	Uncharacterized protein OS=Brassica rapa subsp. pekinensis GN=Bra022660 PE=3 SV=1	54103.7	57861.1	70226.1	7615.34	11192.5	8366.62	46428.6	46988.1	57022.4	7575.1	11534.2	8366.62	3	1	2	0	0	0
tr|M4CQI2|M4CQI2_BRARP	1	1	20.11	0.000167983	3.28408	rinen-infected	rinen-control	Uncharacterized protein OS=Brassica rapa subsp. pekinensis GN=Bra006471 PE=4 SV=1	49252.7	40155.5	40443.6	144793	154235	127415	42265.8	32609.7	32839.5	144028	158945	127415	1	2	2	1	2	1
sp|P09085|contig_926_28	4	3	37.6	0.000168709	2.59992	rinen-control	rinen-infected		3.75206e+06	4.57353e+06	3.68286e+06	1.56032e+06	1.51474e+06	1.54372e+06	3.21979e+06	3.71409e+06	2.99042e+06	1.55207e+06	1.56099e+06	1.54372e+06	0	0	1	2	2	0
tr|M4CF22|M4CF22_BRARP;tr|M4CRM4|M4CRM4_BRARP;tr|M4FD49|M4FD49_BRARP	5	4	238.28	0.000171926	2.00714	rinen-control	rinen-infected	Profilin OS=Brassica rapa subsp. pekinensis GN=Bra002804 PE=3 SV=1	981453	996617	1.11873e+06	493591	545539	503760	842224	809337	908391	490983	562196	503760	5	8	6	5	7	8
tr|M4FGS2|M4FGS2_BRARP	5	3	41.2	0.000175863	2.43975	rinen-control	rinen-infected	Uncharacterized protein OS=Brassica rapa subsp. pekinensis GN=Bra040300 PE=4 SV=1	173399	145636	168657	69012.3	61673.7	69208.3	148801	118269	136946	68647.6	63556.7	69208.3	4	1	3	1	0	0
tr|M4DEG4|M4DEG4_BRARP;tr|M4E2X2|M4E2X2_BRARP	7	6	317.11	0.000176349	2.34846	rinen-control	rinen-infected	Uncharacterized protein OS=Brassica rapa subsp. pekinensis GN=Bra014885 PE=4 SV=1	1.14189e+06	1.07114e+06	1.21917e+06	498023	440215	523229	979903	869854	989948	495391	453655	523229	13	15	13	2	2	3
tr|M4CN24|M4CN24_BRARP	1	1	60.65	0.000181127	8.16419	rinen-control	rinen-infected	Uncharacterized protein OS=Brassica rapa subsp. pekinensis GN=Bra005612 PE=4 SV=1	40323.6	39174.4	34585.2	3957.69	6155.7	3860.23	34603.3	31812.9	28082.6	3936.77	6343.65	3860.23	1	1	0	0	0	0
tr|M4FGZ7|M4FGZ7_BRARP	2	2	88.05	0.000181439	2.06731	rinen-infected	rinen-control	Uncharacterized protein OS=Brassica rapa subsp. pekinensis GN=Bra040375 PE=4 SV=1	84346.2	74911.3	77402.4	168201	150009	171040	72380.9	60834.3	62849.5	167312	154589	171040	2	0	1	2	0	2
tr|M4EUC5|M4EUC5_BRARP	1	1	20.3	0.000186137	3.61894	rinen-control	rinen-infected	Uncharacterized protein OS=Brassica rapa subsp. pekinensis GN=Bra032407 PE=3 SV=1	82467.2	60499.8	74377	21243	19710.8	19103.5	70768.4	49130.9	60392.9	21130.8	20312.6	19103.5	1	1	1	0	0	0
tr|M4FDJ6|M4FDJ6_BRARP	17	7	57.75	0.000186827	3.03214	rinen-infected	rinen-control	Uncharacterized protein OS=Brassica rapa subsp. pekinensis GN=Bra039167 PE=4 SV=1	908864	911388	977427	3.12211e+06	2.4033e+06	2.95754e+06	779932	740124	793655	3.10561e+06	2.47668e+06	2.95754e+06	2	5	5	1	3	5
tr|M4D4R0|M4D4R0_BRARP	3	3	83.16	0.000187015	2.56174	rinen-infected	rinen-control	Uncharacterized protein OS=Brassica rapa subsp. pekinensis GN=Bra011464 PE=4 SV=1	131233	123226	109740	326657	324358	281968	112616	100070	89107	324931	334262	281968	3	3	3	4	4	4
tr|M4ETC5|M4ETC5_BRARP	7	5	409.27	0.000189645	1.88069	rinen-control	rinen-infected	Uncharacterized protein OS=Brassica rapa subsp. pekinensis GN=Bra032055 PE=4 SV=1	1.50711e+06	1.64414e+06	1.51033e+06	870428	765970	842267	1.29332e+06	1.33518e+06	1.22636e+06	865828	789357	842267	16	11	10	8	7	8
sp|P00684|contig_629_6	3	3	31.49	0.000190267	3.19752	rinen-control	rinen-infected		493412	536975	433186	136759	169543	151420	423417	436069	351740	136036	174719	151420	1	2	1	1	1	0
tr|M4F3D9|M4F3D9_BRARP	3	1	49.78	0.000191143	2.09861	rinen-control	rinen-infected	Uncharacterized protein OS=Brassica rapa subsp. pekinensis GN=Bra035589 PE=4 SV=1	117490	118253	119168	61725.6	50805.6	56586.5	100823	96031.6	96762.3	61399.4	52356.8	56586.5	0	0	0	0	0	1
sp|P10034|contig_971_9	5	3	21.14	0.000192555	2.09258	rinen-infected	rinen-control		76917	69988.8	78157.8	169664	155672	145628	66005.6	56836.8	63462.8	168767	160425	145628	0	0	0	4	4	3
tr|M4EJE4|M4EJE4_BRARP	1	1	26.01	0.000193192	19.3434	rinen-infected	rinen-control	Uncharacterized protein OS=Brassica rapa subsp. pekinensis GN=Bra028910 PE=4 SV=1	773.766	752.244	1496.62	18313.4	21237.9	18916.7	664	610.886	1215.23	18216.6	21886.4	18916.7	0	0	0	1	1	1
tr|M4EMP9|M4EMP9_BRARP	2	2	100.72	0.000194002	9.42039	rinen-control	rinen-infected	Uncharacterized protein OS=Brassica rapa subsp. pekinensis GN=Bra030069 PE=4 SV=1	61598.8	99345.7	89266.2	7535.38	10245.6	8779.54	52860.4	80677	72482.7	7495.56	10558.4	8779.54	2	1	3	0	0	0
tr|M4FGW9|M4FGW9_BRARP	6	6	178.82	0.000195927	1.82713	rinen-control	rinen-infected	Uncharacterized protein OS=Brassica rapa subsp. pekinensis GN=Bra040347 PE=4 SV=1	846535	780079	877246	459228	431962	479188	726445	633489	712309	456801	445151	479188	9	7	8	4	6	8
tr|M4CNM9|M4CNM9_BRARP	1	1	21.62	0.00019647	3.1868	rinen-infected	rinen-control	Uncharacterized protein OS=Brassica rapa subsp. pekinensis GN=Bra005817 PE=4 SV=1	14739.9	14290.1	16977.3	56001.3	45154.4	45460.3	12648.9	11604.8	13785.3	55705.4	46533	45460.3	0	1	1	1	1	1
tr|M4EJL3|M4EJL3_BRARP	2	1	50.37	0.000197936	17.272	rinen-infected	rinen-control	Uncharacterized protein OS=Brassica rapa subsp. pekinensis GN=Bra028979 PE=4 SV=1	922.986	1261.88	1815.52	27147.6	19114.9	22832.1	792.051	1024.75	1474.17	27004.1	19698.5	22832.1	0	0	0	0	0	1
tr|M4DS06|M4DS06_BRARP	13	6	792.69	0.000201865	1.50361	rinen-control	rinen-infected	Uncharacterized protein OS=Brassica rapa subsp. pekinensis GN=Bra019299 PE=4 SV=1	9.21009e+06	9.27704e+06	9.71711e+06	6.48143e+06	6.34214e+06	5.93417e+06	7.90355e+06	7.53373e+06	7.89013e+06	6.44718e+06	6.53578e+06	5.93417e+06	13	13	11	12	13	11
sp|P04006|contig_753_19	11	7	93.16	0.000203222	1.49736	rinen-control	rinen-infected		785489	824971	854459	559102	559263	527807	674060	669946	693806	556148	576339	527807	3	2	6	1	3	5
tr|M4CDZ1|M4CDZ1_BRARP	1	1	18.99	0.000205036	4.6927	rinen-control	rinen-infected	Uncharacterized protein OS=Brassica rapa subsp. pekinensis GN=Bra002422 PE=4 SV=1	14567.2	14080.4	14100.9	3360.89	3392.16	2356.53	12500.7	11434.5	11449.7	3343.13	3495.73	2356.53	2	2	2	0	0	0
tr|M4EAE1|M4EAE1_BRARP;tr|Q7XAW9|Q7XAW9_BRARP	5	3	225.27	0.000205373	3.25963	rinen-control	rinen-infected	Uncharacterized protein OS=Brassica rapa subsp. pekinensis GN=Bra025749 PE=4 SV=1	161379	197750	182410	62235	55016.3	48884.1	138486	160590	148114	61906.1	56696.1	48884.1	3	5	6	0	1	0
tr|M4DGP0|M4DGP0_BRARP	4	3	69.91	0.000206183	2.20107	rinen-control	rinen-infected	Uncharacterized protein OS=Brassica rapa subsp. pekinensis GN=Bra015665 PE=3 SV=1	953482	1.16207e+06	1.11947e+06	491983	489038	488729	818221	943700	908988	489383	503970	488729	7	3	6	1	1	0
tr|M4FHB1|M4FHB1_BRARP	1	1	21.26	0.000213143	3.06838	rinen-control	rinen-infected	Uncharacterized protein OS=Brassica rapa subsp. pekinensis GN=Bra040489 PE=4 SV=1	110365	135921	145079	41056.9	44868.8	41622.1	94708.2	110379	117802	40839.9	46238.7	41622.1	1	1	2	0	0	0
tr|M4DZ67|M4DZ67_BRARP	6	4	50.88	0.000213517	2.18341	rinen-control	rinen-infected	Beta-galactosidase OS=Brassica rapa subsp. pekinensis GN=Bra021814 PE=3 SV=1	776475	722152	795863	387543	339317	324016	666325	586448	646227	385495	349677	324016	6	6	4	4	4	3
tr|M4EA96|M4EA96_BRARP	2	1	98.71	0.000221679	15.0644	rinen-infected	rinen-control	Uncharacterized protein OS=Brassica rapa subsp. pekinensis GN=Bra025704 PE=4 SV=1	46988.8	29784.7	51763.6	550874	822472	562992	40323	24187.7	42031.2	547962	847583	562992	0	0	0	1	1	0
tr|M4DRE9|M4DRE9_BRARP	6	1	208.75	0.0002256	7.32524	rinen-infected	rinen-control	Uncharacterized protein OS=Brassica rapa subsp. pekinensis GN=Bra019092 PE=4 SV=1	14116.7	21438.6	21320.5	119547	141261	155820	12114.1	17409.9	17311.9	118915	145574	155820	1	0	0	0	1	0
tr|M4D3S4|M4D3S4_BRARP	5	3	84.93	0.000229305	3.91782	rinen-control	rinen-infected	Uncharacterized protein OS=Brassica rapa subsp. pekinensis GN=Bra011128 PE=4 SV=1	140716	142826	139216	28645.3	40669.7	38591.4	120754	115987	113041	28494	41911.5	38591.4	2	3	4	1	2	2
tr|M4EU22|M4EU22_BRARP	1	1	25.67	0.000230892	4.88954	rinen-control	rinen-infected	Uncharacterized protein OS=Brassica rapa subsp. pekinensis GN=Bra032304 PE=4 SV=1	120134	142094	113197	25870.7	20814.4	30096.3	103092	115393	91914.1	25734	21449.9	30096.3	1	2	2	1	1	1
sp|P16048|contig_4161_1	5	2	54.88	0.000233053	2.00657	rinen-infected	rinen-control		186833	193278	197129	397196	347169	413911	160329	156958	160066	395097	357768	413911	1	0	1	1	1	2
tr|M4EK83|M4EK83_BRARP	9	4	205.17	0.0002339	2.18699	rinen-control	rinen-infected	Beta-galactosidase OS=Brassica rapa subsp. pekinensis GN=Bra029200 PE=3 SV=1	274747	227494	256613	122428	111769	112789	235771	184744	208365	121781	115182	112789	7	5	5	0	2	3
tr|M4DRH7|M4DRH7_BRARP	7	1	306.59	0.000240121	13.4088	rinen-control	rinen-infected	Beta-galactosidase OS=Brassica rapa subsp. pekinensis GN=Bra019120 PE=3 SV=1	661805	757532	822868	70238.8	60822.1	36158.6	567921	615180	668155	69867.7	62679.1	36158.6	6	4	4	0	1	1
tr|M4CFC2|M4CFC2_BRARP	9	4	359.32	0.000243371	6.22797	rinen-control	rinen-infected	Uncharacterized protein OS=Brassica rapa subsp. pekinensis GN=Bra002904 PE=4 SV=1	579042	522393	697318	120486	81033.7	87298.2	496899	424227	566211	119850	83507.8	87298.2	4	4	9	1	2	2
tr|M4D146|M4D146_BRARP	3	3	31.42	0.000246884	2.8453	rinen-control	rinen-infected	Uncharacterized protein OS=Brassica rapa subsp. pekinensis GN=Bra010195 PE=4 SV=1	1.75528e+06	1.37266e+06	1.39358e+06	507301	557360	524458	1.50627e+06	1.11472e+06	1.13156e+06	504620	574378	524458	2	3	2	1	2	2
tr|M4EP06|M4EP06_BRARP	12	12	856.93	0.000246904	2.23334	rinen-infected	rinen-control	Uncharacterized protein OS=Brassica rapa subsp. pekinensis GN=Bra030526 PE=4 SV=1	2.77214e+06	2.44837e+06	3.06519e+06	6.25249e+06	6.09864e+06	6.15371e+06	2.37888e+06	1.98829e+06	2.48889e+06	6.21945e+06	6.28484e+06	6.15371e+06	13	18	18	23	22	22
tr|M4CKN7|M4CKN7_BRARP	11	2	449.19	0.000248191	5.13954	rinen-infected	rinen-control	Uncharacterized protein OS=Brassica rapa subsp. pekinensis GN=Bra004772 PE=4 SV=1	135886	111080	90033.5	556879	647142	528003	116610	90206.2	73105.7	553936	666901	528003	1	0	0	4	2	4
tr|M4D6D6|M4D6D6_BRARP	1	1	67.77	0.000250098	3.76588	rinen-control	rinen-infected	Uncharacterized protein OS=Brassica rapa subsp. pekinensis GN=Bra012045 PE=4 SV=1	117648	119952	91920.8	31818.2	25619.5	30064	100958	97411.3	74638.1	31650	26401.7	30064	3	3	2	0	0	0
tr|Q8LK82|Q8LK82_BRAOL	9	2	388.99	0.000251723	1.85931	rinen-infected	rinen-control	Putative chloroplast nucleoid DNA-binding protein (Fragment) OS=Brassica oleracea GN=CND1 PE=2 SV=1	3.77246e+06	3.93444e+06	4.27557e+06	7.43905e+06	6.97671e+06	7.86332e+06	3.2373e+06	3.1951e+06	3.47169e+06	7.39974e+06	7.18973e+06	7.86332e+06	2	5	3	3	2	1
tr|M4EQ25|M4EQ25_BRARP	5	3	57.64	0.000253599	1.86688	rinen-control	rinen-infected	Uncharacterized protein OS=Brassica rapa subsp. pekinensis GN=Bra030896 PE=4 SV=1	1.67383e+06	1.62675e+06	1.45314e+06	872314	870055	803973	1.43638e+06	1.32106e+06	1.17992e+06	867705	896620	803973	1	3	0	3	2	4
tr|M4CD35|M4CD35_BRARP	21	1	782.05	0.000254174	15.3703	rinen-control	rinen-infected	Uncharacterized protein OS=Brassica rapa subsp. pekinensis GN=Bra002116 PE=3 SV=1	46516.8	52740.4	59113.6	2371.81	3003.05	4928.86	39917.9	42829.6	47999.2	2359.27	3094.74	4928.86	0	1	0	0	0	0
tr|M4EI21|M4EI21_BRARP	2	1	115.12	0.00026162	3.24067	rinen-infected	rinen-control	Uncharacterized protein OS=Brassica rapa subsp. pekinensis GN=Bra028436 PE=3 SV=1	444742	409982	360415	1.33856e+06	1.46422e+06	1.13508e+06	381651	332940	292651	1.33149e+06	1.50893e+06	1.13508e+06	8	6	5	4	4	5
tr|M4FD06|M4FD06_BRARP	1	1	17.42	0.000261849	2.185	rinen-control	rinen-infected	Uncharacterized protein OS=Brassica rapa subsp. pekinensis GN=Bra038976 PE=4 SV=1	715539	695969	595308	322697	292513	303240	614033	565185	483380	320992	301444	303240	4	3	2	4	3	3
tr|M4CDY1|M4CDY1_BRARP	8	4	52.99	0.000262865	1.74229	rinen-control	rinen-infected	Uncharacterized protein OS=Brassica rapa subsp. pekinensis GN=Bra002412 PE=4 SV=1	634178	597309	681597	363633	351432	382961	544214	485065	553445	361712	362162	382961	2	2	2	3	3	2
tr|M4CCU0|M4CCU0_BRARP	1	1	50.43	0.000265533	3.69573	rinen-infected	rinen-control	Uncharacterized protein OS=Brassica rapa subsp. pekinensis GN=Bra002021 PE=4 SV=1	24104	21781.6	20353.2	96653.4	69778.7	78368.3	20684.6	17688.5	16526.4	96142.6	71909.2	78368.3	0	0	0	2	2	2
tr|M4ERZ3|M4ERZ3_BRARP;tr|M4DPD6|M4DPD6_BRARP	4	4	122.58	0.000271251	3.24161	rinen-control	rinen-infected	Proliferating cell nuclear antigen OS=Brassica rapa subsp. pekinensis GN=Bra031571 PE=3 SV=1	117358	104436	100161	34170.5	27897.5	37251.6	100710	84810.9	81329	33989.9	28749.3	37251.6	3	3	3	0	0	0
tr|C3VX45|C3VX45_BRARP	2	2	36.84	0.000283603	5.07396	rinen-control	rinen-infected	Polygalacturonase-inhibiting protein 5 OS=Brassica rapa subsp. pekinensis GN=PGIP5 PE=2 SV=1	159109	198376	218828	45013.1	32108.6	36460.8	136538	161098	177685	44775.2	33089	36460.8	1	0	0	1	1	1
sp|P16046|contig_4159_2	2	2	24.36	0.000289816	1.86052	rinen-infected	rinen-control		7.54197e+06	7.95751e+06	8.27826e+06	1.60729e+07	1.38956e+07	1.42706e+07	6.47207e+06	6.46217e+06	6.72181e+06	1.59879e+07	1.43199e+07	1.42706e+07	1	0	2	1	1	3
tr|M4DJY4|M4DJY4_BRARP	2	2	61.07	0.000294288	3.5047	rinen-control	rinen-infected	Uncharacterized protein OS=Brassica rapa subsp. pekinensis GN=Bra016812 PE=3 SV=1	84452.5	74651.4	82989.1	18987	23330.3	26759.3	72472.1	60623.2	67385.8	18886.7	24042.7	26759.3	6	4	5	0	0	0
tr|M4EDR6|M4EDR6_BRARP	7	4	63.57	0.000298002	1.48741	rinen-control	rinen-infected	Uncharacterized protein OS=Brassica rapa subsp. pekinensis GN=Bra026926 PE=4 SV=1	329322	323342	332107	232807	221463	207801	282604	262581	269666	231576	228225	207801	0	2	2	1	4	1
tr|M4ES64|M4ES64_BRARP	3	2	200.54	0.000298771	4.22863	rinen-control	rinen-infected	Superoxide dismutase [Cu-Zn] OS=Brassica rapa subsp. pekinensis GN=Bra031642 PE=3 SV=1	136952	123557	101346	23908.6	30603.3	31060.8	117524	100339	82291.6	23782.3	31537.7	31060.8	3	4	3	1	2	2
tr|M4CAW6|M4CAW6_BRARP	1	1	99.75	0.000299018	4.165	rinen-infected	rinen-control	Non-specific lipid-transfer protein OS=Brassica rapa subsp. pekinensis GN=Bra001345 PE=3 SV=1	79139.3	106890	72554.2	382045	355959	338995	67912.6	86803.4	58912.8	380026	366827	338995	1	1	2	3	4	2
tr|M4C836|M4C836_BRARP	2	2	175.51	0.000301837	2.14462	rinen-control	rinen-infected	Uncharacterized protein OS=Brassica rapa subsp. pekinensis GN=Bra000364 PE=4 SV=1	4.88859e+06	4.89068e+06	5.8714e+06	2.3283e+06	2.4782e+06	2.49116e+06	4.1951e+06	3.97165e+06	4.76748e+06	2.316e+06	2.55386e+06	2.49116e+06	8	4	6	4	4	4
tr|M4F3C4|M4F3C4_BRARP	2	1	116.72	0.000305201	2.68995	rinen-infected	rinen-control	Uncharacterized protein OS=Brassica rapa subsp. pekinensis GN=Bra035574 PE=4 SV=1	133598	127819	102623	341958	315516	321776	114646	103799	83328.4	340151	325149	321776	2	1	2	2	1	1
tr|M4D6M6|M4D6M6_BRARP	6	5	338.46	0.000305339	2.33816	rinen-control	rinen-infected	Uncharacterized protein OS=Brassica rapa subsp. pekinensis GN=Bra012135 PE=4 SV=1	1.0506e+06	1.02615e+06	1.17073e+06	461782	415236	511880	901561	833317	950610	459342	427914	511880	8	8	10	7	8	7
sp|P07140|contig_853_23	5	3	29.14	0.000319819	1.43663	rinen-infected	rinen-control		2.26325e+06	2.50833e+06	2.35335e+06	3.47532e+06	3.39078e+06	3.36977e+06	1.94219e+06	2.03697e+06	1.91088e+06	3.45695e+06	3.49431e+06	3.36977e+06	2	0	0	2	3	4
tr|M4CB77|M4CB77_BRARP	4	2	66.8	0.000319986	2.75012	rinen-infected	rinen-control	Uncharacterized protein OS=Brassica rapa subsp. pekinensis GN=Bra001457 PE=3 SV=1	46249.7	42698.6	53850.6	141691	133530	117494	39688.7	34674.8	43725.8	140942	137607	117494	0	0	0	0	1	1
tr|M4DQK5|M4DQK5_BRARP	10	4	226.45	0.000320127	3.76547	rinen-control	rinen-infected	Uncharacterized protein OS=Brassica rapa subsp. pekinensis GN=Bra018798 PE=4 SV=1	59631.4	53707.6	48105.9	16829.6	12028	14017.6	51172.1	43615.1	39061.2	16740.6	12395.2	14017.6	3	3	3	1	1	1
tr|M4CI79|M4CI79_BRARP	2	1	28.16	0.000321537	2.01333	rinen-control	rinen-infected	Uncharacterized protein OS=Brassica rapa subsp. pekinensis GN=Bra003912 PE=4 SV=1	69367.7	81119.1	72995.4	34519	39553.3	36928.9	59527.2	65875.5	59271	34336.6	40760.9	36928.9	1	2	1	0	0	0
tr|M4D5Z1|M4D5Z1_BRARP	7	6	416.72	0.000321982	2.08017	rinen-control	rinen-infected	Uncharacterized protein OS=Brassica rapa subsp. pekinensis GN=Bra011899 PE=3 SV=1	1.07375e+06	1.2708e+06	1.30176e+06	604810	569618	578465	921430	1.03199e+06	1.05701e+06	601614	587009	578465	21	20	21	8	6	11
tr|M4D1L7|M4D1L7_BRARP	1	1	27.22	0.000322183	2.12903	rinen-control	rinen-infected	Uncharacterized protein OS=Brassica rapa subsp. pekinensis GN=Bra010367 PE=4 SV=1	101465	107925	94018.3	42705.4	49567.9	50237.3	87071.2	87644.6	76341.3	42479.7	51081.3	50237.3	1	0	0	4	2	4
sp|P00926|contig_636_106	4	2	45.75	0.000330694	4.13332	rinen-control	rinen-infected		123768	121875	172647	35994.1	34438.7	30766.6	106210	98972.4	140186	35803.9	35490.2	30766.6	2	3	4	0	2	0
tr|M4CA94|M4CA94_BRARP	2	2	38.5	0.000336646	2.4572	rinen-control	rinen-infected	Uncharacterized protein OS=Brassica rapa subsp. pekinensis GN=Bra001123 PE=4 SV=1	376868	341580	440075	165550	152146	153786	323406	277392	357334	164675	156791	153786	5	2	3	1	2	2
tr|M4D445|M4D445_BRARP	1	1	32.37	0.000341292	2.44773	rinen-control	rinen-infected	Uncharacterized protein OS=Brassica rapa subsp. pekinensis GN=Bra011249 PE=3 SV=1	48066.3	46937.4	54196.2	19123.8	18791.7	23038.9	41247.6	38117.1	44006.4	19022.7	19365.5	23038.9	3	2	2	0	0	0
tr|M4CW30|M4CW30_BRARP	10	8	343.37	0.000353939	1.62702	rinen-control	rinen-infected	Uncharacterized protein OS=Brassica rapa subsp. pekinensis GN=Bra008427 PE=4 SV=1	526479	529481	576399	351109	314891	337283	451793	429983	468026	349253	324505	337283	5	7	5	7	11	11
tr|M4D5C0|M4D5C0_BRARP	4	1	104.68	0.000354297	3.81033	rinen-infected	rinen-control	Beta-galactosidase OS=Brassica rapa subsp. pekinensis GN=Bra011677 PE=3 SV=1	20990.2	20251	17348.9	61058.6	75204.8	86983.8	18012.5	16445.5	14087	60736	77501	86983.8	0	1	1	0	0	0
[truncated: 508 more rows]
